# Supplementary material for: How word-beginnings constrain the pronunciations of word-ends in the reading aloud of English: the phenomena of head- and onset-conditioning
Source: PeerJ. 2015 Dec 3;3:e1482. doi: 10.7717/peerj.1482 (PMC4699784; doi:10.7717/peerj.1482)
Supplement: Supplemental Information 1 [file peerj-03-1482-s001.txt]

Word	Pron	Length	Log.Freq.HAL	Ortho.N	PLD	BG.Freq.By.Pos	Reg	Type.Body	Token.Body	Onset.Length	CV.Type	CV.Token	Bilabial	Dental	Labiodental	Alveolar	Palatal	Velar	Glottal	Nasal	Stop	Affricate	Fricative	Liquid	Voiced	LOP.Quality	Measure.1	Measure.2a	Measure.2b	Measure.2c	Comp1	Comp2	Comp3	Comp4	ELP.Z.Score
1	babe	b1b	4	8.06	10	1.05	1502	REG	1	1	1	0.909090909090909	0.99808042316005	1	0	0	0	0	0	0	0	1	0	0	0	1	\stop.bilab\	1	1	1	1	-0.473929108154595	0.162563313355004	-0.00878708609583519	0.000226039432034725	-0.57
2	babes	b1bz	5	7.2	7	1.75	2418	REG	1	1	1	0.909090909090909	0.99808042316005	1	0	0	0	0	0	0	0	1	0	0	0	1	\stop.bilab\	1	1	1	1	-0.473929108154595	0.162563313355004	-0.00878708609583519	0.000226039432034725	-0.46
3	back	b{k	4	12.88	18	1	2439	REG	1	1	1	0.534883720930233	0.847752182849718	1	0	0	0	0	0	0	0	1	0	0	0	1	\stop.bilab\	1	1	1	1	-0.473929108154595	0.162563313355004	-0.00878708609583519	0.000226039432034725	-0.64
4	backed	b{kt	6	8.84	12	1	4107	REG	1	1	1	0.534883720930233	0.847752182849718	1	0	0	0	0	0	0	0	1	0	0	0	1	\stop.bilab\	1	1	1	1	-0.473929108154595	0.162563313355004	-0.00878708609583519	0.000226039432034725	-0.39
5	backs	b{ks	5	8.47	15	1	2670	REG	1	1	1	0.534883720930233	0.847752182849718	1	0	0	0	0	0	0	0	1	0	0	0	1	\stop.bilab\	1	1	1	1	-0.473929108154595	0.162563313355004	-0.00878708609583519	0.000226039432034725	-0.6
6	bad	b{d	3	11.94	23	1	1260	REG	0.944444444444444	0.997075839548422	1	0.534883720930233	0.847752182849718	1	0	0	0	0	0	0	0	1	0	0	0	1	\stop.bilab\	1	1	1	1	-0.473929108154595	0.162563313355004	-0.00878708609583519	0.000226039432034725	-0.64
7	bade	b{d	4	4.91	19	1	1951	IRR	0.0769230769230769	0.000341675271821661	1	0.0909090909090909	0.00191957683994995	1	0	0	0	0	0	0	0	1	0	0	0	1	\stop.bilab\	1	1	0.5	0.5	3.24103636309362	-2.21958059724348	-3.0045541881571	1.49714579407957	-0.23
8	badge	b{_	5	7.62	4	1.85	1957	REG	0.666666666666667	1	1	0.534883720930233	0.847752182849718	1	0	0	0	0	0	0	0	1	0	0	0	1	\stop.bilab\	1	1	1	1	-0.473929108154595	0.162563313355004	-0.00878708609583519	0.000226039432034725	-0.57
9	bag	b{g	3	9.71	25	1	1272	REG	1	1	1	0.534883720930233	0.847752182849718	1	0	0	0	0	0	0	0	1	0	0	0	1	\stop.bilab\	1	1	1	1	-0.473929108154595	0.162563313355004	-0.00878708609583519	0.000226039432034725	-0.82
10	bagged	b{gd	6	6.93	14	1.05	3192	REG	1	1	1	0.534883720930233	0.847752182849718	1	0	0	0	0	0	0	0	1	0	0	0	1	\stop.bilab\	1	1	1	1	-0.473929108154595	0.162563313355004	-0.00878708609583519	0.000226039432034725	-0.41
11	bags	b{gz	4	8.67	22	1.25	1338	REG	1	1	1	0.534883720930233	0.847752182849718	1	0	0	0	0	0	0	0	1	0	0	0	1	\stop.bilab\	1	1	1	1	-0.473929108154595	0.162563313355004	-0.00878708609583519	0.000226039432034725	-0.71
12	bah	b#	3	6.67	15	1	1013	REG	1	1	1	1	1	1	0	0	0	0	0	0	0	1	0	0	0	1	\stop.bilab\	1	1	1	1	-0.473929108154595	0.162563313355004	-0.00878708609583519	0.000226039432034725	-0.3
13	bail	b1l	4	7.86	16	1	1965	REG	0.941176470588235	1	1	1	1	1	0	0	0	0	0	0	0	1	0	0	0	1	\stop.bilab\	1	1	1	0.75	0.186089759740447	-1.24602671288145	0.243303470972149	-0.0531548967691286	-0.55
14	bairn	b8n	5	1.79	2	1.55	1907	REG	1	1	1	1	1	1	0	0	0	0	0	0	0	1	0	0	0	1	\stop.bilab\	1	1	1	1	-0.473929108154595	0.162563313355004	-0.00878708609583519	0.000226039432034725	0.69
15	bait	b1t	4	8.36	5	1	1933	REG	0.666666666666667	0.970229673140962	1	1	1	1	0	0	0	0	0	0	0	1	0	0	0	1	\stop.bilab\	1	1	1	1	-0.473929108154595	0.162563313355004	-0.00878708609583519	0.000226039432034725	-0.55
16	bake	b1k	4	7.84	19	1	1236	REG	1	1	1	0.909090909090909	0.99808042316005	1	0	0	0	0	0	0	0	1	0	0	0	1	\stop.bilab\	1	1	1	1	-0.473929108154595	0.162563313355004	-0.00878708609583519	0.000226039432034725	-0.59
17	baked	b1kt	5	7.48	13	1.25	1713	REG	1	1	1	0.909090909090909	0.99808042316005	1	0	0	0	0	0	0	0	1	0	0	0	1	\stop.bilab\	1	1	1	1	-0.473929108154595	0.162563313355004	-0.00878708609583519	0.000226039432034725	-0.65
18	bakes	b1ks	5	4.28	18	1.1	2152	REG	1	1	1	0.909090909090909	0.99808042316005	1	0	0	0	0	0	0	0	1	0	0	0	1	\stop.bilab\	1	1	1	1	-0.473929108154595	0.162563313355004	-0.00878708609583519	0.000226039432034725	-0.44
19	bald	b9ld	4	7.92	9	1.3	2257	IRR	1	1	1	0.0697674418604651	0.0611130713353608	1	0	0	0	0	0	0	0	1	0	0	0	1	\stop.bilab\	1	1	1	1	-0.473929108154595	0.162563313355004	-0.00878708609583519	0.000226039432034725	-0.66
20	bale	b1l	4	6.32	25	1	2681	REG	1	1	1	0.909090909090909	0.99808042316005	1	0	0	0	0	0	0	0	1	0	0	0	1	\stop.bilab\	1	1	1	1	-0.473929108154595	0.162563313355004	-0.00878708609583519	0.000226039432034725	-0.5
21	bales	b1lz	5	6.17	18	1	3597	REG	1	1	1	0.909090909090909	0.99808042316005	1	0	0	0	0	0	0	0	1	0	0	0	1	\stop.bilab\	1	1	1	1	-0.473929108154595	0.162563313355004	-0.00878708609583519	0.000226039432034725	-0.22
22	ball	b9l	4	10.56	20	1	3313	IRR	0.923076923076923	0.913320548710996	1	0.0697674418604651	0.0611130713353608	1	0	0	0	0	0	0	0	1	0	0	0	1	\stop.bilab\	1	1	1	1	-0.473929108154595	0.162563313355004	-0.00878708609583519	0.000226039432034725	-0.68
23	balls	b9lz	5	9.49	17	1	3488	IRR	1	1	1	0.0697674418604651	0.0611130713353608	1	0	0	0	0	0	0	0	1	0	0	0	1	\stop.bilab\	1	1	1	1	-0.473929108154595	0.162563313355004	-0.00878708609583519	0.000226039432034725	-0.52
24	ban	b{n	3	9.37	27	1	2443	REG	0.85	0.997780869994877	1	0.534883720930233	0.847752182849718	1	0	0	0	0	0	0	0	1	0	0	0	1	\stop.bilab\	1	1	1	0.857142857142857	-0.0967754693574279	-0.64234527306583	0.135264660800156	-0.0302773526829158	-0.79
25	band	b{nd	4	10.8	16	1	3316	REG	0.916666666666667	0.985972903376079	1	0.534883720930233	0.847752182849718	1	0	0	0	0	0	0	0	1	0	0	0	1	\stop.bilab\	1	1	1	1	-0.473929108154595	0.162563313355004	-0.00878708609583519	0.000226039432034725	-0.6
26	bands	b{ndz	5	9.76	14	1.45	3524	REG	0.909090909090909	1	1	0.534883720930233	0.847752182849718	1	0	0	0	0	0	0	0	1	0	0	0	1	\stop.bilab\	1	1	1	1	-0.473929108154595	0.162563313355004	-0.00878708609583519	0.000226039432034725	-0.65
27	bane	b1n	4	6.86	23	1	2980	REG	1	1	1	0.909090909090909	0.99808042316005	1	0	0	0	0	0	0	0	1	0	0	0	1	\stop.bilab\	1	1	1	1	-0.473929108154595	0.162563313355004	-0.00878708609583519	0.000226039432034725	-0.37
28	bang	b{N	4	8.82	18	1	3095	REG	1	1	1	0.534883720930233	0.847752182849718	1	0	0	0	0	0	0	0	1	0	0	0	1	\stop.bilab\	1	1	1	1	-0.473929108154595	0.162563313355004	-0.00878708609583519	0.000226039432034725	-0.66
29	bangs	b{Nz	5	6.72	9	1.4	3197	REG	1	1	1	0.534883720930233	0.847752182849718	1	0	0	0	0	0	0	0	1	0	0	0	1	\stop.bilab\	1	1	1	1	-0.473929108154595	0.162563313355004	-0.00878708609583519	0.000226039432034725	-0.49
30	bank	b{Nk	4	10.58	18	1.05	2699	REG	1	1	1	0.534883720930233	0.847752182849718	1	0	0	0	0	0	0	0	1	0	0	0	1	\stop.bilab\	1	1	1	1	-0.473929108154595	0.162563313355004	-0.00878708609583519	0.000226039432034725	-0.87
31	banked	b{Nkt	6	5.69	12	1.65	4367	REG	1	1	1	0.534883720930233	0.847752182849718	1	0	0	0	0	0	0	0	1	0	0	0	1	\stop.bilab\	1	1	1	1	-0.473929108154595	0.162563313355004	-0.00878708609583519	0.000226039432034725	-0.67
32	banks	b{Nks	5	9.5	13	1.55	2930	REG	1	1	1	0.534883720930233	0.847752182849718	1	0	0	0	0	0	0	0	1	0	0	0	1	\stop.bilab\	1	1	1	1	-0.473929108154595	0.162563313355004	-0.00878708609583519	0.000226039432034725	-0.57
33	banned	b{nd	6	8.89	9	1	4526	REG	0.9	1	1	0.534883720930233	0.847752182849718	1	0	0	0	0	0	0	0	1	0	0	0	1	\stop.bilab\	1	1	1	1	-0.473929108154595	0.162563313355004	-0.00878708609583519	0.000226039432034725	-0.59
34	bans	b{nz	4	7.07	25	1.15	3038	REG	0.875	0.992914597279205	1	0.534883720930233	0.847752182849718	1	0	0	0	0	0	0	0	1	0	0	0	1	\stop.bilab\	1	1	1	0.857142857142857	-0.0967754693574279	-0.64234527306583	0.135264660800156	-0.0302773526829158	-0.74
35	bar	b#	3	10.36	19	1	3064	REG	0.916666666666667	0.80771913549337	1	1	1	1	0	0	0	0	0	0	0	1	0	0	0	1	\stop.bilab\	1	1	1	1	-0.473929108154595	0.162563313355004	-0.00878708609583519	0.000226039432034725	-0.73
36	barb	b#b	4	7.21	9	1.5	3315	REG	1	1	1	1	1	1	0	0	0	0	0	0	0	1	0	0	0	1	\stop.bilab\	1	1	1	1	-0.473929108154595	0.162563313355004	-0.00878708609583519	0.000226039432034725	-0.62
37	barbed	b#bd	6	6.77	6	1.7	4697	REG	1	1	1	1	1	1	0	0	0	0	0	0	0	1	0	0	0	1	\stop.bilab\	1	1	1	1	-0.473929108154595	0.162563313355004	-0.00878708609583519	0.000226039432034725	-0.24
38	barbs	b#bz	5	6.15	5	1.75	3373	REG	1	1	1	1	1	1	0	0	0	0	0	0	0	1	0	0	0	1	\stop.bilab\	1	1	1	1	-0.473929108154595	0.162563313355004	-0.00878708609583519	0.000226039432034725	-0.62
39	bard	b#d	4	7.09	19	1	3390	REG	0.8	0.943713539730872	1	1	1	1	0	0	0	0	0	0	0	1	0	0	0	1	\stop.bilab\	1	1	1	1	-0.473929108154595	0.162563313355004	-0.00878708609583519	0.000226039432034725	-0.56
40	bards	b#dz	5	5.54	11	1.35	3598	REG	0.857142857142857	0.996451480263158	1	1	1	1	0	0	0	0	0	0	0	1	0	0	0	1	\stop.bilab\	1	1	1	1	-0.473929108154595	0.162563313355004	-0.00878708609583519	0.000226039432034725	-0.17
41	bare	b8	4	9.05	27	1	4024	REG	1	1	1	1	1	1	0	0	0	0	0	0	0	1	0	0	0	1	\stop.bilab\	1	1	1	1	-0.473929108154595	0.162563313355004	-0.00878708609583519	0.000226039432034725	-0.62
42	barge	b#_	5	8.02	5	1.75	3857	REG	1	1	1	1	1	1	0	0	0	0	0	0	0	1	0	0	0	1	\stop.bilab\	1	1	1	1	-0.473929108154595	0.162563313355004	-0.00878708609583519	0.000226039432034725	-0.44
43	bark	b#k	4	7.8	19	1.2	3311	REG	1	1	1	1	1	1	0	0	0	0	0	0	0	1	0	0	0	1	\stop.bilab\	1	1	1	1	-0.473929108154595	0.162563313355004	-0.00878708609583519	0.000226039432034725	-0.63
44	barn	b#n	4	7.85	16	1.35	3386	REG	0.8	0.708238065544239	1	1	1	1	0	0	0	0	0	0	0	1	0	0	0	1	\stop.bilab\	1	1	1	1	-0.473929108154595	0.162563313355004	-0.00878708609583519	0.000226039432034725	-0.72
45	barns	b#nz	5	5.78	12	1.75	3834	REG	0.8	0.287671232876712	1	1	1	1	0	0	0	0	0	0	0	1	0	0	0	1	\stop.bilab\	1	1	1	1	-0.473929108154595	0.162563313355004	-0.00878708609583519	0.000226039432034725	-0.48
46	barred	b#d	6	7.16	10	1	5678	REG	0.888888888888889	0.995161290322581	1	1	1	1	0	0	0	0	0	0	0	1	0	0	0	1	\stop.bilab\	1	1	1	1	-0.473929108154595	0.162563313355004	-0.00878708609583519	0.000226039432034725	-0.28
47	bars	b#z	4	9.13	24	1.1	3488	REG	0.909090909090909	0.727563747535391	1	1	1	1	0	0	0	0	0	0	0	1	0	0	0	1	\stop.bilab\	1	1	1	1	-0.473929108154595	0.162563313355004	-0.00878708609583519	0.000226039432034725	-0.52
48	base	b1s	4	10.99	14	1	2317	REG	0.5	0.898692152242073	1	0.909090909090909	0.99808042316005	1	0	0	0	0	0	0	0	1	0	0	0	1	\stop.bilab\	1	1	1	1	-0.473929108154595	0.162563313355004	-0.00878708609583519	0.000226039432034725	-0.59
49	bash	b{S	4	8.45	19	1	2165	REG	0.91304347826087	0.931531316980233	1	0.534883720930233	0.847752182849718	1	0	0	0	0	0	0	0	1	0	0	0	1	\stop.bilab\	1	1	1	1	-0.473929108154595	0.162563313355004	-0.00878708609583519	0.000226039432034725	-0.59
50	bask	b#sk	4	5.55	13	1.5	1896	IRR	1	1	1	0.255813953488372	0.0137372515415764	1	0	0	0	0	0	0	0	1	0	0	0	1	\stop.bilab\	1	1	1	1	-0.473929108154595	0.162563313355004	-0.00878708609583519	0.000226039432034725	-0.53
51	basked	b#skt	6	3.76	10	1.6	3564	IRR	1	1	1	0.255813953488372	0.0137372515415764	1	0	0	0	0	0	0	0	1	0	0	0	1	\stop.bilab\	1	1	1	1	-0.473929108154595	0.162563313355004	-0.00878708609583519	0.000226039432034725	-0.59
52	bass	b{s	4	9.75	18	1	2368	REG	0.0833333333333333	0.242449295686209	1	0.13953488372093	0.0773974942733449	1	0	0	0	0	0	0	0	1	0	0	0	1	\stop.bilab\	0.5	0.5	0.333333333333333	0.333333333333333	9.77379629095394	0.12230496355587	-0.644928966928853	0.56786480064509	-0.09
54	bass	b{s	4	9.75	18	1	2368	REG	0.416666666666667	0.242449295686209	1	0.13953488372093	0.0773974942733449	1	0	0	0	0	0	0	0	1	0	0	0	1	\stop.bilab\	0.5	0.5	0.333333333333333	0.333333333333333	9.77379629095394	0.12230496355587	-0.644928966928853	0.56786480064509	-0.09
56	bass	b1s	4	9.75	18	1	2368	IRR	0.0833333333333333	0.119129846299823	1	0.13953488372093	0.0773974942733449	1	0	0	0	0	0	0	0	1	0	0	0	1	\stop.bilab\	0.5	0.5	0.333333333333333	0.333333333333333	9.77379629095394	0.12230496355587	-0.644928966928853	0.56786480064509	-0.09
58	bass	b1s	4	9.75	18	1	2368	IRR	0.416666666666667	0.119129846299823	1	0.13953488372093	0.0773974942733449	1	0	0	0	0	0	0	0	1	0	0	0	1	\stop.bilab\	0.5	0.5	0.333333333333333	0.333333333333333	9.77379629095394	0.12230496355587	-0.644928966928853	0.56786480064509	-0.09
68	bast	b{st	4	6.06	17	1	3181	REG	0.2	0.00230496659440703	1	0.534883720930233	0.847752182849718	1	0	0	0	0	0	0	0	1	0	0	0	1	\stop.bilab\	1	1	0.5	0.333333333333333	3.68104894169031	-3.15864061473445	-2.83649381677845	1.46155850327879	-0.29
69	baste	b1st	5	4.84	6	1	4417	IRR	0.857142857142857	0.971335828440676	1	0.13953488372093	0.0773974942733449	1	0	0	0	0	0	0	0	1	0	0	0	1	\stop.bilab\	1	1	1	0.75	0.186089759740447	-1.24602671288145	0.243303470972149	-0.0531548967691286	-0.29
70	bat	b{t	3	8.77	26	1	2059	REG	0.857142857142857	0.804350336215163	1	0.534883720930233	0.847752182849718	1	0	0	0	0	0	0	0	1	0	0	0	1	\stop.bilab\	1	1	1	0.875	-0.143919674207074	-0.541731699763225	0.117258192438157	-0.0264644286685469	-0.77
71	batch	b{J	5	9.24	11	1.3	2996	REG	0.833333333333333	0.649632082413539	1	0.534883720930233	0.847752182849718	1	0	0	0	0	0	0	0	1	0	0	0	1	\stop.bilab\	1	1	1	1	-0.473929108154595	0.162563313355004	-0.00878708609583519	0.000226039432034725	-0.6
72	bate	b1t	4	5.2	23	1	3177	REG	1	1	1	0.909090909090909	0.99808042316005	1	0	0	0	0	0	0	0	1	0	0	0	1	\stop.bilab\	1	1	1	1	-0.473929108154595	0.162563313355004	-0.00878708609583519	0.000226039432034725	-0.42
73	bath	b#T	4	8.63	13	1	2533	IRR	0.428571428571429	0.65290479462917	1	0.255813953488372	0.0137372515415764	1	0	0	0	0	0	0	0	1	0	0	0	1	\stop.bilab\	1	1	1	1	-0.473929108154595	0.162563313355004	-0.00878708609583519	0.000226039432034725	-0.62
74	bathe	b1D	5	6.51	3	1.25	2943	IRR	1	1	1	0.13953488372093	0.0773974942733449	1	0	0	0	0	0	0	0	1	0	0	0	1	\stop.bilab\	1	1	1	1	-0.473929108154595	0.162563313355004	-0.00878708609583519	0.000226039432034725	-0.26
75	bathed	b#Tt	6	6.22	4	1.9	4029	IRR	0.333333333333333	0.49385145105755	1	0.255813953488372	0.0137372515415764	1	0	0	0	0	0	0	0	1	0	0	0	1	\stop.bilab\	0.5	0.5	0.5	0.5	8.53547446720453	0.916352933755364	0.353660067091571	0.0688915490959117	-0.25
77	bathed	b#Tt	6	6.22	4	1.9	4029	IRR	0.666666666666667	0.49385145105755	1	0.255813953488372	0.0137372515415764	1	0	0	0	0	0	0	0	1	0	0	0	1	\stop.bilab\	0.5	0.5	0.5	0.5	8.53547446720453	0.916352933755364	0.353660067091571	0.0688915490959117	-0.25
79	bathed	b1Dd	6	6.22	4	1.9	4029	IRR	0.333333333333333	0.50614854894245	1	0.255813953488372	0.0137372515415764	1	0	0	0	0	0	0	0	1	0	0	0	1	\stop.bilab\	0.5	0.5	0.5	0.5	8.53547446720453	0.916352933755364	0.353660067091571	0.0688915490959117	-0.25
81	bathed	b1Dd	6	6.22	4	1.9	4029	IRR	0.666666666666667	0.50614854894245	1	0.255813953488372	0.0137372515415764	1	0	0	0	0	0	0	0	1	0	0	0	1	\stop.bilab\	0.5	0.5	0.5	0.5	8.53547446720453	0.916352933755364	0.353660067091571	0.0688915490959117	-0.25
91	baths	b#Ts	5	6.99	7	1.8	2566	IRR	0.333333333333333	0.212653261402648	1	0.255813953488372	0.0137372515415764	1	0	0	0	0	0	0	0	1	0	0	0	1	\stop.bilab\	0.5	0.5	0.333333333333333	0.333333333333333	9.77379629095394	0.12230496355587	-0.644928966928853	0.56786480064509	-0.38
92	baths	b#Ts	5	6.99	7	1.8	2566	IRR	0.333333333333333	0.212653261402648	1	0.255813953488372	0.0137372515415764	1	0	0	0	0	0	0	0	1	0	0	0	1	\stop.bilab\	0.5	0.5	0.333333333333333	0.333333333333333	9.77379629095394	0.12230496355587	-0.644928966928853	0.56786480064509	-0.38
95	baths	b#Dz	5	6.99	7	1.8	2566	IRR	0.333333333333333	0.787346738597352	1	0.255813953488372	0.0137372515415764	1	0	0	0	0	0	0	0	1	0	0	0	1	\stop.bilab\	0.5	0.5	0.666666666666667	0.666666666666667	7.29715264345512	1.71040090395486	1.352249101112	-0.430081702453267	-0.38
96	baths	b#Dz	5	6.99	7	1.8	2566	IRR	0.333333333333333	0.787346738597352	1	0.255813953488372	0.0137372515415764	1	0	0	0	0	0	0	0	1	0	0	0	1	\stop.bilab\	0.5	0.5	0.666666666666667	0.666666666666667	7.29715264345512	1.71040090395486	1.352249101112	-0.430081702453267	-0.38
107	bats	b{ts	4	8.26	23	1.1	2204	REG	0.869565217391304	1	1	0.534883720930233	0.847752182849718	1	0	0	0	0	0	0	0	1	0	0	0	1	\stop.bilab\	1	1	1	0.875	-0.143919674207074	-0.541731699763225	0.117258192438157	-0.0264644286685469	-0.64
108	bawl	b9l	4	4.19	7	1	1216	REG	1	1	1	1	1	1	0	0	0	0	0	0	0	1	0	0	0	1	\stop.bilab\	1	1	1	1	-0.473929108154595	0.162563313355004	-0.00878708609583519	0.000226039432034725	-0.45
109	bawled	b9ld	6	3.81	3	1.3	3218	REG	1	1	1	1	1	1	0	0	0	0	0	0	0	1	0	0	0	1	\stop.bilab\	1	1	1	1	-0.473929108154595	0.162563313355004	-0.00878708609583519	0.000226039432034725	-0.25
110	bay	b1	3	10.4	25	1	1169	REG	1	1	1	1	1	1	0	0	0	0	0	0	0	1	0	0	0	1	\stop.bilab\	1	1	1	1	-0.473929108154595	0.162563313355004	-0.00878708609583519	0.000226039432034725	-0.74
111	bayed	b1d	5	0	7	1	1712	REG	1	1	1	1	1	1	0	0	0	0	0	0	0	1	0	0	0	1	\stop.bilab\	1	1	1	1	-0.473929108154595	0.162563313355004	-0.00878708609583519	0.000226039432034725	-0.49
112	bays	b1z	4	7.06	22	1	1277	REG	1	1	1	1	1	1	0	0	0	0	0	0	0	1	0	0	0	1	\stop.bilab\	1	1	1	1	-0.473929108154595	0.162563313355004	-0.00878708609583519	0.000226039432034725	-0.51
113	be	bi	2	14.95	16	1	867	REG	0.888888888888889	1	1	0.0476190476190476	0.882778691960861	1	0	0	0	0	0	0	0	1	0	0	0	1	\stop.bilab\	1	1	1	1	-0.473929108154595	0.162563313355004	-0.00878708609583519	0.000226039432034725	-0.57
114	beach	biJ	5	10.19	7	1.15	3294	REG	1	1	1	1	1	1	0	0	0	0	0	0	0	1	0	0	0	1	\stop.bilab\	1	1	1	1	-0.473929108154595	0.162563313355004	-0.00878708609583519	0.000226039432034725	-0.46
115	bead	bid	4	7.51	13	1	2510	REG	0.375	0.416734978565041	1	1	1	1	0	0	0	0	0	0	0	1	0	0	0	1	\stop.bilab\	1	1	1	0.333333333333333	1.28612120623218	-3.59367675660889	0.663454399418791	-0.142123123771067	0.01
116	beads	bidz	5	7.7	12	1.15	2718	REG	0.5	0.428679902807085	1	1	1	1	0	0	0	0	0	0	0	1	0	0	0	1	\stop.bilab\	1	1	1	1	-0.473929108154595	0.162563313355004	-0.00878708609583519	0.000226039432034725	-0.47
117	beak	bik	4	6.37	12	1	2210	REG	0.866666666666667	0.663541702229354	1	1	1	1	0	0	0	0	0	0	0	1	0	0	0	1	\stop.bilab\	1	1	1	0.8	0.0540859861614382	-0.964308707634162	0.192885359558552	-0.0424787095288959	-0.37
118	beam	bim	4	8.97	9	1	2452	REG	1	1	1	1	1	1	0	0	0	0	0	0	0	1	0	0	0	1	\stop.bilab\	1	1	1	1	-0.473929108154595	0.162563313355004	-0.00878708609583519	0.000226039432034725	-0.43
119	beams	bimz	5	7.6	9	1.4	2569	REG	1	1	1	1	1	1	0	0	0	0	0	0	0	1	0	0	0	1	\stop.bilab\	1	1	1	1	-0.473929108154595	0.162563313355004	-0.00878708609583519	0.000226039432034725	-0.44
120	bean	bin	4	8.18	16	1	3137	REG	0.875	1	1	1	1	1	0	0	0	0	0	0	0	1	0	0	0	1	\stop.bilab\	1	1	1	1	-0.473929108154595	0.162563313355004	-0.00878708609583519	0.000226039432034725	-0.48
121	beans	binz	5	8.49	11	1.3	3585	REG	1	1	1	1	1	1	0	0	0	0	0	0	0	1	0	0	0	1	\stop.bilab\	1	1	1	1	-0.473929108154595	0.162563313355004	-0.00878708609583519	0.000226039432034725	-0.44
122	bear	b8	4	10.07	20	1	2920	IRR	0.263157894736842	0.108814918074534	1	0.5	0.899638846566221	1	0	0	0	0	0	0	0	1	0	0	0	1	\stop.bilab\	1	1	0.666666666666667	0.428571428571429	2.63130393733949	-2.76704693774537	-1.76587890931003	0.947333555672139	-0.54
123	beard	b7d	5	8.06	4	1	3075	REG	0.5	0.023172423866209	1	0.5	0.100361153433779	1	0	0	0	0	0	0	0	1	0	0	0	1	\stop.bilab\	1	1	1	1	-0.473929108154595	0.162563313355004	-0.00878708609583519	0.000226039432034725	-0.43
124	beards	b7dz	6	5.95	2	1.7	3219	REG	1	1	1	0.5	0.100361153433779	1	0	0	0	0	0	0	0	1	0	0	0	1	\stop.bilab\	1	1	1	1	-0.473929108154595	0.162563313355004	-0.00878708609583519	0.000226039432034725	-0.54
125	bears	b8z	5	9.03	20	1	3151	IRR	0.277777777777778	0.0753676118172581	1	0.5	0.899638846566221	1	0	0	0	0	0	0	0	1	0	0	0	1	\stop.bilab\	1	1	0.666666666666667	0.428571428571429	2.63130393733949	-2.76704693774537	-1.76587890931003	0.947333555672139	-0.38
126	beast	bist	5	9.7	6	1.1	3376	REG	0.8	0.967793159087708	1	1	1	1	0	0	0	0	0	0	0	1	0	0	0	1	\stop.bilab\	1	1	1	1	-0.473929108154595	0.162563313355004	-0.00878708609583519	0.000226039432034725	-0.45
127	beasts	bists	6	8.13	5	1.6	3683	REG	0.666666666666667	0.257758997522949	1	1	1	1	0	0	0	0	0	0	0	1	0	0	0	1	\stop.bilab\	1	1	1	1	-0.473929108154595	0.162563313355004	-0.00878708609583519	0.000226039432034725	-0.49
128	beat	bit	4	10.41	20	1	2723	REG	0.823529411764706	0.321054595378073	1	1	1	1	0	0	0	0	0	0	0	1	0	0	0	1	\stop.bilab\	1	1	1	1	-0.473929108154595	0.162563313355004	-0.00878708609583519	0.000226039432034725	-0.79
129	beats	bits	5	8.75	17	1	3003	REG	0.846153846153846	0.726042230644288	1	1	1	1	0	0	0	0	0	0	0	1	0	0	0	1	\stop.bilab\	1	1	1	1	-0.473929108154595	0.162563313355004	-0.00878708609583519	0.000226039432034725	-0.49
130	beck	bEk	4	7.64	9	1	2517	REG	1	1	1	0.952380952380952	0.117221308039139	1	0	0	0	0	0	0	0	1	0	0	0	1	\stop.bilab\	1	1	1	1	-0.473929108154595	0.162563313355004	-0.00878708609583519	0.000226039432034725	-0.52
131	bed	bEd	3	10.35	20	1	1337	REG	1	1	1	0.952380952380952	0.117221308039139	1	0	0	0	0	0	0	0	1	0	0	0	1	\stop.bilab\	1	1	1	1	-0.473929108154595	0.162563313355004	-0.00878708609583519	0.000226039432034725	-0.75
132	beds	bEdz	4	7.79	16	1.3	1424	REG	1	1	1	0.952380952380952	0.117221308039139	1	0	0	0	0	0	0	0	1	0	0	0	1	\stop.bilab\	1	1	1	1	-0.473929108154595	0.162563313355004	-0.00878708609583519	0.000226039432034725	-0.61
133	bee	bi	3	8.1	21	1	1334	REG	0.952380952380952	0.998981838271869	1	1	1	1	0	0	0	0	0	0	0	1	0	0	0	1	\stop.bilab\	1	1	1	1	-0.473929108154595	0.162563313355004	-0.00878708609583519	0.000226039432034725	-0.47
134	beech	biJ	5	6.23	4	1.15	2432	REG	1	1	1	1	1	1	0	0	0	0	0	0	0	1	0	0	0	1	\stop.bilab\	1	1	1	1	-0.473929108154595	0.162563313355004	-0.00878708609583519	0.000226039432034725	-0.54
135	beef	bif	4	8.57	6	1	1444	REG	1	1	1	1	1	1	0	0	0	0	0	0	0	1	0	0	0	1	\stop.bilab\	1	1	1	1	-0.473929108154595	0.162563313355004	-0.00878708609583519	0.000226039432034725	-0.67
136	beefed	bift	6	5.33	1	1.65	2774	REG	1	1	1	1	1	1	0	0	0	0	0	0	0	1	0	0	0	1	\stop.bilab\	1	1	1	1	-0.473929108154595	0.162563313355004	-0.00878708609583519	0.000226039432034725	-0.19
137	been	bin	4	13.51	13	1	1757	REG	1	1	1	1	1	1	0	0	0	0	0	0	0	1	0	0	0	1	\stop.bilab\	1	1	1	1	-0.473929108154595	0.162563313355004	-0.00878708609583519	0.000226039432034725	-0.3
138	beep	bip	4	7.74	11	1	1544	REG	1	1	1	1	1	1	0	0	0	0	0	0	0	1	0	0	0	1	\stop.bilab\	1	1	1	1	-0.473929108154595	0.162563313355004	-0.00878708609583519	0.000226039432034725	-0.67
139	beeps	bips	5	7.06	10	1.6	1701	REG	1	1	1	1	1	1	0	0	0	0	0	0	0	1	0	0	0	1	\stop.bilab\	1	1	1	1	-0.473929108154595	0.162563313355004	-0.00878708609583519	0.000226039432034725	-0.38
140	beer	b7	4	10.11	15	1	2251	REG	1	1	1	1	1	1	0	0	0	0	0	0	0	1	0	0	0	1	\stop.bilab\	1	1	1	1	-0.473929108154595	0.162563313355004	-0.00878708609583519	0.000226039432034725	-0.6
141	beers	b7z	5	8.32	13	1	2482	REG	1	1	1	1	1	1	0	0	0	0	0	0	0	1	0	0	0	1	\stop.bilab\	1	1	1	1	-0.473929108154595	0.162563313355004	-0.00878708609583519	0.000226039432034725	-0.67
142	bees	biz	4	8.53	20	1	1754	REG	1	1	1	1	1	1	0	0	0	0	0	0	0	1	0	0	0	1	\stop.bilab\	1	1	1	1	-0.473929108154595	0.162563313355004	-0.00878708609583519	0.000226039432034725	-0.55
143	beet	bit	4	6.04	13	1	1569	REG	1	1	1	1	1	1	0	0	0	0	0	0	0	1	0	0	0	1	\stop.bilab\	1	1	1	1	-0.473929108154595	0.162563313355004	-0.00878708609583519	0.000226039432034725	-0.51
144	beets	bits	5	5.06	9	1	1849	REG	1	1	1	1	1	1	0	0	0	0	0	0	0	1	0	0	0	1	\stop.bilab\	1	1	1	1	-0.473929108154595	0.162563313355004	-0.00878708609583519	0.000226039432034725	-0.53
145	beg	bEg	3	8.43	18	1	1263	REG	0.857142857142857	0.975154550434306	1	0.952380952380952	0.117221308039139	1	0	0	0	0	0	0	0	1	0	0	0	1	\stop.bilab\	1	1	1	1	-0.473929108154595	0.162563313355004	-0.00878708609583519	0.000226039432034725	-0.68
146	begged	bEgd	6	7.08	5	1.5	3183	REG	1	1	1	0.952380952380952	0.117221308039139	1	0	0	0	0	0	0	0	1	0	0	0	1	\stop.bilab\	1	1	1	1	-0.473929108154595	0.162563313355004	-0.00878708609583519	0.000226039432034725	-0.51
147	begs	bEgz	4	7.07	13	1.4	1329	REG	1	1	1	0.952380952380952	0.117221308039139	1	0	0	0	0	0	0	0	1	0	0	0	1	\stop.bilab\	1	1	1	1	-0.473929108154595	0.162563313355004	-0.00878708609583519	0.000226039432034725	-0.44
148	beige	b1Z	5	7.19	1	1.35	1983	IRR	1	1	1	1	1	1	0	0	0	0	0	0	0	1	0	0	0	1	\stop.bilab\	1	1	1	1	-0.473929108154595	0.162563313355004	-0.00878708609583519	0.000226039432034725	-0.09
149	belch	bElJ	5	5.65	4	1.8	2567	REG	1	1	1	0.952380952380952	0.117221308039139	1	0	0	0	0	0	0	0	1	0	0	0	1	\stop.bilab\	1	1	1	1	-0.473929108154595	0.162563313355004	-0.00878708609583519	0.000226039432034725	-0.56
150	belched	bElJt	7	4.25	3	2.15	4640	REG	1	1	1	0.952380952380952	0.117221308039139	1	0	0	0	0	0	0	0	1	0	0	0	1	\stop.bilab\	1	1	1	1	-0.473929108154595	0.162563313355004	-0.00878708609583519	0.000226039432034725	-0.06
151	bell	bEl	4	10.12	15	1	2987	REG	1	1	1	0.952380952380952	0.117221308039139	1	0	0	0	0	0	0	0	1	0	0	0	1	\stop.bilab\	1	1	1	1	-0.473929108154595	0.162563313355004	-0.00878708609583519	0.000226039432034725	-0.62
152	belle	bEl	5	7.74	9	1	3903	REG	1	1	1	0.952380952380952	0.117221308039139	1	0	0	0	0	0	0	0	1	0	0	0	1	\stop.bilab\	1	1	1	1	-0.473929108154595	0.162563313355004	-0.00878708609583519	0.000226039432034725	-0.18
153	bells	bElz	5	7.97	16	1	3162	REG	1	1	1	0.952380952380952	0.117221308039139	1	0	0	0	0	0	0	0	1	0	0	0	1	\stop.bilab\	1	1	1	1	-0.473929108154595	0.162563313355004	-0.00878708609583519	0.000226039432034725	-0.77
154	belt	bElt	4	9.29	13	1	2051	REG	1	1	1	0.952380952380952	0.117221308039139	1	0	0	0	0	0	0	0	1	0	0	0	1	\stop.bilab\	1	1	1	1	-0.473929108154595	0.162563313355004	-0.00878708609583519	0.000226039432034725	-0.7
155	belts	bElts	5	7.76	11	1.7	2331	REG	1	1	1	0.952380952380952	0.117221308039139	1	0	0	0	0	0	0	0	1	0	0	0	1	\stop.bilab\	1	1	1	1	-0.473929108154595	0.162563313355004	-0.00878708609583519	0.000226039432034725	-0.61
156	bench	bEnJ	5	8.59	6	1.7	3169	REG	0.9	1	1	0.952380952380952	0.117221308039139	1	0	0	0	0	0	0	0	1	0	0	0	1	\stop.bilab\	1	1	1	0.666666666666667	0.406096049038793	-1.71555672162694	0.327333656661477	-0.0709485421695163	-0.68
157	bend	bEnd	4	8.84	14	1.1	2861	REG	1	1	1	0.952380952380952	0.117221308039139	1	0	0	0	0	0	0	0	1	0	0	0	1	\stop.bilab\	1	1	1	1	-0.473929108154595	0.162563313355004	-0.00878708609583519	0.000226039432034725	-0.83
158	bends	bEndz	5	7.03	12	1.55	3069	REG	1	1	1	0.952380952380952	0.117221308039139	1	0	0	0	0	0	0	0	1	0	0	0	1	\stop.bilab\	1	1	1	1	-0.473929108154595	0.162563313355004	-0.00878708609583519	0.000226039432034725	-0.5
159	bent	bEnt	4	9.04	18	1.05	2811	REG	1	1	1	0.952380952380952	0.117221308039139	1	0	0	0	0	0	0	0	1	0	0	0	1	\stop.bilab\	1	1	1	1	-0.473929108154595	0.162563313355004	-0.00878708609583519	0.000226039432034725	-0.64
160	berg	b3g	4	7.53	4	1.5	2558	REG	1	1	1	1	1	1	0	0	0	0	0	0	0	1	0	0	0	1	\stop.bilab\	1	1	1	1	-0.473929108154595	0.162563313355004	-0.00878708609583519	0.000226039432034725	-0.49
161	berth	b3T	5	5.97	3	1.1	3615	REG	1	1	1	1	1	1	0	0	0	0	0	0	0	1	0	0	0	1	\stop.bilab\	1	1	1	1	-0.473929108154595	0.162563313355004	-0.00878708609583519	0.000226039432034725	-0.27
162	best	bEst	4	12.51	17	1	3195	REG	1	1	1	0.952380952380952	0.117221308039139	1	0	0	0	0	0	0	0	1	0	0	0	1	\stop.bilab\	1	1	1	1	-0.473929108154595	0.162563313355004	-0.00878708609583519	0.000226039432034725	-0.7
163	bet	bEt	3	10.31	21	1	1606	REG	1	1	1	0.952380952380952	0.117221308039139	1	0	0	0	0	0	0	0	1	0	0	0	1	\stop.bilab\	1	1	1	1	-0.473929108154595	0.162563313355004	-0.00878708609583519	0.000226039432034725	-0.7
164	bets	bEts	4	8.08	21	1.2	1751	REG	1	1	1	0.952380952380952	0.117221308039139	1	0	0	0	0	0	0	0	1	0	0	0	1	\stop.bilab\	1	1	1	1	-0.473929108154595	0.162563313355004	-0.00878708609583519	0.000226039432034725	-0.56
165	bib	bIb	3	6.66	14	1.3	583	REG	1	1	1	0.9	0.989209015145615	1	0	0	0	0	0	0	0	1	0	0	0	1	\stop.bilab\	1	1	1	1	-0.473929108154595	0.162563313355004	-0.00878708609583519	0.000226039432034725	-0.49
166	bid	bId	3	11.71	20	1	676	REG	1	1	1	0.9	0.989209015145615	1	0	0	0	0	0	0	0	1	0	0	0	1	\stop.bilab\	1	1	1	1	-0.473929108154595	0.162563313355004	-0.00878708609583519	0.000226039432034725	-0.67
167	bide	b2d	4	5.5	17	1	1367	REG	1	1	1	1	1	1	0	0	0	0	0	0	0	1	0	0	0	1	\stop.bilab\	1	1	1	1	-0.473929108154595	0.162563313355004	-0.00878708609583519	0.000226039432034725	-0.46
168	bids	bIdz	4	10.9	13	1.3	763	REG	1	1	1	0.9	0.989209015145615	1	0	0	0	0	0	0	0	1	0	0	0	1	\stop.bilab\	1	1	1	1	-0.473929108154595	0.162563313355004	-0.00878708609583519	0.000226039432034725	-0.49
169	big	bIg	3	12.09	19	1.05	888	REG	1	1	1	0.9	0.989209015145615	1	0	0	0	0	0	0	0	1	0	0	0	1	\stop.bilab\	1	1	1	1	-0.473929108154595	0.162563313355004	-0.00878708609583519	0.000226039432034725	-0.62
170	bike	b2k	4	10.02	12	1	580	REG	1	1	1	1	1	1	0	0	0	0	0	0	0	1	0	0	0	1	\stop.bilab\	1	1	1	1	-0.473929108154595	0.162563313355004	-0.00878708609583519	0.000226039432034725	-0.84
171	bile	b2l	4	7.39	16	1	1710	REG	1	1	1	1	1	1	0	0	0	0	0	0	0	1	0	0	0	1	\stop.bilab\	1	1	1	1	-0.473929108154595	0.162563313355004	-0.00878708609583519	0.000226039432034725	-0.35
172	bilge	bIl_	5	5.78	3	1.75	1699	REG	1	1	1	0.9	0.989209015145615	1	0	0	0	0	0	0	0	1	0	0	0	1	\stop.bilab\	1	1	1	1	-0.473929108154595	0.162563313355004	-0.00878708609583519	0.000226039432034725	-0.05
173	bilk	bIlk	4	4.68	6	1.3	1252	REG	1	1	1	0.9	0.989209015145615	1	0	0	0	0	0	0	0	1	0	0	0	1	\stop.bilab\	1	1	1	1	-0.473929108154595	0.162563313355004	-0.00878708609583519	0.000226039432034725	-0.27
174	bilked	bIlkt	6	3.56	4	1.85	2920	REG	1	1	1	0.9	0.989209015145615	1	0	0	0	0	0	0	0	1	0	0	0	1	\stop.bilab\	1	1	1	1	-0.473929108154595	0.162563313355004	-0.00878708609583519	0.000226039432034725	-0.06
175	bill	bIl	4	11.67	17	1	2342	REG	1	1	1	0.9	0.989209015145615	1	0	0	0	0	0	0	0	1	0	0	0	1	\stop.bilab\	1	1	1	1	-0.473929108154595	0.162563313355004	-0.00878708609583519	0.000226039432034725	-0.65
176	billed	bIld	6	7.58	9	1	4344	REG	1	1	1	0.9	0.989209015145615	1	0	0	0	0	0	0	0	1	0	0	0	1	\stop.bilab\	1	1	1	1	-0.473929108154595	0.162563313355004	-0.00878708609583519	0.000226039432034725	-0.3
177	bills	bIlz	5	9.25	16	1	2517	REG	1	1	1	0.9	0.989209015145615	1	0	0	0	0	0	0	0	1	0	0	0	1	\stop.bilab\	1	1	1	1	-0.473929108154595	0.162563313355004	-0.00878708609583519	0.000226039432034725	-0.61
178	bin	bIn	3	9.67	21	1	1413	REG	1	1	1	0.9	0.989209015145615	1	0	0	0	0	0	0	0	1	0	0	0	1	\stop.bilab\	1	1	1	1	-0.473929108154595	0.162563313355004	-0.00878708609583519	0.000226039432034725	-0.57
179	bind	b2nd	4	8.82	15	1.2	2286	IRR	0.9	0.938736156789914	1	0.1	0.0107909848543854	1	0	0	0	0	0	0	0	1	0	0	0	1	\stop.bilab\	1	1	1	1	-0.473929108154595	0.162563313355004	-0.00878708609583519	0.000226039432034725	-0.37
180	binds	b2ndz	5	6.71	11	1.6	2494	IRR	0.9	0.827062014879274	1	0.1	0.0107909848543854	1	0	0	0	0	0	0	0	1	0	0	0	1	\stop.bilab\	1	1	1	1	-0.473929108154595	0.162563313355004	-0.00878708609583519	0.000226039432034725	-0.39
181	binge	bIn_	5	5.67	5	1.8	2612	REG	1	1	1	0.9	0.989209015145615	1	0	0	0	0	0	0	0	1	0	0	0	1	\stop.bilab\	1	1	1	1	-0.473929108154595	0.162563313355004	-0.00878708609583519	0.000226039432034725	-0.42
182	bins	bInz	4	6.57	18	1.25	2008	REG	1	1	1	0.9	0.989209015145615	1	0	0	0	0	0	0	0	1	0	0	0	1	\stop.bilab\	1	1	1	1	-0.473929108154595	0.162563313355004	-0.00878708609583519	0.000226039432034725	-0.54
183	birch	b3J	5	7.22	3	1.75	1906	REG	1	1	1	1	1	1	0	0	0	0	0	0	0	1	0	0	0	1	\stop.bilab\	1	1	1	1	-0.473929108154595	0.162563313355004	-0.00878708609583519	0.000226039432034725	-0.54
184	bird	b3d	4	9.86	5	1	1226	REG	1	1	1	1	1	1	0	0	0	0	0	0	0	1	0	0	0	1	\stop.bilab\	1	1	1	1	-0.473929108154595	0.162563313355004	-0.00878708609583519	0.000226039432034725	-0.66
185	birds	b3dz	5	9.58	4	1.65	1434	REG	1	1	1	1	1	1	0	0	0	0	0	0	0	1	0	0	0	1	\stop.bilab\	1	1	1	1	-0.473929108154595	0.162563313355004	-0.00878708609583519	0.000226039432034725	-0.49
186	birth	b3T	5	10.06	6	1.1	2203	REG	1	1	1	1	1	1	0	0	0	0	0	0	0	1	0	0	0	1	\stop.bilab\	1	1	1	1	-0.473929108154595	0.162563313355004	-0.00878708609583519	0.000226039432034725	-0.48
187	births	b3Ts	6	6.96	3	1.8	2272	REG	1	1	1	1	1	1	0	0	0	0	0	0	0	1	0	0	0	1	\stop.bilab\	1	1	1	1	-0.473929108154595	0.162563313355004	-0.00878708609583519	0.000226039432034725	-0.55
188	bisque	bIsk	6	4.7	1	1.7	2394	REG	1	1	1	0.9	0.989209015145615	1	0	0	0	0	0	0	0	1	0	0	0	1	\stop.bilab\	1	1	1	1	-0.473929108154595	0.162563313355004	-0.00878708609583519	0.000226039432034725	0.13
189	bit	bIt	3	11.98	19	1	858	REG	1	1	1	0.9	0.989209015145615	1	0	0	0	0	0	0	0	1	0	0	0	1	\stop.bilab\	1	1	1	1	-0.473929108154595	0.162563313355004	-0.00878708609583519	0.000226039432034725	-0.49
190	bitch	bIJ	5	9.15	11	1.25	1795	REG	1	1	1	0.9	0.989209015145615	1	0	0	0	0	0	0	0	1	0	0	0	1	\stop.bilab\	1	1	1	1	-0.473929108154595	0.162563313355004	-0.00878708609583519	0.000226039432034725	-0.5
191	bite	b2t	4	9.01	12	1	1976	REG	1	1	1	1	1	1	0	0	0	0	0	0	0	1	0	0	0	1	\stop.bilab\	1	1	1	1	-0.473929108154595	0.162563313355004	-0.00878708609583519	0.000226039432034725	-0.68
192	bites	b2ts	5	7.97	10	1.15	2892	REG	1	1	1	1	1	1	0	0	0	0	0	0	0	1	0	0	0	1	\stop.bilab\	1	1	1	1	-0.473929108154595	0.162563313355004	-0.00878708609583519	0.000226039432034725	-0.71
193	bits	bIts	4	10.08	15	1	1003	REG	1	1	1	0.9	0.989209015145615	1	0	0	0	0	0	0	0	1	0	0	0	1	\stop.bilab\	1	1	1	1	-0.473929108154595	0.162563313355004	-0.00878708609583519	0.000226039432034725	-0.31
194	biz	bIz	3	8.29	9	1	430	REG	1	1	1	0.9	0.989209015145615	1	0	0	0	0	0	0	0	1	0	0	0	1	\stop.bilab\	1	1	1	1	-0.473929108154595	0.162563313355004	-0.00878708609583519	0.000226039432034725	-0.46
195	blab	bl{b	4	4.69	4	1.75	1726	REG	0.9375	0.99483531997784	2	0.818181818181818	0.903819487024687	1	0	0	0	0	0	0	0	1	0	0	0	1	\lat.alv\	1	1	1	1	-0.473929108154595	0.162563313355004	-0.00878708609583519	0.000226039432034725	-0.52
196	blabbed	bl{bd	7	3.5	1	1.9	3464	REG	0.888888888888889	0.994916305021699	2	0.818181818181818	0.903819487024687	1	0	0	0	0	0	0	0	1	0	0	0	1	\lat.alv\	1	1	1	1	-0.473929108154595	0.162563313355004	-0.00878708609583519	0.000226039432034725	-0.3
197	black	bl{k	5	11.99	5	1.35	2629	REG	1	1	2	0.818181818181818	0.903819487024687	1	0	0	0	0	0	0	0	1	0	0	0	1	\lat.alv\	1	1	1	1	-0.473929108154595	0.162563313355004	-0.00878708609583519	0.000226039432034725	-0.84
198	blacked	bl{kt	7	6.11	5	1.65	4349	REG	1	1	2	0.818181818181818	0.903819487024687	1	0	0	0	0	0	0	0	1	0	0	0	1	\lat.alv\	1	1	1	1	-0.473929108154595	0.162563313355004	-0.00878708609583519	0.000226039432034725	-0.44
199	blacks	bl{ks	6	9.28	4	1.4	2764	REG	1	1	2	0.818181818181818	0.903819487024687	1	0	0	0	0	0	0	0	1	0	0	0	1	\lat.alv\	1	1	1	1	-0.473929108154595	0.162563313355004	-0.00878708609583519	0.000226039432034725	-0.61
200	blade	bl1d	5	9.17	6	1.35	2709	REG	0.846153846153846	0.999658324728178	2	1	1	1	0	0	0	0	0	0	0	1	0	0	0	1	\lat.alv\	1	1	1	1	-0.473929108154595	0.162563313355004	-0.00878708609583519	0.000226039432034725	-0.65
201	blades	bl1dz	6	8.37	4	1.75	4110	REG	1	1	2	1	1	1	0	0	0	0	0	0	0	1	0	0	0	1	\lat.alv\	1	1	1	1	-0.473929108154595	0.162563313355004	-0.00878708609583519	0.000226039432034725	-0.51
202	blah	bl#	4	9.46	2	1.6	1593	REG	1	1	2	1	1	1	0	0	0	0	0	0	0	1	0	0	0	1	\lat.alv\	1	1	1	1	-0.473929108154595	0.162563313355004	-0.00878708609583519	0.000226039432034725	-0.62
203	blame	bl1m	5	9.76	8	1.65	2429	REG	1	1	2	1	1	1	0	0	0	0	0	0	0	1	0	0	0	1	\lat.alv\	1	1	1	1	-0.473929108154595	0.162563313355004	-0.00878708609583519	0.000226039432034725	-0.61
204	blamed	bl1md	6	7.93	5	1.7	3515	REG	1	1	2	1	1	1	0	0	0	0	0	0	0	1	0	0	0	1	\lat.alv\	1	1	1	1	-0.473929108154595	0.162563313355004	-0.00878708609583519	0.000226039432034725	-0.59
205	blanch	bl{nJ	6	4.52	2	1.95	3440	REG	1	1	2	0.818181818181818	0.903819487024687	1	0	0	0	0	0	0	0	1	0	0	0	1	\lat.alv\	1	1	1	1	-0.473929108154595	0.162563313355004	-0.00878708609583519	0.000226039432034725	-0.6
206	bland	bl{nd	5	7.43	8	1.45	3093	REG	0.916666666666667	0.985972903376079	2	0.818181818181818	0.903819487024687	1	0	0	0	0	0	0	0	1	0	0	0	1	\lat.alv\	1	1	1	1	-0.473929108154595	0.162563313355004	-0.00878708609583519	0.000226039432034725	-0.72
207	blank	bl{Nk	5	9.63	7	1.6	2838	REG	1	1	2	0.818181818181818	0.903819487024687	1	0	0	0	0	0	0	0	1	0	0	0	1	\lat.alv\	1	1	1	1	-0.473929108154595	0.162563313355004	-0.00878708609583519	0.000226039432034725	-0.7
208	blanks	bl{Nks	6	7.83	5	1.8	2973	REG	1	1	2	0.818181818181818	0.903819487024687	1	0	0	0	0	0	0	0	1	0	0	0	1	\lat.alv\	1	1	1	1	-0.473929108154595	0.162563313355004	-0.00878708609583519	0.000226039432034725	-0.7
209	blare	bl8	5	3.87	8	1.4	3338	REG	1	1	2	1	1	1	0	0	0	0	0	0	0	1	0	0	0	1	\lat.alv\	1	1	1	1	-0.473929108154595	0.162563313355004	-0.00878708609583519	0.000226039432034725	-0.61
210	blared	bl8d	6	4.23	5	1.7	4424	REG	0.933333333333333	1	2	1	1	1	0	0	0	0	0	0	0	1	0	0	0	1	\lat.alv\	1	1	1	1	-0.473929108154595	0.162563313355004	-0.00878708609583519	0.000226039432034725	-0.42
211	blast	bl#st	5	9.85	4	1.65	2860	IRR	0.7	0.997695033405593	2	0.181818181818182	0.0961805129753134	1	0	0	0	0	0	0	0	1	0	0	0	1	\lat.alv\	1	1	1	1	-0.473929108154595	0.162563313355004	-0.00878708609583519	0.000226039432034725	-0.76
212	blasts	bl#sts	6	7.28	2	1.9	3167	IRR	1	1	2	0.181818181818182	0.0961805129753134	1	0	0	0	0	0	0	0	1	0	0	0	1	\lat.alv\	1	1	1	1	-0.473929108154595	0.162563313355004	-0.00878708609583519	0.000226039432034725	-0.49
213	blaze	bl1z	5	8.43	7	1.3	1716	REG	1	1	2	1	1	1	0	0	0	0	0	0	0	1	0	0	0	1	\lat.alv\	1	1	1	1	-0.473929108154595	0.162563313355004	-0.00878708609583519	0.000226039432034725	-0.51
214	blazed	bl1zd	6	5.12	6	1.8	2802	REG	1	1	2	1	1	1	0	0	0	0	0	0	0	1	0	0	0	1	\lat.alv\	1	1	1	1	-0.473929108154595	0.162563313355004	-0.00878708609583519	0.000226039432034725	-0.81
215	bleach	bliJ	6	7.18	3	1.5	2483	REG	1	1	2	1	1	1	0	0	0	0	0	0	0	1	0	0	0	1	\lat.alv\	1	1	1	1	-0.473929108154595	0.162563313355004	-0.00878708609583519	0.000226039432034725	-0.65
216	bleached	bliJt	8	5.52	5	1.95	4206	REG	1	1	2	1	1	1	0	0	0	0	0	0	0	1	0	0	0	1	\lat.alv\	1	1	1	1	-0.473929108154595	0.162563313355004	-0.00878708609583519	0.000226039432034725	-0.47
217	bleak	blik	5	6.58	2	1.4	1847	REG	0.866666666666667	0.663541702229354	2	1	1	1	0	0	0	0	0	0	0	1	0	0	0	1	\lat.alv\	1	1	1	1	-0.473929108154595	0.162563313355004	-0.00878708609583519	0.000226039432034725	-0.63
218	bleat	blit	5	4.85	6	1.3	2370	REG	0.823529411764706	0.321054595378073	2	1	1	1	0	0	0	0	0	0	0	1	0	0	0	1	\lat.alv\	1	1	1	1	-0.473929108154595	0.162563313355004	-0.00878708609583519	0.000226039432034725	-0.47
219	bleats	blits	6	3.83	3	1.55	2677	REG	0.846153846153846	0.726042230644288	2	1	1	1	0	0	0	0	0	0	0	1	0	0	0	1	\lat.alv\	1	1	1	1	-0.473929108154595	0.162563313355004	-0.00878708609583519	0.000226039432034725	-0.31
220	bled	blEd	4	6.27	5	1.35	1383	REG	1	1	2	1	1	1	0	0	0	0	0	0	0	1	0	0	0	1	\lat.alv\	1	1	1	1	-0.473929108154595	0.162563313355004	-0.00878708609583519	0.000226039432034725	-0.53
221	bleed	blid	5	7.83	4	1.4	2097	REG	1	1	2	1	1	1	0	0	0	0	0	0	0	1	0	0	0	1	\lat.alv\	1	1	1	1	-0.473929108154595	0.162563313355004	-0.00878708609583519	0.000226039432034725	-0.42
222	bleeds	blidz	6	6.25	3	1.65	2241	REG	1	1	2	1	1	1	0	0	0	0	0	0	0	1	0	0	0	1	\lat.alv\	1	1	1	1	-0.473929108154595	0.162563313355004	-0.00878708609583519	0.000226039432034725	-0.56
223	bleep	blip	5	4.85	2	1.6	1850	REG	1	1	2	1	1	1	0	0	0	0	0	0	0	1	0	0	0	1	\lat.alv\	1	1	1	1	-0.473929108154595	0.162563313355004	-0.00878708609583519	0.000226039432034725	-0.61
224	bleeps	blips	6	3.97	2	1.7	1972	REG	1	1	2	1	1	1	0	0	0	0	0	0	0	1	0	0	0	1	\lat.alv\	1	1	1	1	-0.473929108154595	0.162563313355004	-0.00878708609583519	0.000226039432034725	-0.39
225	blend	blEnd	5	8.09	5	1.55	1979	REG	1	1	2	1	1	1	0	0	0	0	0	0	0	1	0	0	0	1	\lat.alv\	1	1	1	1	-0.473929108154595	0.162563313355004	-0.00878708609583519	0.000226039432034725	-0.69
226	blends	blEndz	6	6.49	3	1.8	2123	REG	1	1	2	1	1	1	0	0	0	0	0	0	0	1	0	0	0	1	\lat.alv\	1	1	1	1	-0.473929108154595	0.162563313355004	-0.00878708609583519	0.000226039432034725	-0.3
227	blent	blEnt	5	0	4	1.75	2070	REG	1	1	2	1	1	1	0	0	0	0	0	0	0	1	0	0	0	1	\lat.alv\	1	1	1	1	-0.473929108154595	0.162563313355004	-0.00878708609583519	0.000226039432034725	-0.54
228	bless	blEs	5	8.28	3	1.75	1860	REG	1	1	2	1	1	1	0	0	0	0	0	0	0	1	0	0	0	1	\lat.alv\	1	1	1	1	-0.473929108154595	0.162563313355004	-0.00878708609583519	0.000226039432034725	-0.72
229	blew	blu	4	8.58	6	1.3	1181	REG	0.5	0.0629097459124577	2	1	1	1	0	0	0	0	0	0	0	1	0	0	0	1	\lat.alv\	1	1	1	1	-0.473929108154595	0.162563313355004	-0.00878708609583519	0.000226039432034725	-0.45
230	blight	bl2t	6	7.59	5	1.45	1658	REG	1	1	2	1	1	1	0	0	0	0	0	0	0	1	0	0	0	1	\lat.alv\	1	1	1	1	-0.473929108154595	0.162563313355004	-0.00878708609583519	0.000226039432034725	-0.41
231	blimp	blImp	5	5.76	0	1.9	1525	REG	1	1	2	0.7	0.3272532688102	1	0	0	0	0	0	0	0	1	0	0	0	1	\lat.alv\	1	1	1	1	-0.473929108154595	0.162563313355004	-0.00878708609583519	0.000226039432034725	-0.38
232	blind	bl2nd	5	9.51	4	1.75	2282	IRR	0.9	0.938736156789914	2	0.3	0.6727467311898	1	0	0	0	0	0	0	0	1	0	0	0	1	\lat.alv\	1	1	1	1	-0.473929108154595	0.162563313355004	-0.00878708609583519	0.000226039432034725	-0.75
233	blinds	bl2ndz	6	6.55	3	1.9	2426	IRR	0.9	0.827062014879274	2	0.3	0.6727467311898	1	0	0	0	0	0	0	0	1	0	0	0	1	\lat.alv\	1	1	1	1	-0.473929108154595	0.162563313355004	-0.00878708609583519	0.000226039432034725	-0.86
234	blink	blINk	5	7.63	5	1.75	2027	REG	1	1	2	0.7	0.3272532688102	1	0	0	0	0	0	0	0	1	0	0	0	1	\lat.alv\	1	1	1	1	-0.473929108154595	0.162563313355004	-0.00878708609583519	0.000226039432034725	-0.69
235	blinked	blINkt	7	6.33	2	1.85	3747	REG	1	1	2	0.7	0.3272532688102	1	0	0	0	0	0	0	0	1	0	0	0	1	\lat.alv\	1	1	1	1	-0.473929108154595	0.162563313355004	-0.00878708609583519	0.000226039432034725	-0.59
236	blip	blIp	4	5.78	3	1.6	1211	REG	1	1	2	0.7	0.3272532688102	1	0	0	0	0	0	0	0	1	0	0	0	1	\lat.alv\	1	1	1	1	-0.473929108154595	0.162563313355004	-0.00878708609583519	0.000226039432034725	-0.41
237	blips	blIps	5	4.63	4	1.55	1368	REG	1	1	2	0.7	0.3272532688102	1	0	0	0	0	0	0	0	1	0	0	0	1	\lat.alv\	1	1	1	1	-0.473929108154595	0.162563313355004	-0.00878708609583519	0.000226039432034725	-0.37
238	bliss	blIs	5	7.7	2	1.8	1753	REG	1	1	2	0.7	0.3272532688102	1	0	0	0	0	0	0	0	1	0	0	0	1	\lat.alv\	1	1	1	1	-0.473929108154595	0.162563313355004	-0.00878708609583519	0.000226039432034725	-0.55
239	blithe	bl2D	6	5.28	0	1.9	2745	IRR	0.8	1	2	0.3	0.6727467311898	1	0	0	0	0	0	0	0	1	0	0	0	1	\lat.alv\	1	1	1	1	-0.473929108154595	0.162563313355004	-0.00878708609583519	0.000226039432034725	-0.11
240	blitz	blIts	5	7.28	1	1.65	1474	REG	1	1	2	0.7	0.3272532688102	1	0	0	0	0	0	0	0	1	0	0	0	1	\lat.alv\	1	1	1	1	-0.473929108154595	0.162563313355004	-0.00878708609583519	0.000226039432034725	-0.65
241	bloat	bl5t	5	6.34	3	1.55	1882	REG	1	1	2	1	1	1	0	0	0	0	0	0	0	1	0	0	0	1	\lat.alv\	1	1	1	1	-0.473929108154595	0.162563313355004	-0.00878708609583519	0.000226039432034725	-0.48
242	blob	blQb	4	7.06	6	1.65	1258	REG	1	1	2	1	1	1	0	0	0	0	0	0	0	1	0	0	0	1	\lat.alv\	1	1	1	1	-0.473929108154595	0.162563313355004	-0.00878708609583519	0.000226039432034725	-0.59
243	block	blQk	5	10.41	5	1.3	1986	REG	1	1	2	1	1	1	0	0	0	0	0	0	0	1	0	0	0	1	\lat.alv\	1	1	1	1	-0.473929108154595	0.162563313355004	-0.00878708609583519	0.000226039432034725	-0.65
244	blocked	blQkt	7	8.51	3	1.6	3706	REG	1	1	2	1	1	1	0	0	0	0	0	0	0	1	0	0	0	1	\lat.alv\	1	1	1	1	-0.473929108154595	0.162563313355004	-0.00878708609583519	0.000226039432034725	-0.82
245	blocks	blQks	6	9.58	4	1.5	2121	REG	1	1	2	1	1	1	0	0	0	0	0	0	0	1	0	0	0	1	\lat.alv\	1	1	1	1	-0.473929108154595	0.162563313355004	-0.00878708609583519	0.000226039432034725	-0.67
246	bloke	bl5k	5	6.79	2	1.5	1918	REG	1	1	2	1	1	1	0	0	0	0	0	0	0	1	0	0	0	1	\lat.alv\	1	1	1	1	-0.473929108154595	0.162563313355004	-0.00878708609583519	0.000226039432034725	-0.4
247	blokes	bl5ks	6	5.25	0	1.85	3319	REG	1	1	2	1	1	1	0	0	0	0	0	0	0	1	0	0	0	1	\lat.alv\	1	1	1	1	-0.473929108154595	0.162563313355004	-0.00878708609583519	0.000226039432034725	-0.39
248	blond	blQnd	5	8.08	4	1.75	2032	REG	1	1	2	1	1	1	0	0	0	0	0	0	0	1	0	0	0	1	\lat.alv\	1	1	1	1	-0.473929108154595	0.162563313355004	-0.00878708609583519	0.000226039432034725	-0.77
249	blonde	blQnd	6	8.8	1	1.75	2482	REG	1	1	2	1	1	1	0	0	0	0	0	0	0	1	0	0	0	1	\lat.alv\	1	1	1	1	-0.473929108154595	0.162563313355004	-0.00878708609583519	0.000226039432034725	-0.7
250	blood	blVd	5	10.86	4	1.6	1602	IRR	0.181818181818182	0.0763452014039696	2	0.5	0.921075486077879	1	0	0	0	0	0	0	0	1	0	0	0	1	\lat.alv\	1	1	1	1	-0.473929108154595	0.162563313355004	-0.00878708609583519	0.000226039432034725	-0.63
251	bloods	blVdz	6	5.12	6	1.75	1746	IRR	0.2	0.0455443710245168	2	0.5	0.921075486077879	1	0	0	0	0	0	0	0	1	0	0	0	1	\lat.alv\	1	1	1	1	-0.473929108154595	0.162563313355004	-0.00878708609583519	0.000226039432034725	-0.32
252	bloom	blum	5	8.24	3	1.35	1759	REG	1	1	2	0.5	0.0789245139221212	1	0	0	0	0	0	0	0	1	0	0	0	1	\lat.alv\	1	1	1	1	-0.473929108154595	0.162563313355004	-0.00878708609583519	0.000226039432034725	-0.63
253	bloomed	blumd	7	4.8	2	1.7	3501	REG	1	1	2	1	1	1	0	0	0	0	0	0	0	1	0	0	0	1	\lat.alv\	1	1	1	1	-0.473929108154595	0.162563313355004	-0.00878708609583519	0.000226039432034725	-0.56
254	blooms	blumz	6	6.52	4	1.8	1821	REG	1	1	2	0.5	0.0789245139221212	1	0	0	0	0	0	0	0	1	0	0	0	1	\lat.alv\	1	1	1	1	-0.473929108154595	0.162563313355004	-0.00878708609583519	0.000226039432034725	-0.39
255	blot	blQt	4	6.27	7	1.3	1727	REG	1	1	2	1	1	1	0	0	0	0	0	0	0	1	0	0	0	1	\lat.alv\	1	1	1	1	-0.473929108154595	0.162563313355004	-0.00878708609583519	0.000226039432034725	-0.63
256	blotch	blQJ	6	4.32	0	1.75	2352	REG	1	1	2	1	1	1	0	0	0	0	0	0	0	1	0	0	0	1	\lat.alv\	1	1	1	1	-0.473929108154595	0.162563313355004	-0.00878708609583519	0.000226039432034725	-0.47
257	blots	blQts	5	4.95	8	1.55	2007	REG	1	1	2	1	1	1	0	0	0	0	0	0	0	1	0	0	0	1	\lat.alv\	1	1	1	1	-0.473929108154595	0.162563313355004	-0.00878708609583519	0.000226039432034725	-0.62
258	blouse	bl6z	6	7.43	0	1.85	2163	IRR	0.454545454545455	0.505441049356414	2	1	1	1	0	0	0	0	0	0	0	1	0	0	0	1	\lat.alv\	0.5	0.5	0.5	0.5	8.53547446720453	0.916352933755364	0.353660067091571	0.0688915490959117	-0.65
259	blow	bl5	4	9.74	9	1	1465	IRR	0.566666666666667	0.473348952151993	2	1	1	1	0	0	0	0	0	0	0	1	0	0	0	1	\lat.alv\	1	1	1	1	-0.473929108154595	0.162563313355004	-0.00878708609583519	0.000226039432034725	-0.85
260	blown	bl5n	5	8.66	5	1.45	1530	IRR	0.5	0.273502290350588	2	1	1	1	0	0	0	0	0	0	0	1	0	0	0	1	\lat.alv\	0.666666666666667	0.666666666666667	0.666666666666667	0.666666666666667	5.53233994208482	0.665089726955245	0.232844349362436	0.0460030458746168	-0.62
261	blows	bl5z	5	8.46	11	1.25	1526	IRR	0.62962962962963	0.911217181093618	2	1	1	1	0	0	0	0	0	0	0	1	0	0	0	1	\lat.alv\	1	1	1	1	-0.473929108154595	0.162563313355004	-0.00878708609583519	0.000226039432034725	-0.69
262	blue	blu	4	11.4	6	1.3	1077	REG	0.7	0.546448654279206	2	1	1	1	0	0	0	0	0	0	0	1	0	0	0	1	\lat.alv\	1	1	1	1	-0.473929108154595	0.162563313355004	-0.00878708609583519	0.000226039432034725	-0.85
263	blues	bluz	5	9.44	6	1.45	1993	REG	0.666666666666667	0.925009157988382	2	1	1	1	0	0	0	0	0	0	0	1	0	0	0	1	\lat.alv\	1	1	1	1	-0.473929108154595	0.162563313355004	-0.00878708609583519	0.000226039432034725	-0.81
264	bluff	blVf	5	7	1	1.7	1248	REG	1	1	2	1	1	1	0	0	0	0	0	0	0	1	0	0	0	1	\lat.alv\	1	1	1	1	-0.473929108154595	0.162563313355004	-0.00878708609583519	0.000226039432034725	-0.68
265	bluffs	blVfs	6	5.56	1	1.9	1273	REG	1	1	2	1	1	1	0	0	0	0	0	0	0	1	0	0	0	1	\lat.alv\	1	1	1	1	-0.473929108154595	0.162563313355004	-0.00878708609583519	0.000226039432034725	-0.42
266	blunt	blVnt	5	7.45	2	1.75	2113	REG	1	1	2	1	1	1	0	0	0	0	0	0	0	1	0	0	0	1	\lat.alv\	1	1	1	1	-0.473929108154595	0.162563313355004	-0.00878708609583519	0.000226039432034725	-0.62
267	blunts	blVnts	6	4.2	0	1.95	2420	REG	1	1	2	1	1	1	0	0	0	0	0	0	0	1	0	0	0	1	\lat.alv\	1	1	1	1	-0.473929108154595	0.162563313355004	-0.00878708609583519	0.000226039432034725	-0.54
268	blur	bl3	4	7.4	3	1.75	1323	REG	1	1	2	1	1	1	0	0	0	0	0	0	0	1	0	0	0	1	\lat.alv\	1	1	1	1	-0.473929108154595	0.162563313355004	-0.00878708609583519	0.000226039432034725	-0.5
269	blurb	bl3b	5	7.44	1	1.85	1379	REG	1	1	2	1	1	1	0	0	0	0	0	0	0	1	0	0	0	1	\lat.alv\	1	1	1	1	-0.473929108154595	0.162563313355004	-0.00878708609583519	0.000226039432034725	-0.66
270	blurred	bl3d	7	6.54	2	1.8	3541	REG	1	1	2	1	1	1	0	0	0	0	0	0	0	1	0	0	0	1	\lat.alv\	1	1	1	1	-0.473929108154595	0.162563313355004	-0.00878708609583519	0.000226039432034725	-0.5
271	blush	blVS	5	7.13	4	1.6	1614	REG	0.8125	0.616369809217361	2	1	1	1	0	0	0	0	0	0	0	1	0	0	0	1	\lat.alv\	1	1	1	1	-0.473929108154595	0.162563313355004	-0.00878708609583519	0.000226039432034725	-0.58
272	blushed	blVSt	7	6.84	3	1.8	3687	REG	0.7	0.458298032570837	2	1	1	1	0	0	0	0	0	0	0	1	0	0	0	1	\lat.alv\	1	1	1	1	-0.473929108154595	0.162563313355004	-0.00878708609583519	0.000226039432034725	-0.58
273	boar	b9	4	6.03	9	1	1940	REG	1	1	1	1	1	1	0	0	0	0	0	0	0	1	0	0	0	1	\stop.bilab\	1	1	1	1	-0.473929108154595	0.162563313355004	-0.00878708609583519	0.000226039432034725	-0.41
274	board	b9d	5	11.28	3	1	2095	REG	1	1	1	1	1	1	0	0	0	0	0	0	0	1	0	0	0	1	\stop.bilab\	1	1	1	1	-0.473929108154595	0.162563313355004	-0.00878708609583519	0.000226039432034725	-0.64
275	boards	b9dz	6	10.05	2	1.3	2239	REG	1	1	1	1	1	1	0	0	0	0	0	0	0	1	0	0	0	1	\stop.bilab\	1	1	1	1	-0.473929108154595	0.162563313355004	-0.00878708609583519	0.000226039432034725	-0.51
276	boast	b5st	5	6.86	6	1.05	2396	REG	0.8	0.90767124992223	1	1	1	1	0	0	0	0	0	0	0	1	0	0	0	1	\stop.bilab\	1	1	1	1	-0.473929108154595	0.162563313355004	-0.00878708609583519	0.000226039432034725	-0.66
277	boasts	b5sts	6	6.59	6	1.45	2703	REG	1	1	1	1	1	1	0	0	0	0	0	0	0	1	0	0	0	1	\stop.bilab\	1	1	1	1	-0.473929108154595	0.162563313355004	-0.00878708609583519	0.000226039432034725	-0.41
278	boat	b5t	4	9.67	11	1	1743	REG	1	1	1	1	1	1	0	0	0	0	0	0	0	1	0	0	0	1	\stop.bilab\	1	1	1	1	-0.473929108154595	0.162563313355004	-0.00878708609583519	0.000226039432034725	-0.6
279	boats	b5ts	5	8.63	9	1.3	2023	REG	1	1	1	1	1	1	0	0	0	0	0	0	0	1	0	0	0	1	\stop.bilab\	1	1	1	1	-0.473929108154595	0.162563313355004	-0.00878708609583519	0.000226039432034725	-0.46
280	bob	bQb	3	11.07	23	1	993	REG	1	1	1	0.75	0.488750513049863	1	0	0	0	0	0	0	0	1	0	0	0	1	\stop.bilab\	1	1	1	1	-0.473929108154595	0.162563313355004	-0.00878708609583519	0.000226039432034725	-0.7
281	bobbed	bQbd	6	5.38	8	1.45	2631	REG	1	1	1	0.75	0.488750513049863	1	0	0	0	0	0	0	0	1	0	0	0	1	\stop.bilab\	1	1	1	1	-0.473929108154595	0.162563313355004	-0.00878708609583519	0.000226039432034725	-0.5
282	bock	bQk	4	6.85	14	1	1918	REG	1	1	1	0.75	0.488750513049863	1	0	0	0	0	0	0	0	1	0	0	0	1	\stop.bilab\	1	1	1	1	-0.473929108154595	0.162563313355004	-0.00878708609583519	0.000226039432034725	-0.19
283	bod	bQd	3	6.64	24	1	1072	REG	1	1	1	0.75	0.488750513049863	1	0	0	0	0	0	0	0	1	0	0	0	1	\stop.bilab\	1	1	1	1	-0.473929108154595	0.162563313355004	-0.00878708609583519	0.000226039432034725	-0.39
284	bode	b5d	4	6.4	14	1	1763	REG	1	1	1	0.8	0.871697015956094	1	0	0	0	0	0	0	0	1	0	0	0	1	\stop.bilab\	1	1	1	1	-0.473929108154595	0.162563313355004	-0.00878708609583519	0.000226039432034725	-0.22
285	bodes	b5dz	5	4.8	11	1.35	2679	REG	1	1	1	0.8	0.871697015956094	1	0	0	0	0	0	0	0	1	0	0	0	1	\stop.bilab\	1	1	1	1	-0.473929108154595	0.162563313355004	-0.00878708609583519	0.000226039432034725	-0.04
286	bog	bQg	3	8.74	23	1.15	970	REG	1	1	1	0.75	0.488750513049863	1	0	0	0	0	0	0	0	1	0	0	0	1	\stop.bilab\	1	1	1	1	-0.473929108154595	0.162563313355004	-0.00878708609583519	0.000226039432034725	-0.59
287	boil	b4l	4	8.25	10	1.3	1453	REG	1	1	1	1	1	1	0	0	0	0	0	0	0	1	0	0	0	1	\stop.bilab\	1	1	1	1	-0.473929108154595	0.162563313355004	-0.00878708609583519	0.000226039432034725	-0.53
288	boiled	b4ld	6	7.57	8	1.35	3455	REG	1	1	1	1	1	1	0	0	0	0	0	0	0	1	0	0	0	1	\stop.bilab\	1	1	1	1	-0.473929108154595	0.162563313355004	-0.00878708609583519	0.000226039432034725	-0.52
289	boils	b4lz	5	7.35	9	1.6	1628	REG	1	1	1	1	1	1	0	0	0	0	0	0	0	1	0	0	0	1	\stop.bilab\	1	1	1	1	-0.473929108154595	0.162563313355004	-0.00878708609583519	0.000226039432034725	-0.57
290	bold	b5ld	4	8.61	15	1	1916	IRR	1	1	1	0.25	0.511249486950137	1	0	0	0	0	0	0	0	1	0	0	0	1	\stop.bilab\	1	1	1	1	-0.473929108154595	0.162563313355004	-0.00878708609583519	0.000226039432034725	-0.68
291	boll	b5l	4	4.93	18	1	2972	IRR	0.692307692307692	0.743242927011911	1	0.25	0.511249486950137	1	0	0	0	0	0	0	0	1	0	0	0	1	\stop.bilab\	1	1	0.666666666666667	0.6	2.17871957078289	-1.80115663404037	-1.93874100558522	0.98393762621008	-0.35
292	bolt	b5lt	4	8.89	12	1.35	2036	IRR	1	1	1	0.25	0.511249486950137	1	0	0	0	0	0	0	0	1	0	0	0	1	\stop.bilab\	1	1	1	1	-0.473929108154595	0.162563313355004	-0.00878708609583519	0.000226039432034725	-0.61
293	bolts	b5lts	5	8.04	10	1.7	2316	IRR	1	1	1	0.25	0.511249486950137	1	0	0	0	0	0	0	0	1	0	0	0	1	\stop.bilab\	1	1	1	1	-0.473929108154595	0.162563313355004	-0.00878708609583519	0.000226039432034725	-0.49
294	bomb	bQm	4	9.64	4	1	2063	REG	0.4	0.599329617648205	1	0.75	0.488750513049863	1	0	0	0	0	0	0	0	1	0	0	0	1	\stop.bilab\	1	1	1	0.333333333333333	1.28612120623218	-3.59367675660889	0.663454399418791	-0.142123123771067	-0.73
295	bombed	bQmd	6	7.45	4	1.4	3445	REG	0.5	0.85	1	0.75	0.488750513049863	1	0	0	0	0	0	0	0	1	0	0	0	1	\stop.bilab\	1	1	1	0.5	0.846108627635488	-2.65461673911791	0.495394028040134	-0.106535832970292	-0.58
296	bombs	bQmz	5	8.73	4	1.55	2121	REG	0.4	0.843941665530871	1	0.75	0.488750513049863	1	0	0	0	0	0	0	0	1	0	0	0	1	\stop.bilab\	1	1	1	0.333333333333333	1.28612120623218	-3.59367675660889	0.663454399418791	-0.142123123771067	-0.69
297	bond	bQnd	4	9.47	13	1.05	3598	REG	1	1	1	0.75	0.488750513049863	1	0	0	0	0	0	0	0	1	0	0	0	1	\stop.bilab\	1	1	1	1	-0.473929108154595	0.162563313355004	-0.00878708609583519	0.000226039432034725	-0.83
298	bonds	bQndz	5	8.96	8	1.7	3806	REG	1	1	1	0.75	0.488750513049863	1	0	0	0	0	0	0	0	1	0	0	0	1	\stop.bilab\	1	1	1	1	-0.473929108154595	0.162563313355004	-0.00878708609583519	0.000226039432034725	-0.54
299	bone	b5n	4	9.68	20	1	3262	REG	0.7	0.14954828361416	1	0.8	0.871697015956094	1	0	0	0	0	0	0	0	1	0	0	0	1	\stop.bilab\	1	1	1	0.625	0.516099193687967	-1.95032172599968	0.369348749506142	-0.0798453648697102	-0.57
300	bones	b5nz	5	8.88	16	1.25	4178	REG	0.857142857142857	0.264930666382949	1	0.8	0.871697015956094	1	0	0	0	0	0	0	0	1	0	0	0	1	\stop.bilab\	1	1	1	0.8	0.0540859861614382	-0.964308707634162	0.192885359558552	-0.0424787095288959	-0.74
301	boo	bu	3	7.34	18	1	1591	REG	1	1	1	0.846153846153846	0.196295438635716	1	0	0	0	0	0	0	0	1	0	0	0	1	\stop.bilab\	1	1	1	1	-0.473929108154595	0.162563313355004	-0.00878708609583519	0.000226039432034725	-0.59
302	boob	bub	4	6.21	8	1.3	1697	REG	1	1	1	0.846153846153846	0.196295438635716	1	0	0	0	0	0	0	0	1	0	0	0	1	\stop.bilab\	1	1	1	1	-0.473929108154595	0.162563313355004	-0.00878708609583519	0.000226039432034725	-0.16
303	book	bUk	4	12.16	15	1	1775	IRR	0.833333333333333	0.999007894476691	1	0.153846153846154	0.803704561364284	1	0	0	0	0	0	0	0	1	0	0	0	1	\stop.bilab\	1	1	0.5	0.75	2.58101749519858	-0.810990571007016	-3.25664474522509	1.55052673028073	-0.64
304	booked	bUkt	6	7.48	9	1.45	3443	IRR	0.875	1	1	0.333333333333333	0.61280276816609	1	0	0	0	0	0	0	0	1	0	0	0	1	\stop.bilab\	1	1	0.5	0.666666666666667	2.80102378449692	-1.2805205797525	-3.17261455953576	1.53273308488034	-0.51
305	books	bUks	5	11.62	13	1.35	2006	IRR	0.888888888888889	1	1	0.153846153846154	0.803704561364284	1	0	0	0	0	0	0	0	1	0	0	0	1	\stop.bilab\	1	1	0.5	0.666666666666667	2.80102378449692	-1.2805205797525	-3.17261455953576	1.53273308488034	-0.7
306	boom	bum	4	8.36	10	1	1800	REG	1	1	1	0.846153846153846	0.196295438635716	1	0	0	0	0	0	0	0	1	0	0	0	1	\stop.bilab\	1	1	1	1	-0.473929108154595	0.162563313355004	-0.00878708609583519	0.000226039432034725	-0.65
307	boomed	bumd	6	5.06	9	1.7	3379	REG	1	1	1	0.666666666666667	0.38719723183391	1	0	0	0	0	0	0	0	1	0	0	0	1	\stop.bilab\	1	1	1	1	-0.473929108154595	0.162563313355004	-0.00878708609583519	0.000226039432034725	-0.41
308	boon	bun	4	7.73	16	1	1999	REG	1	1	1	0.846153846153846	0.196295438635716	1	0	0	0	0	0	0	0	1	0	0	0	1	\stop.bilab\	1	1	1	1	-0.473929108154595	0.162563313355004	-0.00878708609583519	0.000226039432034725	-0.4
309	boor	b9	4	5.09	11	1	2090	REG	1	1	1	1	1	1	0	0	0	0	0	0	0	1	0	0	0	1	\stop.bilab\	1	1	1	1	-0.473929108154595	0.162563313355004	-0.00878708609583519	0.000226039432034725	-0.2
310	boors	b9z	5	3.37	9	1.4	2321	REG	1	1	1	1	1	1	0	0	0	0	0	0	0	1	0	0	0	1	\stop.bilab\	1	1	1	1	-0.473929108154595	0.162563313355004	-0.00878708609583519	0.000226039432034725	-0.4
311	boos	buz	4	5.23	22	1	1940	REG	1	1	1	0.846153846153846	0.196295438635716	1	0	0	0	0	0	0	0	1	0	0	0	1	\stop.bilab\	1	1	1	1	-0.473929108154595	0.162563313355004	-0.00878708609583519	0.000226039432034725	-0.32
312	boost	bust	5	8.47	2	1.4	2741	REG	1	1	1	0.846153846153846	0.196295438635716	1	0	0	0	0	0	0	0	1	0	0	0	1	\stop.bilab\	1	1	1	1	-0.473929108154595	0.162563313355004	-0.00878708609583519	0.000226039432034725	-0.69
313	boosts	busts	6	5.77	2	1.75	3048	REG	1	1	1	0.846153846153846	0.196295438635716	1	0	0	0	0	0	0	0	1	0	0	0	1	\stop.bilab\	1	1	1	1	-0.473929108154595	0.162563313355004	-0.00878708609583519	0.000226039432034725	-0.25
314	boot	but	4	10.69	18	1	2166	REG	0.833333333333333	0.802668148971651	1	0.846153846153846	0.196295438635716	1	0	0	0	0	0	0	0	1	0	0	0	1	\stop.bilab\	1	1	1	1	-0.473929108154595	0.162563313355004	-0.00878708609583519	0.000226039432034725	-0.46
315	booth	buD	5	8.4	4	1.25	2772	IRR	0.666666666666667	0.851685073707162	1	0.846153846153846	0.196295438635716	1	0	0	0	0	0	0	0	1	0	0	0	1	\stop.bilab\	1	1	1	0.5	0.846108627635488	-2.65461673911791	0.495394028040134	-0.106535832970292	-0.62
316	booths	buDz	6	6.71	1	1.85	2841	IRR	1	1	1	0.846153846153846	0.196295438635716	1	0	0	0	0	0	0	0	1	0	0	0	1	\stop.bilab\	1	1	1	1	-0.473929108154595	0.162563313355004	-0.00878708609583519	0.000226039432034725	-0.48
317	boots	buts	5	9.28	19	1.25	2446	REG	0.833333333333333	1	1	0.846153846153846	0.196295438635716	1	0	0	0	0	0	0	0	1	0	0	0	1	\stop.bilab\	1	1	1	1	-0.473929108154595	0.162563313355004	-0.00878708609583519	0.000226039432034725	-0.57
318	booze	buz	5	6.87	2	1	1694	REG	1	1	1	0.666666666666667	0.38719723183391	1	0	0	0	0	0	0	0	1	0	0	0	1	\stop.bilab\	1	1	1	1	-0.473929108154595	0.162563313355004	-0.00878708609583519	0.000226039432034725	-0.56
319	bop	bQp	3	6.79	19	1.05	1060	REG	1	1	1	0.75	0.488750513049863	1	0	0	0	0	0	0	0	1	0	0	0	1	\stop.bilab\	1	1	1	1	-0.473929108154595	0.162563313355004	-0.00878708609583519	0.000226039432034725	-0.33
320	bore	b9	4	8.19	16	1	3145	REG	1	1	1	1	1	1	0	0	0	0	0	0	0	1	0	0	0	1	\stop.bilab\	1	1	1	1	-0.473929108154595	0.162563313355004	-0.00878708609583519	0.000226039432034725	-0.47
321	bored	b9d	5	8.86	11	1	3622	REG	1	1	1	1	1	1	0	0	0	0	0	0	0	1	0	0	0	1	\stop.bilab\	1	1	1	1	-0.473929108154595	0.162563313355004	-0.00878708609583519	0.000226039432034725	-0.57
322	bores	b9z	5	5.59	16	1	4061	REG	1	1	1	1	1	1	0	0	0	0	0	0	0	1	0	0	0	1	\stop.bilab\	1	1	1	1	-0.473929108154595	0.162563313355004	-0.00878708609583519	0.000226039432034725	-0.47
323	born	b9n	4	10.47	15	1.05	2507	REG	1	1	1	1	1	1	0	0	0	0	0	0	0	1	0	0	0	1	\stop.bilab\	1	1	1	1	-0.473929108154595	0.162563313355004	-0.00878708609583519	0.000226039432034725	-0.66
324	borne	b9n	5	8.7	6	1.05	3104	REG	1	1	1	1	1	1	0	0	0	0	0	0	0	1	0	0	0	1	\stop.bilab\	1	1	1	1	-0.473929108154595	0.162563313355004	-0.00878708609583519	0.000226039432034725	-0.4
325	boss	bQs	4	9.21	22	1.15	1813	REG	0.909090909090909	0.906071355943692	1	0.75	0.488750513049863	1	0	0	0	0	0	0	0	1	0	0	0	1	\stop.bilab\	1	1	1	1	-0.473929108154595	0.162563313355004	-0.00878708609583519	0.000226039432034725	-0.77
326	bossed	bQst	6	3.33	2	1.2	3672	REG	0.8	1	1	0.75	0.488750513049863	1	0	0	0	0	0	0	0	1	0	0	0	1	\stop.bilab\	1	1	1	1	-0.473929108154595	0.162563313355004	-0.00878708609583519	0.000226039432034725	-0.52
327	botch	bQJ	5	5.49	5	1.6	2141	REG	1	1	1	0.75	0.488750513049863	1	0	0	0	0	0	0	0	1	0	0	0	1	\stop.bilab\	1	1	1	1	-0.473929108154595	0.162563313355004	-0.00878708609583519	0.000226039432034725	-0.4
328	both	b5T	4	12.6	6	1.25	1678	IRR	0.4	0.958482137101453	1	0.25	0.511249486950137	1	0	0	0	0	0	0	0	1	0	0	0	1	\stop.bilab\	1	1	1	0.333333333333333	1.28612120623218	-3.59367675660889	0.663454399418791	-0.142123123771067	-0.5
329	bough	b6	5	5.69	9	1	2245	IRR	0.285714285714286	0.00244967180678999	1	0.666666666666667	0.00575872507742093	1	0	0	0	0	0	0	0	1	0	0	0	1	\stop.bilab\	1	1	1	0.25	1.50612749553053	-4.06320676535437	0.747484585108118	-0.159916769171455	0.32
330	boughs	b6z	6	3.56	6	1.3	2314	IRR	0.363636363636364	0.221518987341772	1	0.666666666666667	0.00575872507742093	1	0	0	0	0	0	0	0	1	0	0	0	1	\stop.bilab\	1	1	1	0.333333333333333	1.28612120623218	-3.59367675660889	0.663454399418791	-0.142123123771067	0.45
331	bought	b9t	6	10.95	4	1	2375	REG	0.875	0.996300577234534	1	0.333333333333333	0.994241274922579	1	0	0	0	0	0	0	0	1	0	0	0	1	\stop.bilab\	1	1	1	1	-0.473929108154595	0.162563313355004	-0.00878708609583519	0.000226039432034725	-0.3
332	bounce	b6ns	6	8.35	2	1.7	2965	REG	1	1	1	1	1	1	0	0	0	0	0	0	0	1	0	0	0	1	\stop.bilab\	1	1	1	1	-0.473929108154595	0.162563313355004	-0.00878708609583519	0.000226039432034725	-0.59
334	bound	b6nd	5	9.45	7	1.25	2840	REG	0.9	0.97371485823407	1	1	1	1	0	0	0	0	0	0	0	1	0	0	0	1	\stop.bilab\	1	1	1	1	-0.473929108154595	0.162563313355004	-0.00878708609583519	0.000226039432034725	-0.6
335	bounds	b6ndz	6	7.97	8	1.55	2984	REG	0.9	0.952629306622917	1	1	1	1	0	0	0	0	0	0	0	1	0	0	0	1	\stop.bilab\	1	1	1	1	-0.473929108154595	0.162563313355004	-0.00878708609583519	0.000226039432034725	-0.39
336	bout	b6t	4	8.63	9	1.15	2077	REG	1	1	1	1	1	1	0	0	0	0	0	0	0	1	0	0	0	1	\stop.bilab\	1	1	1	1	-0.473929108154595	0.162563313355004	-0.00878708609583519	0.000226039432034725	-0.52
337	bouts	b6ts	5	6.26	7	1.65	2357	REG	1	1	1	1	1	1	0	0	0	0	0	0	0	1	0	0	0	1	\stop.bilab\	1	1	1	1	-0.473929108154595	0.162563313355004	-0.00878708609583519	0.000226039432034725	-0.18
338	bow	b5	3	8.92	23	1	1119	IRR	0.566666666666667	0.473348952151993	1	1	1	1	0	0	0	0	0	0	0	1	0	0	0	1	\stop.bilab\	0.5	0.5	0.5	0.428571428571429	8.72405128660311	0.51389864054495	0.425685940539567	0.0536398530384363	-0.49
339	bow	b5	3	8.92	23	1	1119	IRR	0.433333333333333	0.473348952151993	1	1	1	1	0	0	0	0	0	0	0	1	0	0	0	1	\stop.bilab\	0.5	0.5	0.5	0.428571428571429	8.72405128660311	0.51389864054495	0.425685940539567	0.0536398530384363	-0.49
342	bow	b6	3	8.92	23	1	1119	REG	0.566666666666667	0.526651047848007	1	1	1	1	0	0	0	0	0	0	0	1	0	0	0	1	\stop.bilab\	0.5	0.5	0.5	0.571428571428571	8.34689764780595	1.31880722696578	0.281634193643577	0.0841432451533866	-0.49
343	bow	b6	3	8.92	23	1	1119	REG	0.433333333333333	0.526651047848007	1	1	1	1	0	0	0	0	0	0	0	1	0	0	0	1	\stop.bilab\	0.5	0.5	0.5	0.571428571428571	8.34689764780595	1.31880722696578	0.281634193643577	0.0841432451533866	-0.49
354	bowl	b5l	4	9.28	10	1	1196	IRR	0.111111111111111	0.673832421899554	1	1	1	1	0	0	0	0	0	0	0	1	0	0	0	1	\stop.bilab\	1	1	1	0.333333333333333	1.28612120623218	-3.59367675660889	0.663454399418791	-0.142123123771067	-0.39
355	bowls	b5lz	5	7	9	1	1371	IRR	0.111111111111111	0.697526949904883	1	1	1	1	0	0	0	0	0	0	0	1	0	0	0	1	\stop.bilab\	1	1	1	0.333333333333333	1.28612120623218	-3.59367675660889	0.663454399418791	-0.142123123771067	-0.24
356	bows	b5z	4	7.1	17	1.3	1221	IRR	0.62962962962963	0.911217181093618	1	1	1	1	0	0	0	0	0	0	0	1	0	0	0	1	\stop.bilab\	0.5	0.5	0.5	0.428571428571429	8.72405128660311	0.51389864054495	0.425685940539567	0.0536398530384363	-0.12
358	bows	b5z	4	7.1	17	1.3	1221	IRR	0.37037037037037	0.911217181093618	1	1	1	1	0	0	0	0	0	0	0	1	0	0	0	1	\stop.bilab\	0.5	0.5	0.5	0.428571428571429	8.72405128660311	0.51389864054495	0.425685940539567	0.0536398530384363	-0.12
360	bows	b6z	4	7.1	17	1.3	1221	REG	0.62962962962963	0.0887828189063823	1	1	1	1	0	0	0	0	0	0	0	1	0	0	0	1	\stop.bilab\	0.5	0.5	0.5	0.571428571428571	8.34689764780595	1.31880722696578	0.281634193643577	0.0841432451533866	-0.12
362	bows	b6z	4	7.1	17	1.3	1221	REG	0.37037037037037	0.0887828189063823	1	1	1	1	0	0	0	0	0	0	0	1	0	0	0	1	\stop.bilab\	0.5	0.5	0.5	0.571428571428571	8.34689764780595	1.31880722696578	0.281634193643577	0.0841432451533866	-0.12
372	box	bQks	3	12.05	16	1.05	802	REG	1	1	1	0.75	0.488750513049863	1	0	0	0	0	0	0	0	1	0	0	0	1	\stop.bilab\	1	1	1	1	-0.473929108154595	0.162563313355004	-0.00878708609583519	0.000226039432034725	-0.8
373	boxed	bQkst	5	8.17	9	1.9	1331	IRR	1	1	1	0.2	0.128302984043907	1	0	0	0	0	0	0	0	1	0	0	0	1	\stop.bilab\	1	1	1	1	-0.473929108154595	0.162563313355004	-0.00878708609583519	0.000226039432034725	-0.66
374	boy	b4	3	10.66	20	1.2	838	REG	1	1	1	1	1	1	0	0	0	0	0	0	0	1	0	0	0	1	\stop.bilab\	1	1	1	1	-0.473929108154595	0.162563313355004	-0.00878708609583519	0.000226039432034725	-0.8
375	boys	b4z	4	10.08	15	1.5	946	REG	1	1	1	1	1	1	0	0	0	0	0	0	0	1	0	0	0	1	\stop.bilab\	1	1	1	1	-0.473929108154595	0.162563313355004	-0.00878708609583519	0.000226039432034725	-0.69
376	bra	br#	3	8.22	8	1.7	2245	REG	1	1	2	0.181818181818182	0.249869389693659	1	0	0	0	0	0	0	0	1	0	0	0	1	\approx.(post)alv\	1	1	1	1	-0.473929108154595	0.162563313355004	-0.00878708609583519	0.000226039432034725	-0.56
377	brace	br1s	5	7.26	9	1	3220	REG	1	1	2	1	1	1	0	0	0	0	0	0	0	1	0	0	0	1	\approx.(post)alv\	1	1	1	1	-0.473929108154595	0.162563313355004	-0.00878708609583519	0.000226039432034725	-0.64
379	brag	br{g	4	7.06	9	1.35	2537	REG	1	1	2	0.818181818181818	0.750130610306341	1	0	0	0	0	0	0	0	1	0	0	0	1	\approx.(post)alv\	1	1	1	1	-0.473929108154595	0.162563313355004	-0.00878708609583519	0.000226039432034725	-0.63
380	bragged	br{gd	7	5.55	2	1.7	4448	REG	1	1	2	0.818181818181818	0.750130610306341	1	0	0	0	0	0	0	0	1	0	0	0	1	\approx.(post)alv\	1	1	1	1	-0.473929108154595	0.162563313355004	-0.00878708609583519	0.000226039432034725	-0.25
381	braid	br1d	5	6.22	3	1	2753	REG	0.75	0.163700865347726	2	1	1	1	0	0	0	0	0	0	0	1	0	0	0	1	\approx.(post)alv\	1	1	1	1	-0.473929108154595	0.162563313355004	-0.00878708609583519	0.000226039432034725	-0.37
382	braids	br1dz	6	5.23	2	1.5	2897	REG	0.75	0.978862606945143	2	1	1	1	0	0	0	0	0	0	0	1	0	0	0	1	\approx.(post)alv\	1	1	1	1	-0.473929108154595	0.162563313355004	-0.00878708609583519	0.000226039432034725	-0.56
383	braille	br1l	7	6.27	0	1.2	4319	REG	1	1	2	1	1	1	0	0	0	0	0	0	0	1	0	0	0	1	\approx.(post)alv\	1	1	1	1	-0.473929108154595	0.162563313355004	-0.00878708609583519	0.000226039432034725	-0.19
384	brain	br1n	5	10.9	7	1	3693	REG	1	1	2	1	1	1	0	0	0	0	0	0	0	1	0	0	0	1	\approx.(post)alv\	1	1	1	1	-0.473929108154595	0.162563313355004	-0.00878708609583519	0.000226039432034725	-0.59
385	brains	br1nz	6	8.8	5	1.35	4017	REG	1	1	2	1	1	1	0	0	0	0	0	0	0	1	0	0	0	1	\approx.(post)alv\	1	1	1	1	-0.473929108154595	0.162563313355004	-0.00878708609583519	0.000226039432034725	-0.55
386	braise	br1z	6	2.94	2	1	3602	IRR	1	1	2	1	1	1	0	0	0	0	0	0	0	1	0	0	0	1	\approx.(post)alv\	1	1	1	1	-0.473929108154595	0.162563313355004	-0.00878708609583519	0.000226039432034725	-0.35
387	brake	br1k	5	8.72	7	1.2	2965	REG	1	1	2	1	1	1	0	0	0	0	0	0	0	1	0	0	0	1	\approx.(post)alv\	1	1	1	1	-0.473929108154595	0.162563313355004	-0.00878708609583519	0.000226039432034725	-0.65
388	brakes	br1ks	6	8.45	6	1.7	4366	REG	1	1	2	1	1	1	0	0	0	0	0	0	0	1	0	0	0	1	\approx.(post)alv\	1	1	1	1	-0.473929108154595	0.162563313355004	-0.00878708609583519	0.000226039432034725	-0.48
389	bran	br{n	4	6.39	12	1.25	3310	REG	0.85	0.997780869994877	2	0.818181818181818	0.750130610306341	1	0	0	0	0	0	0	0	1	0	0	0	1	\approx.(post)alv\	1	1	1	0.6	0.582101080477472	-2.09118072862333	0.39455780521294	-0.0851834584898266	-0.38
390	branch	br{nJ	6	9.51	2	1.75	4129	REG	1	1	2	0.818181818181818	0.750130610306341	1	0	0	0	0	0	0	0	1	0	0	0	1	\approx.(post)alv\	1	1	1	1	-0.473929108154595	0.162563313355004	-0.00878708609583519	0.000226039432034725	-0.66
391	branched	br{nJt	8	5.63	2	2.1	5852	REG	1	1	2	0.818181818181818	0.750130610306341	1	0	0	0	0	0	0	0	1	0	0	0	1	\approx.(post)alv\	1	1	1	1	-0.473929108154595	0.162563313355004	-0.00878708609583519	0.000226039432034725	-0.49
392	brand	br{nd	5	10.13	4	1.5	3782	REG	0.916666666666667	0.985972903376079	2	0.818181818181818	0.750130610306341	1	0	0	0	0	0	0	0	1	0	0	0	1	\approx.(post)alv\	1	1	1	0.8	0.0540859861614382	-0.964308707634162	0.192885359558552	-0.0424787095288959	-0.57
393	brands	br{ndz	6	8.56	4	1.8	3926	REG	0.909090909090909	1	2	0.818181818181818	0.750130610306341	1	0	0	0	0	0	0	0	1	0	0	0	1	\approx.(post)alv\	1	1	1	0.8	0.0540859861614382	-0.964308707634162	0.192885359558552	-0.0424787095288959	-0.68
394	brash	br{S	5	5.51	4	1.4	3064	REG	0.91304347826087	0.931531316980233	2	0.818181818181818	0.750130610306341	1	0	0	0	0	0	0	0	1	0	0	0	1	\approx.(post)alv\	1	1	1	0.714285714285714	0.280378169439739	-1.44725385948666	0.279316407696147	-0.0607807447978662	-0.49
395	brass	br#s	5	9.4	8	1.45	3104	IRR	0.5	0.638420858013968	2	0.181818181818182	0.249869389693659	1	0	0	0	0	0	0	0	1	0	0	0	1	\approx.(post)alv\	0.666666666666667	0.666666666666667	0.666666666666667	0.666666666666667	5.53233994208482	0.665089726955245	0.232844349362436	0.0460030458746168	-0.61
396	brat	br{t	4	6.98	11	1.35	2896	REG	0.857142857142857	0.804350336215163	2	0.818181818181818	0.750130610306341	1	0	0	0	0	0	0	0	1	0	0	0	1	\approx.(post)alv\	1	1	1	0.625	0.516099193687967	-1.95032172599968	0.369348749506142	-0.0798453648697102	-0.71
397	brave	br1v	5	8.62	7	1.3	3034	REG	0.888888888888889	0.0568505732762661	2	1	1	1	0	0	0	0	0	0	0	1	0	0	0	1	\approx.(post)alv\	0.8	0.8	0.8	0.833333333333333	3.04182980626972	0.651891165013341	0.102579700903397	0.0348097014577404	-0.75
398	braved	br1vd	6	4.37	7	1.8	4120	REG	1	1	2	1	1	1	0	0	0	0	0	0	0	1	0	0	0	1	\approx.(post)alv\	1	1	1	1	-0.473929108154595	0.162563313355004	-0.00878708609583519	0.000226039432034725	-0.42
399	braves	br1vz	6	6.96	9	1.7	4435	REG	0.933333333333333	1	2	1	1	1	0	0	0	0	0	0	0	1	0	0	0	1	\approx.(post)alv\	1	1	1	1	-0.473929108154595	0.162563313355004	-0.00878708609583519	0.000226039432034725	-0.5
400	brawl	br9l	5	6.99	4	1.4	2402	REG	1	1	2	1	1	1	0	0	0	0	0	0	0	1	0	0	0	1	\approx.(post)alv\	1	1	1	1	-0.473929108154595	0.162563313355004	-0.00878708609583519	0.000226039432034725	-0.46
401	brawn	br9n	5	5.59	6	1.6	2412	REG	1	1	2	1	1	1	0	0	0	0	0	0	0	1	0	0	0	1	\approx.(post)alv\	1	1	1	1	-0.473929108154595	0.162563313355004	-0.00878708609583519	0.000226039432034725	-0.43
402	bray	br1	4	6.63	11	1	2382	REG	1	1	2	1	1	1	0	0	0	0	0	0	0	1	0	0	0	1	\approx.(post)alv\	1	1	1	1	-0.473929108154595	0.162563313355004	-0.00878708609583519	0.000226039432034725	-0.54
403	breach	briJ	6	7.86	5	1.65	3601	REG	1	1	2	0.272727272727273	0.0632678869781138	1	0	0	0	0	0	0	0	1	0	0	0	1	\approx.(post)alv\	1	1	1	1	-0.473929108154595	0.162563313355004	-0.00878708609583519	0.000226039432034725	-0.57
404	bread	brEd	5	9.11	6	1.2	3111	IRR	0.625	0.583265021434959	2	0.545454545454545	0.396102757239253	1	0	0	0	0	0	0	0	1	0	0	0	1	\approx.(post)alv\	0.857142857142857	0.857142857142857	0.857142857142857	0.857142857142857	2.10018619909087	0.377931776326536	0.0947692433862811	0.0198447564788573	-0.6
405	breadth	brEtT	7	6.99	0	1.9	3310	IRR	1	1	2	0.545454545454545	0.396102757239253	1	0	0	0	0	0	0	0	1	0	0	0	1	\approx.(post)alv\	1	1	1	1	-0.473929108154595	0.162563313355004	-0.00878708609583519	0.000226039432034725	-0.09
406	break	br1k	5	10.77	6	1.2	2965	IRR	0.133333333333333	0.336458297770646	2	0.181818181818182	0.540629355782633	1	0	0	0	0	0	0	0	1	0	0	0	1	\approx.(post)alv\	0.25	0.2	0.2	0.142857142857143	13.825232560162	0.874046213866436	0.309216021454703	-0.154291608221968	-0.7
407	breaks	br1ks	6	9.29	4	1.7	3100	IRR	0.166666666666667	0.416712865432236	2	0.181818181818182	0.540629355782633	1	0	0	0	0	0	0	0	1	0	0	0	1	\approx.(post)alv\	0.25	0.2	0.2	0.166666666666667	13.7623736203625	1.00819764493658	0.285207396972037	-0.149207709536142	-0.52
408	breast	brEst	6	8.93	0	1.45	4083	IRR	0.2	0.0322068409122924	2	0.545454545454545	0.396102757239253	1	0	0	0	0	0	0	0	1	0	0	0	1	\approx.(post)alv\	1	1	1	0.5	0.846108627635488	-2.65461673911791	0.495394028040134	-0.106535832970292	-0.35
409	breasts	brEsts	7	9.23	0	1.85	4452	IRR	0.333333333333333	0.742241002477051	2	0.545454545454545	0.396102757239253	1	0	0	0	0	0	0	0	1	0	0	0	1	\approx.(post)alv\	1	1	1	1	-0.473929108154595	0.162563313355004	-0.00878708609583519	0.000226039432034725	-0.5
410	breath	brET	6	9.58	2	1.6	3717	IRR	0.4	0.987377819649491	2	0.545454545454545	0.396102757239253	1	0	0	0	0	0	0	0	1	0	0	0	1	\approx.(post)alv\	1	0.5	0.5	0.5	5.86801938943612	-0.809817641852752	-2.84167029598553	-2.45291951360632	-0.41
411	breathe	briD	7	8.04	3	1.65	4135	REG	1	1	2	0.272727272727273	0.0632678869781138	1	0	0	0	0	0	0	0	1	0	0	0	1	\approx.(post)alv\	1	1	1	1	-0.473929108154595	0.162563313355004	-0.00878708609583519	0.000226039432034725	-0.55
412	breathed	briDd	8	7.03	4	1.8	5440	IRR	1	1	2	0.272727272727273	0.0632678869781138	1	0	0	0	0	0	0	0	1	0	0	0	1	\approx.(post)alv\	1	1	1	1	-0.473929108154595	0.162563313355004	-0.00878708609583519	0.000226039432034725	-0.1
413	breaths	brETs	7	6.39	3	1.9	3753	IRR	0.4	0.98784950958864	2	0.545454545454545	0.396102757239253	1	0	0	0	0	0	0	0	1	0	0	0	1	\approx.(post)alv\	1	0.5	0.5	0.5	5.86801938943612	-0.809817641852752	-2.84167029598553	-2.45291951360632	0.09
414	bred	brEd	4	8.03	7	1.2	2501	REG	1	1	2	1	1	1	0	0	0	0	0	0	0	1	0	0	0	1	\approx.(post)alv\	1	1	1	1	-0.473929108154595	0.162563313355004	-0.00878708609583519	0.000226039432034725	-0.47
415	breech	briJ	6	6.25	1	1.65	3632	REG	1	1	2	1	1	1	0	0	0	0	0	0	0	1	0	0	0	1	\approx.(post)alv\	1	1	1	1	-0.473929108154595	0.162563313355004	-0.00878708609583519	0.000226039432034725	-0.42
416	breed	brid	5	9.63	6	1	3215	REG	1	1	2	1	1	1	0	0	0	0	0	0	0	1	0	0	0	1	\approx.(post)alv\	1	1	1	1	-0.473929108154595	0.162563313355004	-0.00878708609583519	0.000226039432034725	-0.59
417	breeds	bridz	6	8.61	2	1.55	3359	REG	1	1	2	1	1	1	0	0	0	0	0	0	0	1	0	0	0	1	\approx.(post)alv\	1	1	1	1	-0.473929108154595	0.162563313355004	-0.00878708609583519	0.000226039432034725	-0.29
418	breeze	briz	6	7.66	2	1	2850	REG	1	1	2	1	1	1	0	0	0	0	0	0	0	1	0	0	0	1	\approx.(post)alv\	1	1	1	1	-0.473929108154595	0.162563313355004	-0.00878708609583519	0.000226039432034725	-0.64
419	brew	bru	4	8	7	1	2299	REG	0.5	0.0629097459124577	2	1	1	1	0	0	0	0	0	0	0	1	0	0	0	1	\approx.(post)alv\	1	1	1	1	-0.473929108154595	0.162563313355004	-0.00878708609583519	0.000226039432034725	-0.67
420	brewed	brud	6	7	2	1.15	3515	IRR	0.538461538461538	0.97203406231856	2	1	1	1	0	0	0	0	0	0	0	1	0	0	0	1	\approx.(post)alv\	1	1	1	1	-0.473929108154595	0.162563313355004	-0.00878708609583519	0.000226039432034725	-0.39
421	bribe	br2b	5	7.02	4	1.65	2207	REG	1	1	2	1	1	1	0	0	0	0	0	0	0	1	0	0	0	1	\approx.(post)alv\	1	1	1	1	-0.473929108154595	0.162563313355004	-0.00878708609583519	0.000226039432034725	-0.6
422	bribed	br2bd	6	5.48	1	1.85	3293	REG	1	1	2	1	1	1	0	0	0	0	0	0	0	1	0	0	0	1	\approx.(post)alv\	1	1	1	1	-0.473929108154595	0.162563313355004	-0.00878708609583519	0.000226039432034725	-0.19
423	bribes	br2bz	6	6.78	4	1.8	3608	REG	1	1	2	1	1	1	0	0	0	0	0	0	0	1	0	0	0	1	\approx.(post)alv\	1	1	1	1	-0.473929108154595	0.162563313355004	-0.00878708609583519	0.000226039432034725	-0.47
424	brick	brIk	5	8.29	8	1.15	2700	REG	1	1	2	1	1	1	0	0	0	0	0	0	0	1	0	0	0	1	\approx.(post)alv\	1	1	1	1	-0.473929108154595	0.162563313355004	-0.00878708609583519	0.000226039432034725	-0.69
425	bricks	brIks	6	7.43	4	1.7	2835	REG	1	1	2	1	1	1	0	0	0	0	0	0	0	1	0	0	0	1	\approx.(post)alv\	1	1	1	1	-0.473929108154595	0.162563313355004	-0.00878708609583519	0.000226039432034725	-0.76
426	bride	br2d	5	8.21	4	1.2	2753	REG	1	1	2	1	1	1	0	0	0	0	0	0	0	1	0	0	0	1	\approx.(post)alv\	1	1	1	1	-0.473929108154595	0.162563313355004	-0.00878708609583519	0.000226039432034725	-0.57
427	brides	br2dz	6	6.4	3	1.75	4154	REG	1	1	2	1	1	1	0	0	0	0	0	0	0	1	0	0	0	1	\approx.(post)alv\	1	1	1	1	-0.473929108154595	0.162563313355004	-0.00878708609583519	0.000226039432034725	-0.61
428	bridge	brI_	6	9.87	2	1.9	2494	REG	1	1	2	1	1	1	0	0	0	0	0	0	0	1	0	0	0	1	\approx.(post)alv\	1	1	1	1	-0.473929108154595	0.162563313355004	-0.00878708609583519	0.000226039432034725	-0.41
429	brief	brif	5	9.88	2	1.55	2197	IRR	1	1	2	1	1	1	0	0	0	0	0	0	0	1	0	0	0	1	\approx.(post)alv\	1	1	1	1	-0.473929108154595	0.162563313355004	-0.00878708609583519	0.000226039432034725	-0.51
430	briefed	brift	7	6.32	1	1.85	3683	REG	1	1	2	1	1	1	0	0	0	0	0	0	0	1	0	0	0	1	\approx.(post)alv\	1	1	1	1	-0.473929108154595	0.162563313355004	-0.00878708609583519	0.000226039432034725	0.01
431	briefs	brifs	6	7.16	2	1.85	2222	IRR	1	1	2	1	1	1	0	0	0	0	0	0	0	1	0	0	0	1	\approx.(post)alv\	1	1	1	1	-0.473929108154595	0.162563313355004	-0.00878708609583519	0.000226039432034725	-0.48
432	brig	brIg	4	6.61	6	1.6	2130	REG	1	1	2	1	1	1	0	0	0	0	0	0	0	1	0	0	0	1	\approx.(post)alv\	1	1	1	1	-0.473929108154595	0.162563313355004	-0.00878708609583519	0.000226039432034725	-0.39
433	bright	br2t	6	9.53	4	1.35	2520	REG	1	1	2	1	1	1	0	0	0	0	0	0	0	1	0	0	0	1	\approx.(post)alv\	1	1	1	1	-0.473929108154595	0.162563313355004	-0.00878708609583519	0.000226039432034725	-0.55
434	brim	brIm	4	5.98	7	1.5	2163	REG	1	1	2	1	1	1	0	0	0	0	0	0	0	1	0	0	0	1	\approx.(post)alv\	1	1	1	1	-0.473929108154595	0.162563313355004	-0.00878708609583519	0.000226039432034725	-0.61
435	brimmed	brImd	7	3.18	2	1.85	4036	REG	1	1	2	1	1	1	0	0	0	0	0	0	0	1	0	0	0	1	\approx.(post)alv\	1	1	1	1	-0.473929108154595	0.162563313355004	-0.00878708609583519	0.000226039432034725	-0.45
436	brine	br2n	5	7.8	7	1.5	3269	REG	1	1	2	1	1	1	0	0	0	0	0	0	0	1	0	0	0	1	\approx.(post)alv\	1	1	1	1	-0.473929108154595	0.162563313355004	-0.00878708609583519	0.000226039432034725	-0.34
437	bring	brIN	5	10.94	5	1.2	2960	REG	1	1	2	1	1	1	0	0	0	0	0	0	0	1	0	0	0	1	\approx.(post)alv\	1	1	1	1	-0.473929108154595	0.162563313355004	-0.00878708609583519	0.000226039432034725	-0.57
438	brings	brINz	6	9.44	5	1.7	2994	REG	1	1	2	1	1	1	0	0	0	0	0	0	0	1	0	0	0	1	\approx.(post)alv\	1	1	1	1	-0.473929108154595	0.162563313355004	-0.00878708609583519	0.000226039432034725	-0.43
439	brink	brINk	5	7.16	8	1.55	2889	REG	1	1	2	1	1	1	0	0	0	0	0	0	0	1	0	0	0	1	\approx.(post)alv\	1	1	1	1	-0.473929108154595	0.162563313355004	-0.00878708609583519	0.000226039432034725	-0.65
440	brisk	brIsk	5	5.85	3	1.7	2314	REG	1	1	2	1	1	1	0	0	0	0	0	0	0	1	0	0	0	1	\approx.(post)alv\	1	1	1	1	-0.473929108154595	0.162563313355004	-0.00878708609583519	0.000226039432034725	-0.69
441	broach	br5J	6	5.44	2	1.8	3130	REG	1	1	2	0.666666666666667	0.0271604938271605	1	0	0	0	0	0	0	0	1	0	0	0	1	\approx.(post)alv\	1	1	1	1	-0.473929108154595	0.162563313355004	-0.00878708609583519	0.000226039432034725	-0.51
442	broached	br5Jt	8	4.8	2	2.1	4853	REG	1	1	2	0.666666666666667	0.0271604938271605	1	0	0	0	0	0	0	0	1	0	0	0	1	\approx.(post)alv\	1	1	1	1	-0.473929108154595	0.162563313355004	-0.00878708609583519	0.000226039432034725	-0.18
443	broad	br9d	5	9.44	2	1.35	2640	IRR	0.166666666666667	0.103447710005087	2	0.333333333333333	0.97283950617284	1	0	0	0	0	0	0	0	1	0	0	0	1	\approx.(post)alv\	0.5	0.5	0.5	0.333333333333333	8.97548704580123	-0.02270708373561	0.521720438470229	0.0333042582951357	-0.37
444	brogue	br5g	6	3.26	1	1.8	2734	REG	1	1	2	1	1	1	0	0	0	0	0	0	0	1	0	0	0	1	\approx.(post)alv\	1	1	1	1	-0.473929108154595	0.162563313355004	-0.00878708609583519	0.000226039432034725	-0.47
445	broil	br4l	5	4.73	0	1.85	2859	REG	1	1	2	1	1	1	0	0	0	0	0	0	0	1	0	0	0	1	\approx.(post)alv\	1	1	1	1	-0.473929108154595	0.162563313355004	-0.00878708609583519	0.000226039432034725	-0.53
446	broiled	br4ld	7	5.16	1	1.9	5674	REG	1	1	2	1	1	1	0	0	0	0	0	0	0	1	0	0	0	1	\approx.(post)alv\	1	1	1	1	-0.473929108154595	0.162563313355004	-0.00878708609583519	0.000226039432034725	-0.3
447	broke	br5k	5	9.55	2	1.65	3053	REG	1	1	2	1	1	1	0	0	0	0	0	0	0	1	0	0	0	1	\approx.(post)alv\	1	1	1	1	-0.473929108154595	0.162563313355004	-0.00878708609583519	0.000226039432034725	-0.51
448	bronze	brQnz	6	8.57	0	1.85	2771	REG	1	1	2	1	1	1	0	0	0	0	0	0	0	1	0	0	0	1	\approx.(post)alv\	1	1	1	1	-0.473929108154595	0.162563313355004	-0.00878708609583519	0.000226039432034725	-0.55
449	bronzed	brQnzd	7	4.08	1	2.45	4151	REG	1	1	2	1	1	1	0	0	0	0	0	0	0	1	0	0	0	1	\approx.(post)alv\	1	1	1	1	-0.473929108154595	0.162563313355004	-0.00878708609583519	0.000226039432034725	-0.44
450	brooch	br5J	6	4.19	1	1.8	3281	IRR	0.2	0.124528301886792	2	0.166666666666667	0.00595506631778399	1	0	0	0	0	0	0	0	1	0	0	0	1	\approx.(post)alv\	1	1	1	1	-0.473929108154595	0.162563313355004	-0.00878708609583519	0.000226039432034725	-0.09
451	brood	brud	5	6.54	4	1.15	2737	REG	0.454545454545455	0.0843463854747353	2	0.5	0.120003609131102	1	0	0	0	0	0	0	0	1	0	0	0	1	\approx.(post)alv\	1	1	1	0.666666666666667	0.406096049038793	-1.71555672162694	0.327333656661477	-0.0709485421695163	-0.33
452	broods	brudz	6	3.56	5	1.75	2881	REG	0.5	0.272432532575804	2	0.5	0.120003609131102	1	0	0	0	0	0	0	0	1	0	0	0	1	\approx.(post)alv\	1	1	1	0.666666666666667	0.406096049038793	-1.71555672162694	0.327333656661477	-0.0709485421695163	-0.17
453	brook	brUk	5	7.93	3	1.55	2644	IRR	0.833333333333333	0.999007894476691	2	0.333333333333333	0.874041324551114	1	0	0	0	0	0	0	0	1	0	0	0	1	\approx.(post)alv\	1	1	1	1	-0.473929108154595	0.162563313355004	-0.00878708609583519	0.000226039432034725	-0.53
454	brooked	brUkt	7	2.08	3	1.85	4364	IRR	0.875	1	2	1	1	1	0	0	0	0	0	0	0	1	0	0	0	1	\approx.(post)alv\	1	1	1	1	-0.473929108154595	0.162563313355004	-0.00878708609583519	0.000226039432034725	-0.31
455	brooks	brUks	6	8.84	4	1.65	2779	IRR	0.888888888888889	1	2	0.333333333333333	0.874041324551114	1	0	0	0	0	0	0	0	1	0	0	0	1	\approx.(post)alv\	1	1	1	1	-0.473929108154595	0.162563313355004	-0.00878708609583519	0.000226039432034725	-0.57
456	broom	brum	5	6.4	4	1.45	2894	REG	1	1	2	0.5	0.120003609131102	1	0	0	0	0	0	0	0	1	0	0	0	1	\approx.(post)alv\	1	1	1	1	-0.473929108154595	0.162563313355004	-0.00878708609583519	0.000226039432034725	-0.56
457	broth	brQT	5	6.64	5	1.7	3468	REG	0.5	0.041517862898547	2	1	1	1	0	0	0	0	0	0	0	1	0	0	0	1	\approx.(post)alv\	0.666666666666667	0.5	0.5	0.5	7.64632277461506	0.340962741885991	-0.71145005393413	-0.7717121384715	-0.56
458	brought	br9t	7	10.59	2	1.5	2862	REG	0.875	0.996300577234534	2	1	1	1	0	0	0	0	0	0	0	1	0	0	0	1	\approx.(post)alv\	0.5	0.666666666666667	0.666666666666667	0.666666666666667	6.42149163467429	1.24047991882462	1.29795447038814	0.886606733442028	-0.32
459	brow	br6	4	6.69	8	1.45	2600	REG	0.433333333333333	0.526651047848007	2	1	1	1	0	0	0	0	0	0	0	1	0	0	0	1	\approx.(post)alv\	0.428571428571429	0.428571428571429	0.428571428571429	0.5	9.63395530142868	1.42649145845155	0.333412358384634	0.0939526036767955	-0.5
460	brown	br6n	5	10.65	8	1.55	2665	REG	0.5	0.726497709649412	2	1	1	1	0	0	0	0	0	0	0	1	0	0	0	1	\approx.(post)alv\	0.666666666666667	0.666666666666667	0.666666666666667	0.666666666666667	5.53233994208482	0.665089726955245	0.232844349362436	0.0460030458746168	-0.54
461	brows	br6z	5	5.13	6	1.7	2661	REG	0.37037037037037	0.0887828189063823	2	1	1	1	0	0	0	0	0	0	0	1	0	0	0	1	\approx.(post)alv\	0.428571428571429	0.428571428571429	0.428571428571429	0.428571428571429	9.82253212082726	1.02403716524113	0.40543823183263	0.0787009076193197	-0.53
462	browse	br6z	6	8.86	2	1.7	3073	IRR	1	1	2	1	1	1	0	0	0	0	0	0	0	1	0	0	0	1	\approx.(post)alv\	1	1	1	1	-0.473929108154595	0.162563313355004	-0.00878708609583519	0.000226039432034725	-0.71
463	bruise	bruz	6	6.12	2	1.2	2446	IRR	0.666666666666667	0.874986280320492	2	1	1	1	0	0	0	0	0	0	0	1	0	0	0	1	\approx.(post)alv\	1	1	1	1	-0.473929108154595	0.162563313355004	-0.00878708609583519	0.000226039432034725	-0.57
464	bruised	bruzd	7	6.57	5	1.85	3826	IRR	1	1	2	1	1	1	0	0	0	0	0	0	0	1	0	0	0	1	\approx.(post)alv\	1	1	1	1	-0.473929108154595	0.162563313355004	-0.00878708609583519	0.000226039432034725	-0.39
465	brunch	brVnJ	6	5.85	2	1.8	2593	REG	1	1	2	0.8	0.992198927352511	1	0	0	0	0	0	0	0	1	0	0	0	1	\approx.(post)alv\	1	1	1	1	-0.473929108154595	0.162563313355004	-0.00878708609583519	0.000226039432034725	-0.5
466	brunt	brVnt	5	6.29	3	1.65	2337	REG	1	1	2	0.8	0.992198927352511	1	0	0	0	0	0	0	0	1	0	0	0	1	\approx.(post)alv\	1	1	1	1	-0.473929108154595	0.162563313355004	-0.00878708609583519	0.000226039432034725	-0.47
467	brush	brVS	5	8.65	3	1.65	1838	REG	0.8125	0.616369809217361	2	0.8	0.992198927352511	1	0	0	0	0	0	0	0	1	0	0	0	1	\approx.(post)alv\	1	1	1	1	-0.473929108154595	0.162563313355004	-0.00878708609583519	0.000226039432034725	-0.68
468	brushed	brVSt	7	7.35	3	1.7	3911	REG	0.7	0.458298032570837	2	0.8	0.992198927352511	1	0	0	0	0	0	0	0	1	0	0	0	1	\approx.(post)alv\	1	1	1	1	-0.473929108154595	0.162563313355004	-0.00878708609583519	0.000226039432034725	-0.45
469	brusque	brusk	7	4.16	0	1.9	1679	IRR	1	1	2	0.2	0.00780107264748903	1	0	0	0	0	0	0	0	1	0	0	0	1	\approx.(post)alv\	1	1	1	1	-0.473929108154595	0.162563313355004	-0.00878708609583519	0.000226039432034725	0.62
470	brute	brut	5	7.94	1	1.2	2719	REG	0.714285714285714	0.385481790215342	2	1	1	1	0	0	0	0	0	0	0	1	0	0	0	1	\approx.(post)alv\	1	1	1	1	-0.473929108154595	0.162563313355004	-0.00878708609583519	0.000226039432034725	-0.41
471	buck	bVk	4	8.82	16	1	1699	REG	1	1	1	0.9	0.990054026928547	1	0	0	0	0	0	0	0	1	0	0	0	1	\stop.bilab\	1	1	1	1	-0.473929108154595	0.162563313355004	-0.00878708609583519	0.000226039432034725	-0.67
472	bucked	bVkt	6	6.07	13	1.15	3367	REG	1	1	1	0.9	0.990054026928547	1	0	0	0	0	0	0	0	1	0	0	0	1	\stop.bilab\	1	1	1	1	-0.473929108154595	0.162563313355004	-0.00878708609583519	0.000226039432034725	-0.45
473	bucks	bVks	5	9.32	15	1.3	1930	REG	1	1	1	0.9	0.990054026928547	1	0	0	0	0	0	0	0	1	0	0	0	1	\stop.bilab\	1	1	1	1	-0.473929108154595	0.162563313355004	-0.00878708609583519	0.000226039432034725	-0.65
474	bud	bVd	3	8.57	16	1	874	REG	0.888888888888889	1	1	0.9	0.990054026928547	1	0	0	0	0	0	0	0	1	0	0	0	1	\stop.bilab\	1	1	0.666666666666667	0.857142857142857	1.49984302094799	-0.352321178482872	-2.198034149998	1.03884373201699	-0.57
475	budge	bV_	5	6.23	5	1.7	1571	REG	1	1	1	0.9	0.990054026928547	1	0	0	0	0	0	0	0	1	0	0	0	1	\stop.bilab\	1	1	1	1	-0.473929108154595	0.162563313355004	-0.00878708609583519	0.000226039432034725	-0.39
476	buds	bVdz	4	7.14	15	1.3	961	REG	0.888888888888889	1	1	0.9	0.990054026928547	1	0	0	0	0	0	0	0	1	0	0	0	1	\stop.bilab\	1	1	0.666666666666667	0.833333333333333	1.56270196074752	-0.486472609553011	-2.17402552551533	1.03375983333117	-0.63
477	buff	bVf	4	7.44	10	1.1	1044	REG	1	1	1	0.9	0.990054026928547	1	0	0	0	0	0	0	0	1	0	0	0	1	\stop.bilab\	1	1	1	1	-0.473929108154595	0.162563313355004	-0.00878708609583519	0.000226039432034725	-0.61
478	buffs	bVfs	5	6.76	8	1.6	1088	REG	1	1	1	0.9	0.990054026928547	1	0	0	0	0	0	0	0	1	0	0	0	1	\stop.bilab\	1	1	1	1	-0.473929108154595	0.162563313355004	-0.00878708609583519	0.000226039432034725	-0.66
479	bug	bVg	3	10.38	20	1	843	REG	1	1	1	0.9	0.990054026928547	1	0	0	0	0	0	0	0	1	0	0	0	1	\stop.bilab\	1	1	1	1	-0.473929108154595	0.162563313355004	-0.00878708609583519	0.000226039432034725	-0.71
480	bugged	bVgd	6	6.71	15	1.4	2763	REG	1	1	1	0.9	0.990054026928547	1	0	0	0	0	0	0	0	1	0	0	0	1	\stop.bilab\	1	1	1	1	-0.473929108154595	0.162563313355004	-0.00878708609583519	0.000226039432034725	-0.48
481	bugs	bVgz	4	9.82	18	1.35	909	REG	1	1	1	0.9	0.990054026928547	1	0	0	0	0	0	0	0	1	0	0	0	1	\stop.bilab\	1	1	1	1	-0.473929108154595	0.162563313355004	-0.00878708609583519	0.000226039432034725	-0.72
482	build	bIld	5	10.77	2	1	1535	IRR	1	1	1	1	1	1	0	0	0	0	0	0	0	1	0	0	0	1	\stop.bilab\	1	1	1	1	-0.473929108154595	0.162563313355004	-0.00878708609583519	0.000226039432034725	-0.48
483	builds	bIldz	6	8.23	1	1.65	1679	IRR	1	1	1	1	1	1	0	0	0	0	0	0	0	1	0	0	0	1	\stop.bilab\	1	1	1	1	-0.473929108154595	0.162563313355004	-0.00878708609583519	0.000226039432034725	-0.47
484	built	bIlt	5	10.59	3	1	1540	IRR	1	1	1	1	1	1	0	0	0	0	0	0	0	1	0	0	0	1	\stop.bilab\	1	1	1	1	-0.473929108154595	0.162563313355004	-0.00878708609583519	0.000226039432034725	-0.38
485	bulb	bVlb	4	8.09	2	1.9	1186	REG	1	1	1	0.9	0.990054026928547	1	0	0	0	0	0	0	0	1	0	0	0	1	\stop.bilab\	1	1	1	1	-0.473929108154595	0.162563313355004	-0.00878708609583519	0.000226039432034725	-0.52
486	bulbs	bVlbz	5	7.66	3	1.95	1244	REG	1	1	1	0.9	0.990054026928547	1	0	0	0	0	0	0	0	1	0	0	0	1	\stop.bilab\	1	1	1	1	-0.473929108154595	0.162563313355004	-0.00878708609583519	0.000226039432034725	-0.47
487	bulge	bVl_	5	7.14	4	1.8	1742	REG	1	1	1	0.9	0.990054026928547	1	0	0	0	0	0	0	0	1	0	0	0	1	\stop.bilab\	1	1	1	1	-0.473929108154595	0.162563313355004	-0.00878708609583519	0.000226039432034725	-0.47
488	bulged	bVl_d	6	5.24	6	2.55	2828	REG	1	1	1	0.9	0.990054026928547	1	0	0	0	0	0	0	0	1	0	0	0	1	\stop.bilab\	1	1	1	1	-0.473929108154595	0.162563313355004	-0.00878708609583519	0.000226039432034725	-0.4
489	bulk	bVlk	4	8.86	9	1.55	1295	REG	1	1	1	0.9	0.990054026928547	1	0	0	0	0	0	0	0	1	0	0	0	1	\stop.bilab\	1	1	1	1	-0.473929108154595	0.162563313355004	-0.00878708609583519	0.000226039432034725	-0.68
490	bulks	bVlks	5	2.71	10	1.65	1526	REG	1	1	1	0.9	0.990054026928547	1	0	0	0	0	0	0	0	1	0	0	0	1	\stop.bilab\	1	1	1	1	-0.473929108154595	0.162563313355004	-0.00878708609583519	0.000226039432034725	-0.64
491	bull	bUl	4	9.02	17	1.1	2385	IRR	0.25	0.850067704507439	1	0.1	0.00994597307145286	1	0	0	0	0	0	0	0	1	0	0	0	1	\stop.bilab\	1	1	1	0.285714285714286	1.41183908583124	-3.86197961874916	0.711471648384121	-0.152290921142718	-0.67
492	bulls	bUlz	5	7.84	15	1.4	2560	IRR	0.272727272727273	0.828428863868987	1	0.1	0.00994597307145286	1	0	0	0	0	0	0	0	1	0	0	0	1	\stop.bilab\	1	1	1	0.285714285714286	1.41183908583124	-3.86197961874916	0.711471648384121	-0.152290921142718	-0.5
493	bum	bVm	3	7.44	12	1	1113	REG	1	1	1	0.9	0.990054026928547	1	0	0	0	0	0	0	0	1	0	0	0	1	\stop.bilab\	1	1	1	1	-0.473929108154595	0.162563313355004	-0.00878708609583519	0.000226039432034725	-0.42
494	bump	bVmp	4	7.89	10	1.45	1769	REG	1	1	1	0.9	0.990054026928547	1	0	0	0	0	0	0	0	1	0	0	0	1	\stop.bilab\	1	1	1	1	-0.473929108154595	0.162563313355004	-0.00878708609583519	0.000226039432034725	-0.68
495	bumped	bVmpt	6	7.66	8	1.6	3428	REG	1	1	1	0.9	0.990054026928547	1	0	0	0	0	0	0	0	1	0	0	0	1	\stop.bilab\	1	1	1	1	-0.473929108154595	0.162563313355004	-0.00878708609583519	0.000226039432034725	-0.47
496	bumps	bVmps	5	7.48	10	1.65	1926	REG	1	1	1	0.9	0.990054026928547	1	0	0	0	0	0	0	0	1	0	0	0	1	\stop.bilab\	1	1	1	1	-0.473929108154595	0.162563313355004	-0.00878708609583519	0.000226039432034725	-0.72
497	bums	bVmz	4	6.65	12	1.4	1178	REG	1	1	1	0.9	0.990054026928547	1	0	0	0	0	0	0	0	1	0	0	0	1	\stop.bilab\	1	1	1	1	-0.473929108154595	0.162563313355004	-0.00878708609583519	0.000226039432034725	-0.45
498	bun	bVn	3	6.79	20	1	1219	REG	1	1	1	0.9	0.990054026928547	1	0	0	0	0	0	0	0	1	0	0	0	1	\stop.bilab\	1	1	1	1	-0.473929108154595	0.162563313355004	-0.00878708609583519	0.000226039432034725	-0.58
499	bunch	bVnJ	5	10.32	8	1.6	2400	REG	1	1	1	0.9	0.990054026928547	1	0	0	0	0	0	0	0	1	0	0	0	1	\stop.bilab\	1	1	1	1	-0.473929108154595	0.162563313355004	-0.00878708609583519	0.000226039432034725	-0.79
500	bunched	bVnJt	7	5.26	6	1.75	4473	REG	1	1	1	0.9	0.990054026928547	1	0	0	0	0	0	0	0	1	0	0	0	1	\stop.bilab\	1	1	1	1	-0.473929108154595	0.162563313355004	-0.00878708609583519	0.000226039432034725	-0.4
501	bunk	bVNk	4	6.98	15	1.45	1475	REG	1	1	1	0.9	0.990054026928547	1	0	0	0	0	0	0	0	1	0	0	0	1	\stop.bilab\	1	1	1	1	-0.473929108154595	0.162563313355004	-0.00878708609583519	0.000226039432034725	-0.72
502	bunks	bVNks	5	5.03	10	1.7	1706	REG	1	1	1	0.9	0.990054026928547	1	0	0	0	0	0	0	0	1	0	0	0	1	\stop.bilab\	1	1	1	1	-0.473929108154595	0.162563313355004	-0.00878708609583519	0.000226039432034725	-0.53
503	buns	bVnz	4	6.92	21	1.05	1814	REG	1	1	1	0.9	0.990054026928547	1	0	0	0	0	0	0	0	1	0	0	0	1	\stop.bilab\	1	1	1	1	-0.473929108154595	0.162563313355004	-0.00878708609583519	0.000226039432034725	-0.75
504	burg	b3g	4	5.84	9	1.5	1782	REG	1	1	1	1	1	1	0	0	0	0	0	0	0	1	0	0	0	1	\stop.bilab\	1	1	1	1	-0.473929108154595	0.162563313355004	-0.00878708609583519	0.000226039432034725	-0.53
505	burn	b3n	4	9.43	11	1.05	1858	REG	1	1	1	1	1	1	0	0	0	0	0	0	0	1	0	0	0	1	\stop.bilab\	1	1	1	1	-0.473929108154595	0.162563313355004	-0.00878708609583519	0.000226039432034725	-0.58
506	burned	b3nd	6	8.96	8	1.55	3541	REG	1	1	1	1	1	1	0	0	0	0	0	0	0	1	0	0	0	1	\stop.bilab\	1	1	1	1	-0.473929108154595	0.162563313355004	-0.00878708609583519	0.000226039432034725	-0.61
507	burns	b3nz	5	8.81	7	1.45	2306	REG	1	1	1	1	1	1	0	0	0	0	0	0	0	1	0	0	0	1	\stop.bilab\	1	1	1	1	-0.473929108154595	0.162563313355004	-0.00878708609583519	0.000226039432034725	-0.59
508	burnt	b3nt	5	7.8	3	1.6	2421	REG	1	1	1	1	1	1	0	0	0	0	0	0	0	1	0	0	0	1	\stop.bilab\	1	1	1	1	-0.473929108154595	0.162563313355004	-0.00878708609583519	0.000226039432034725	-0.42
509	burp	b3p	4	6.14	8	1.45	1742	REG	1	1	1	1	1	1	0	0	0	0	0	0	0	1	0	0	0	1	\stop.bilab\	1	1	1	1	-0.473929108154595	0.162563313355004	-0.00878708609583519	0.000226039432034725	-0.59
510	burr	b3	4	6.85	9	1	2130	REG	1	1	1	1	1	1	0	0	0	0	0	0	0	1	0	0	0	1	\stop.bilab\	1	1	1	1	-0.473929108154595	0.162563313355004	-0.00878708609583519	0.000226039432034725	-0.39
511	burrs	b3z	5	4.89	5	1.2	2361	REG	1	1	1	1	1	1	0	0	0	0	0	0	0	1	0	0	0	1	\stop.bilab\	1	1	1	1	-0.473929108154595	0.162563313355004	-0.00878708609583519	0.000226039432034725	-0.4
512	burst	b3st	5	8.76	4	1.45	2761	REG	1	1	1	1	1	1	0	0	0	0	0	0	0	1	0	0	0	1	\stop.bilab\	1	1	1	1	-0.473929108154595	0.162563313355004	-0.00878708609583519	0.000226039432034725	-0.57
513	bursts	b3sts	6	7.09	1	1.95	3068	REG	1	1	1	1	1	1	0	0	0	0	0	0	0	1	0	0	0	1	\stop.bilab\	1	1	1	1	-0.473929108154595	0.162563313355004	-0.00878708609583519	0.000226039432034725	-0.56
514	bus	bVs	3	10.49	12	1	1198	REG	0.833333333333333	1	1	0.9	0.990054026928547	1	0	0	0	0	0	0	0	1	0	0	0	1	\stop.bilab\	1	1	1	1	-0.473929108154595	0.162563313355004	-0.00878708609583519	0.000226039432034725	-0.65
515	bush	bUS	4	9.3	13	1.6	1579	IRR	0.1875	0.38363019078264	1	0.1	0.00994597307145286	1	0	0	0	0	0	0	0	1	0	0	0	1	\stop.bilab\	1	1	1	0.5	0.846108627635488	-2.65461673911791	0.495394028040134	-0.106535832970292	-0.5
516	bust	bVst	4	8.03	16	1.05	2595	REG	1	1	1	0.9	0.990054026928547	1	0	0	0	0	0	0	0	1	0	0	0	1	\stop.bilab\	1	1	1	1	-0.473929108154595	0.162563313355004	-0.00878708609583519	0.000226039432034725	-0.47
517	busts	bVsts	5	5.82	10	1.6	2875	REG	1	1	1	0.9	0.990054026928547	1	0	0	0	0	0	0	0	1	0	0	0	1	\stop.bilab\	1	1	1	1	-0.473929108154595	0.162563313355004	-0.00878708609583519	0.000226039432034725	-0.53
518	but	bVt	3	14.57	18	1	1355	REG	0.933333333333333	0.909839167264838	1	0.9	0.990054026928547	1	0	0	0	0	0	0	0	1	0	0	0	1	\stop.bilab\	1	1	0.5	0.833333333333333	2.36101120590023	-0.341460562261532	-3.34067493091442	1.56832037568112	-0.52
519	butch	bUJ	5	7.36	8	1.65	2292	IRR	0.2	0.29889439573008	1	0.1	0.00994597307145286	1	0	0	0	0	0	0	0	1	0	0	0	1	\stop.bilab\	1	1	1	0.5	0.846108627635488	-2.65461673911791	0.495394028040134	-0.106535832970292	-0.26
520	butt	bVt	4	9.24	5	1	1963	REG	1	1	1	0.9	0.990054026928547	1	0	0	0	0	0	0	0	1	0	0	0	1	\stop.bilab\	1	1	1	1	-0.473929108154595	0.162563313355004	-0.00878708609583519	0.000226039432034725	-0.56
521	butts	bVts	5	7.45	4	1.05	2243	REG	1	1	1	0.9	0.990054026928547	1	0	0	0	0	0	0	0	1	0	0	0	1	\stop.bilab\	1	1	1	1	-0.473929108154595	0.162563313355004	-0.00878708609583519	0.000226039432034725	-0.47
522	buy	b2	3	11.78	10	1	652	REG	1	1	1	1	1	1	0	0	0	0	0	0	0	1	0	0	0	1	\stop.bilab\	1	1	1	1	-0.473929108154595	0.162563313355004	-0.00878708609583519	0.000226039432034725	-0.45
523	buys	b2z	4	8.32	10	1	760	REG	1	1	1	1	1	1	0	0	0	0	0	0	0	1	0	0	0	1	\stop.bilab\	1	1	1	1	-0.473929108154595	0.162563313355004	-0.00878708609583519	0.000226039432034725	-0.15
524	buzz	bVz	4	8.23	1	1	811	REG	1	1	1	0.9	0.990054026928547	1	0	0	0	0	0	0	0	1	0	0	0	1	\stop.bilab\	1	1	1	1	-0.473929108154595	0.162563313355004	-0.00878708609583519	0.000226039432034725	-0.62
525	buzzed	bVzd	6	5.74	3	1.8	1983	REG	1	1	1	0.9	0.990054026928547	1	0	0	0	0	0	0	0	1	0	0	0	1	\stop.bilab\	1	1	1	1	-0.473929108154595	0.162563313355004	-0.00878708609583519	0.000226039432034725	-0.66
526	by	b2	2	14.4	8	1	40	REG	1	1	1	1	1	1	0	0	0	0	0	0	0	1	0	0	0	1	\stop.bilab\	1	1	1	1	-0.473929108154595	0.162563313355004	-0.00878708609583519	0.000226039432034725	-0.68
527	bye	b2	3	9.1	8	1	105	REG	1	1	1	1	1	1	0	0	0	0	0	0	0	1	0	0	0	1	\stop.bilab\	1	1	1	1	-0.473929108154595	0.162563313355004	-0.00878708609583519	0.000226039432034725	-0.58
528	cab	k{b	3	8.13	18	1	1710	REG	0.9375	0.99483531997784	1	0.714285714285714	0.784789230131344	0	0	0	0	0	1	0	0	1	0	0	0	0	\stop.vel\	1	1	1	1	-0.473929108154595	0.162563313355004	-0.00878708609583519	0.000226039432034725	-0.61
529	cabs	k{bz	4	6.36	14	1.55	1859	REG	0.923076923076923	1	1	0.714285714285714	0.784789230131344	0	0	0	0	0	1	0	0	1	0	0	0	0	\stop.vel\	1	1	1	1	-0.473929108154595	0.162563313355004	-0.00878708609583519	0.000226039432034725	-0.4
530	cache	k{S	5	10.26	1	1	2885	REG	1	1	1	0.714285714285714	0.784789230131344	0	0	0	0	0	1	0	0	1	0	0	0	0	\stop.vel\	1	1	1	1	-0.473929108154595	0.162563313355004	-0.00878708609583519	0.000226039432034725	0.32
531	cad	k{d	3	9	22	1	1704	REG	0.944444444444444	0.997075839548422	1	0.714285714285714	0.784789230131344	0	0	0	0	0	1	0	0	1	0	0	0	0	\stop.vel\	1	1	1	1	-0.473929108154595	0.162563313355004	-0.00878708609583519	0.000226039432034725	-0.5
532	cage	k1_	4	9.05	13	1.55	1943	REG	0.875	1	1	1	1	0	0	0	0	0	1	0	0	1	0	0	0	0	\stop.vel\	1	1	1	1	-0.473929108154595	0.162563313355004	-0.00878708609583519	0.000226039432034725	-0.52
533	caged	k1_d	5	5.68	12	1.75	2420	REG	1	1	1	1	1	0	0	0	0	0	1	0	0	1	0	0	0	0	\stop.vel\	1	1	1	1	-0.473929108154595	0.162563313355004	-0.00878708609583519	0.000226039432034725	-0.45
534	cake	k1k	4	8.74	19	1	1680	REG	1	1	1	1	1	0	0	0	0	0	1	0	0	1	0	0	0	0	\stop.vel\	1	1	1	1	-0.473929108154595	0.162563313355004	-0.00878708609583519	0.000226039432034725	-0.53
535	caked	k1kt	5	4.42	13	1.4	2157	REG	1	1	1	1	1	0	0	0	0	0	1	0	0	1	0	0	0	0	\stop.vel\	1	1	1	1	-0.473929108154595	0.162563313355004	-0.00878708609583519	0.000226039432034725	-0.35
536	cakes	k1ks	5	7.2	19	1.2	2596	REG	1	1	1	1	1	0	0	0	0	0	1	0	0	1	0	0	0	0	\stop.vel\	1	1	1	1	-0.473929108154595	0.162563313355004	-0.00878708609583519	0.000226039432034725	-0.56
537	call	k9l	4	12.4	16	1	3757	IRR	0.923076923076923	0.913320548710996	1	0.107142857142857	0.203244249139682	0	0	0	0	0	1	0	0	1	0	0	0	0	\stop.vel\	1	1	1	1	-0.473929108154595	0.162563313355004	-0.00878708609583519	0.000226039432034725	-0.49
538	called	k9ld	6	12.14	10	1.15	5759	IRR	1	1	1	0.107142857142857	0.203244249139682	0	0	0	0	0	1	0	0	1	0	0	0	0	\stop.vel\	1	1	1	1	-0.473929108154595	0.162563313355004	-0.00878708609583519	0.000226039432034725	-0.51
539	calls	k9lz	5	10.74	13	1.2	3932	IRR	1	1	1	0.107142857142857	0.203244249139682	0	0	0	0	0	1	0	0	1	0	0	0	0	\stop.vel\	1	1	1	1	-0.473929108154595	0.162563313355004	-0.00878708609583519	0.000226039432034725	-0.65
540	cam	k{m	3	8.25	20	1	1970	REG	1	1	1	0.714285714285714	0.784789230131344	0	0	0	0	0	1	0	0	1	0	0	0	0	\stop.vel\	1	1	1	1	-0.473929108154595	0.162563313355004	-0.00878708609583519	0.000226039432034725	-0.43
541	came	k1m	4	11.65	20	1	2425	REG	1	1	1	1	1	0	0	0	0	0	1	0	0	1	0	0	0	0	\stop.vel\	1	1	1	1	-0.473929108154595	0.162563313355004	-0.00878708609583519	0.000226039432034725	-0.24
542	camp	k{mp	4	9.68	10	1.3	2626	REG	0.928571428571429	0.875024640252316	1	0.714285714285714	0.784789230131344	0	0	0	0	0	1	0	0	1	0	0	0	0	\stop.vel\	1	1	1	1	-0.473929108154595	0.162563313355004	-0.00878708609583519	0.000226039432034725	-0.54
543	camped	k{mpt	6	6.04	6	1.8	4285	REG	0.909090909090909	0.860699152542373	1	0.714285714285714	0.784789230131344	0	0	0	0	0	1	0	0	1	0	0	0	0	\stop.vel\	1	1	1	1	-0.473929108154595	0.162563313355004	-0.00878708609583519	0.000226039432034725	-0.46
544	camps	k{mps	5	8.73	8	1.6	2783	REG	0.928571428571429	0.957197819814043	1	0.714285714285714	0.784789230131344	0	0	0	0	0	1	0	0	1	0	0	0	0	\stop.vel\	1	1	1	1	-0.473929108154595	0.162563313355004	-0.00878708609583519	0.000226039432034725	-0.49
545	cams	k{mz	4	6.16	18	1.35	2035	REG	1	1	1	0.714285714285714	0.784789230131344	0	0	0	0	0	1	0	0	1	0	0	0	0	\stop.vel\	1	1	1	1	-0.473929108154595	0.162563313355004	-0.00878708609583519	0.000226039432034725	-0.17
546	can	k{n	3	14.3	24	1	2887	REG	0.85	0.997780869994877	1	0.714285714285714	0.784789230131344	0	0	0	0	0	1	0	0	1	0	0	0	0	\stop.vel\	1	0.666666666666667	0.666666666666667	0.857142857142857	3.25116503850966	0.587520791777611	-2.08944488855028	-1.5945331397736	-0.38
547	cane	k1n	4	8.6	21	1	3424	REG	1	1	1	1	1	0	0	0	0	0	1	0	0	1	0	0	0	0	\stop.vel\	1	1	1	1	-0.473929108154595	0.162563313355004	-0.00878708609583519	0.000226039432034725	-0.66
548	canned	k{nd	6	7.79	8	1.05	4970	REG	0.9	1	1	0.714285714285714	0.784789230131344	0	0	0	0	0	1	0	0	1	0	0	0	0	\stop.vel\	1	1	1	1	-0.473929108154595	0.162563313355004	-0.00878708609583519	0.000226039432034725	-0.33
549	cans	k{nz	4	7.92	20	1.2	3482	REG	0.875	0.992914597279205	1	0.714285714285714	0.784789230131344	0	0	0	0	0	1	0	0	1	0	0	0	0	\stop.vel\	1	0.666666666666667	0.666666666666667	0.857142857142857	3.25116503850966	0.587520791777611	-2.08944488855028	-1.5945331397736	-0.67
550	cap	k{p	3	9.54	23	1	1782	REG	0.958333333333333	0.908507696441092	1	0.714285714285714	0.784789230131344	0	0	0	0	0	1	0	0	1	0	0	0	0	\stop.vel\	1	1	1	1	-0.473929108154595	0.162563313355004	-0.00878708609583519	0.000226039432034725	-0.77
551	cape	k1p	4	8.6	17	1	2409	REG	1	1	1	1	1	0	0	0	0	0	1	0	0	1	0	0	0	0	\stop.vel\	1	1	1	1	-0.473929108154595	0.162563313355004	-0.00878708609583519	0.000226039432034725	-0.52
552	capes	k1ps	5	4.9	15	1.35	3325	REG	1	1	1	1	1	0	0	0	0	0	1	0	0	1	0	0	0	0	\stop.vel\	1	1	1	1	-0.473929108154595	0.162563313355004	-0.00878708609583519	0.000226039432034725	-0.53
553	capped	k{pt	6	6.18	12	1	3741	REG	0.952380952380952	1	1	0.714285714285714	0.784789230131344	0	0	0	0	0	1	0	0	1	0	0	0	0	\stop.vel\	1	1	1	1	-0.473929108154595	0.162563313355004	-0.00878708609583519	0.000226039432034725	-0.39
554	caps	k{ps	4	8.79	22	1	1890	REG	0.954545454545455	1	1	0.714285714285714	0.784789230131344	0	0	0	0	0	1	0	0	1	0	0	0	0	\stop.vel\	1	1	1	1	-0.473929108154595	0.162563313355004	-0.00878708609583519	0.000226039432034725	-0.56
555	car	k#	3	11.37	23	1	3508	REG	0.916666666666667	0.80771913549337	1	1	1	0	0	0	0	0	1	0	0	1	0	0	0	0	\stop.vel\	1	1	1	1	-0.473929108154595	0.162563313355004	-0.00878708609583519	0.000226039432034725	-0.5
556	card	k#d	4	12.31	14	1	3834	REG	0.8	0.943713539730872	1	1	1	0	0	0	0	0	1	0	0	1	0	0	0	0	\stop.vel\	1	1	1	1	-0.473929108154595	0.162563313355004	-0.00878708609583519	0.000226039432034725	-0.64
557	cards	k#dz	5	12.37	10	1.6	4042	REG	0.857142857142857	0.996451480263158	1	1	1	0	0	0	0	0	1	0	0	1	0	0	0	0	\stop.vel\	1	1	1	1	-0.473929108154595	0.162563313355004	-0.00878708609583519	0.000226039432034725	-0.48
558	care	k8	4	11.56	26	1	4468	REG	1	1	1	1	1	0	0	0	0	0	1	0	0	1	0	0	0	0	\stop.vel\	1	1	1	1	-0.473929108154595	0.162563313355004	-0.00878708609583519	0.000226039432034725	-0.6
559	cared	k8d	5	8.1	17	1.4	4945	REG	0.933333333333333	1	1	1	1	0	0	0	0	0	1	0	0	1	0	0	0	0	\stop.vel\	1	1	1	0.875	-0.143919674207074	-0.541731699763225	0.117258192438157	-0.0264644286685469	-0.21
560	cares	k8z	5	9.35	24	1	5384	REG	1	1	1	1	1	0	0	0	0	0	1	0	0	1	0	0	0	0	\stop.vel\	1	1	1	1	-0.473929108154595	0.162563313355004	-0.00878708609583519	0.000226039432034725	-0.43
561	carp	k#p	4	6.48	11	1.45	3714	REG	0.8	0.232212031663885	1	1	1	0	0	0	0	0	1	0	0	1	0	0	0	0	\stop.vel\	1	1	1	1	-0.473929108154595	0.162563313355004	-0.00878708609583519	0.000226039432034725	-0.43
562	cars	k#z	4	10.35	23	1.15	3932	REG	0.909090909090909	0.727563747535391	1	1	1	0	0	0	0	0	1	0	0	1	0	0	0	0	\stop.vel\	1	1	1	1	-0.473929108154595	0.162563313355004	-0.00878708609583519	0.000226039432034725	-0.62
563	cart	k#t	4	8.69	19	1.15	4205	REG	0.833333333333333	0.998418506506871	1	1	1	0	0	0	0	0	1	0	0	1	0	0	0	0	\stop.vel\	1	1	1	1	-0.473929108154595	0.162563313355004	-0.00878708609583519	0.000226039432034725	-0.6
564	carts	k#ts	5	8.12	16	1.65	4485	REG	0.846153846153846	0.99594081202337	1	1	1	0	0	0	0	0	1	0	0	1	0	0	0	0	\stop.vel\	1	1	1	1	-0.473929108154595	0.162563313355004	-0.00878708609583519	0.000226039432034725	-0.42
565	carve	k#v	5	6.76	6	1.6	4271	REG	1	1	1	1	1	0	0	0	0	0	1	0	0	1	0	0	0	0	\stop.vel\	1	1	1	1	-0.473929108154595	0.162563313355004	-0.00878708609583519	0.000226039432034725	-0.22
566	carved	k#vd	6	7.15	9	1.9	5357	REG	1	1	1	1	1	0	0	0	0	0	1	0	0	1	0	0	0	0	\stop.vel\	1	1	1	1	-0.473929108154595	0.162563313355004	-0.00878708609583519	0.000226039432034725	-0.27
567	case	k1s	4	12.2	14	1	2761	REG	0.5	0.898692152242073	1	1	1	0	0	0	0	0	1	0	0	1	0	0	0	0	\stop.vel\	1	1	1	1	-0.473929108154595	0.162563313355004	-0.00878708609583519	0.000226039432034725	-0.46
568	cased	k1st	5	5.03	10	1.05	3238	REG	0.5	0.668321299638989	1	1	1	0	0	0	0	0	1	0	0	1	0	0	0	0	\stop.vel\	1	1	1	1	-0.473929108154595	0.162563313355004	-0.00878708609583519	0.000226039432034725	-0.1
569	cash	k{S	4	10.58	13	1	2609	REG	0.91304347826087	0.931531316980233	1	0.714285714285714	0.784789230131344	0	0	0	0	0	1	0	0	1	0	0	0	0	\stop.vel\	1	1	1	1	-0.473929108154595	0.162563313355004	-0.00878708609583519	0.000226039432034725	-0.68
570	cashed	k{St	6	6.34	11	1.25	4105	REG	0.894736842105263	0.800324472731811	1	0.714285714285714	0.784789230131344	0	0	0	0	0	1	0	0	1	0	0	0	0	\stop.vel\	1	1	1	1	-0.473929108154595	0.162563313355004	-0.00878708609583519	0.000226039432034725	-0.27
571	cask	k#sk	4	5.51	7	1.6	2340	IRR	1	1	1	0.178571428571429	0.0119665207289739	0	0	0	0	0	1	0	0	1	0	0	0	0	\stop.vel\	1	1	1	1	-0.473929108154595	0.162563313355004	-0.00878708609583519	0.000226039432034725	-0.28
572	casks	k#sks	5	4.77	6	1.75	2571	IRR	1	1	1	0.178571428571429	0.0119665207289739	0	0	0	0	0	1	0	0	1	0	0	0	0	\stop.vel\	1	1	1	1	-0.473929108154595	0.162563313355004	-0.00878708609583519	0.000226039432034725	-0.36
573	cast	k#st	4	10.1	19	1	3625	IRR	0.7	0.997695033405593	1	0.178571428571429	0.0119665207289739	0	0	0	0	0	1	0	0	1	0	0	0	0	\stop.vel\	1	1	1	0.666666666666667	0.406096049038793	-1.71555672162694	0.327333656661477	-0.0709485421695163	-0.63
574	caste	k#st	5	7.39	8	1	4861	IRR	0.142857142857143	0.0286641715593238	1	0.178571428571429	0.0119665207289739	0	0	0	0	0	1	0	0	1	0	0	0	0	\stop.vel\	1	1	1	0.25	1.50612749553053	-4.06320676535437	0.747484585108118	-0.159916769171455	-0.27
575	casts	k#sts	5	7.41	11	1.6	3905	IRR	1	1	1	0.178571428571429	0.0119665207289739	0	0	0	0	0	1	0	0	1	0	0	0	0	\stop.vel\	1	1	1	1	-0.473929108154595	0.162563313355004	-0.00878708609583519	0.000226039432034725	-0.51
576	cat	k{t	3	10.56	25	1	2503	REG	0.857142857142857	0.804350336215163	1	0.714285714285714	0.784789230131344	0	0	0	0	0	1	0	0	1	0	0	0	0	\stop.vel\	1	1	0.75	0.875	1.05354419352199	-0.324213628826006	-1.63271591566046	0.775376384856383	-0.6
577	catch	k{J	5	10.03	8	1.35	3440	REG	0.833333333333333	0.649632082413539	1	0.714285714285714	0.784789230131344	0	0	0	0	0	1	0	0	1	0	0	0	0	\stop.vel\	1	1	1	1	-0.473929108154595	0.162563313355004	-0.00878708609583519	0.000226039432034725	-0.54
578	cats	k{ts	4	9.78	22	1.4	2648	REG	0.869565217391304	1	1	0.714285714285714	0.784789230131344	0	0	0	0	0	1	0	0	1	0	0	0	0	\stop.vel\	1	1	0.75	0.875	1.05354419352199	-0.324213628826006	-1.63271591566046	0.775376384856383	-0.67
579	caught	k9t	6	10.03	2	1	2428	REG	0.8	0.992268646895709	1	1	1	0	0	0	0	0	1	0	0	1	0	0	0	0	\stop.vel\	1	1	1	1	-0.473929108154595	0.162563313355004	-0.00878708609583519	0.000226039432034725	-0.43
580	cause	k9z	5	11.29	2	1	2942	IRR	1	1	1	1	1	0	0	0	0	0	1	0	0	1	0	0	0	0	\stop.vel\	1	1	1	1	-0.473929108154595	0.162563313355004	-0.00878708609583519	0.000226039432034725	-0.63
581	caused	k9zd	6	10.32	2	1.75	4028	IRR	1	1	1	1	1	0	0	0	0	0	1	0	0	1	0	0	0	0	\stop.vel\	1	1	1	1	-0.473929108154595	0.162563313355004	-0.00878708609583519	0.000226039432034725	-0.53
582	cave	k1v	4	8.92	19	1	2298	REG	0.888888888888889	0.0568505732762661	1	1	1	0	0	0	0	0	1	0	0	1	0	0	0	0	\stop.vel\	1	1	1	1	-0.473929108154595	0.162563313355004	-0.00878708609583519	0.000226039432034725	-0.56
583	caves	k1vz	5	7.93	19	1.7	3214	REG	0.933333333333333	1	1	1	1	0	0	0	0	0	1	0	0	1	0	0	0	0	\stop.vel\	1	1	1	1	-0.473929108154595	0.162563313355004	-0.00878708609583519	0.000226039432034725	-0.23
591	chafe	J1f	5	4.36	2	1.85	2149	REG	0.666666666666667	1	2	1	1	0	0	0	1	1	0	0	0	0	1	0	0	0	\aff.postalv\	1	1	1	1	-0.473929108154595	0.162563313355004	-0.00878708609583519	0.000226039432034725	0.43
592	chain	J1n	5	10.06	2	1.7	3215	REG	1	1	2	1	1	0	0	0	1	1	0	0	0	0	1	0	0	0	\aff.postalv\	1	1	1	1	-0.473929108154595	0.162563313355004	-0.00878708609583519	0.000226039432034725	-0.23
593	chains	J1nz	6	8.85	1	1.85	3539	REG	1	1	2	1	1	0	0	0	1	1	0	0	0	0	1	0	0	0	\aff.postalv\	1	1	1	1	-0.473929108154595	0.162563313355004	-0.00878708609583519	0.000226039432034725	-0.34
594	chair	J8	5	9.83	3	1.5	2228	REG	1	1	2	1	1	0	0	0	1	1	0	0	0	0	1	0	0	0	\aff.postalv\	1	1	1	1	-0.473929108154595	0.162563313355004	-0.00878708609583519	0.000226039432034725	-0.39
595	chairs	J8z	6	8.04	2	1.7	2688	REG	1	1	2	1	1	0	0	0	1	1	0	0	0	0	1	0	0	0	\aff.postalv\	1	1	1	1	-0.473929108154595	0.162563313355004	-0.00878708609583519	0.000226039432034725	-0.41
596	chaise	S1z	6	4.32	0	1	3124	IRR	1	1	2	1	1	0	0	0	1	1	0	0	0	0	0	1	0	0	\fric.postalv\	1	1	1	1	-0.473929108154595	0.162563313355004	-0.00878708609583519	0.000226039432034725	0.29
597	champ	J{mp	5	7.84	5	1.65	2371	REG	0.928571428571429	0.875024640252316	2	0.769230769230769	0.284916813359179	0	0	0	1	1	0	0	0	0	1	0	0	0	\aff.postalv\	1	1	1	1	-0.473929108154595	0.162563313355004	-0.00878708609583519	0.000226039432034725	-0.42
598	champs	J{mps	6	7.34	5	1.9	2493	REG	0.928571428571429	0.957197819814043	2	0.769230769230769	0.284916813359179	0	0	0	1	1	0	0	0	0	1	0	0	0	\aff.postalv\	1	1	1	1	-0.473929108154595	0.162563313355004	-0.00878708609583519	0.000226039432034725	-0.44
599	chance	J{ns	6	10.98	2	1.7	3429	REG	1	1	2	0.769230769230769	0.284916813359179	0	0	0	1	1	0	0	0	0	1	0	0	0	\aff.postalv\	1	1	1	1	-0.473929108154595	0.162563313355004	-0.00878708609583519	0.000226039432034725	-0.46
601	change	J1n_	6	11.96	2	2.35	3499	IRR	0.833333333333333	0.998122837335396	2	0.230769230769231	0.715083186640821	0	0	0	1	1	0	0	0	0	1	0	0	0	\aff.postalv\	1	1	1	1	-0.473929108154595	0.162563313355004	-0.00878708609583519	0.000226039432034725	-0.5
602	changed	J1n_d	7	10.85	6	2.65	4879	IRR	0.25	0.974362779653471	2	0.230769230769231	0.715083186640821	0	0	0	1	1	0	0	0	0	1	0	0	0	\aff.postalv\	1	1	1	1	-0.473929108154595	0.162563313355004	-0.00878708609583519	0.000226039432034725	-0.33
603	chant	J{nt	5	8.55	2	1.75	3395	REG	0.888888888888889	0.102684231903509	2	0.769230769230769	0.284916813359179	0	0	0	1	1	0	0	0	0	1	0	0	0	\aff.postalv\	1	1	1	1	-0.473929108154595	0.162563313355004	-0.00878708609583519	0.000226039432034725	-0.36
604	chants	J{nts	6	6.5	1	1.9	3702	REG	0.888888888888889	0.351676322740053	2	0.769230769230769	0.284916813359179	0	0	0	1	1	0	0	0	0	1	0	0	0	\aff.postalv\	1	1	1	1	-0.473929108154595	0.162563313355004	-0.00878708609583519	0.000226039432034725	-0.41
605	chap	J{p	4	7.39	8	1.35	2063	REG	0.958333333333333	0.908507696441092	2	0.769230769230769	0.284916813359179	0	0	0	1	1	0	0	0	0	1	0	0	0	\aff.postalv\	1	1	1	1	-0.473929108154595	0.162563313355004	-0.00878708609583519	0.000226039432034725	-0.49
606	chapped	J{pt	7	4.14	5	1.6	4067	REG	0.952380952380952	1	2	0.769230769230769	0.284916813359179	0	0	0	1	1	0	0	0	0	1	0	0	0	\aff.postalv\	1	1	1	1	-0.473929108154595	0.162563313355004	-0.00878708609583519	0.000226039432034725	-0.16
607	chaps	J{ps	5	6.15	8	1.6	2220	REG	0.954545454545455	1	2	0.769230769230769	0.284916813359179	0	0	0	1	1	0	0	0	0	1	0	0	0	\aff.postalv\	1	1	1	1	-0.473929108154595	0.162563313355004	-0.00878708609583519	0.000226039432034725	-0.37
608	char	J#	4	9.9	6	1.5	2615	REG	0.916666666666667	0.80771913549337	2	1	1	0	0	0	1	1	0	0	0	0	1	0	0	0	\aff.postalv\	1	1	1	1	-0.473929108154595	0.162563313355004	-0.00878708609583519	0.000226039432034725	0.17
609	chard	J#d	5	5.2	6	1.6	2770	REG	0.8	0.943713539730872	2	1	1	0	0	0	1	1	0	0	0	0	1	0	0	0	\aff.postalv\	1	1	1	1	-0.473929108154595	0.162563313355004	-0.00878708609583519	0.000226039432034725	0.04
610	charge	J#_	6	10.72	1	1.85	3074	REG	1	1	2	1	1	0	0	0	1	1	0	0	0	0	1	0	0	0	\aff.postalv\	1	1	1	1	-0.473929108154595	0.162563313355004	-0.00878708609583519	0.000226039432034725	-0.53
611	charged	J#_d	7	9.46	6	2.45	4454	REG	1	1	2	1	1	0	0	0	1	1	0	0	0	0	1	0	0	0	\aff.postalv\	1	1	1	1	-0.473929108154595	0.162563313355004	-0.00878708609583519	0.000226039432034725	-0.37
612	charm	J#m	5	8.25	5	1.7	2759	REG	0.666666666666667	0.538071671337428	2	1	1	0	0	0	1	1	0	0	0	0	1	0	0	0	\aff.postalv\	1	1	1	1	-0.473929108154595	0.162563313355004	-0.00878708609583519	0.000226039432034725	-0.54
613	charmed	J#md	7	5.62	4	1.8	4501	REG	0.6	0.578723404255319	2	1	1	0	0	0	1	1	0	0	0	0	1	0	0	0	\aff.postalv\	1	1	1	1	-0.473929108154595	0.162563313355004	-0.00878708609583519	0.000226039432034725	-0.41
614	charms	J#mz	6	6.51	3	1.85	2821	REG	0.6	0.81442524417731	2	1	1	0	0	0	1	1	0	0	0	0	1	0	0	0	\aff.postalv\	1	1	1	1	-0.473929108154595	0.162563313355004	-0.00878708609583519	0.000226039432034725	-0.46
615	charred	J#d	7	5.81	4	1.6	4833	REG	0.888888888888889	0.995161290322581	2	1	1	0	0	0	1	1	0	0	0	0	1	0	0	0	\aff.postalv\	1	1	1	1	-0.473929108154595	0.162563313355004	-0.00878708609583519	0.000226039432034725	-0.15
616	chart	J#t	5	9.27	5	1.65	2973	REG	0.833333333333333	0.998418506506871	2	1	1	0	0	0	1	1	0	0	0	0	1	0	0	0	\aff.postalv\	1	1	1	1	-0.473929108154595	0.162563313355004	-0.00878708609583519	0.000226039432034725	-0.5
617	charts	J#ts	6	8.85	4	1.95	3280	REG	0.846153846153846	0.99594081202337	2	1	1	0	0	0	1	1	0	0	0	0	1	0	0	0	\aff.postalv\	1	1	1	1	-0.473929108154595	0.162563313355004	-0.00878708609583519	0.000226039432034725	-0.41
618	chase	J1s	5	9.11	5	1.7	3043	REG	0.5	0.898692152242073	2	1	1	0	0	0	1	1	0	0	0	0	1	0	0	0	\aff.postalv\	1	1	1	1	-0.473929108154595	0.162563313355004	-0.00878708609583519	0.000226039432034725	-0.48
619	chased	J1st	6	7.19	6	1.8	4129	REG	0.5	0.668321299638989	2	1	1	0	0	0	1	1	0	0	0	0	1	0	0	0	\aff.postalv\	1	1	1	1	-0.473929108154595	0.162563313355004	-0.00878708609583519	0.000226039432034725	-0.23
620	chaste	J1st	6	5.83	1	1.8	4218	IRR	0.857142857142857	0.971335828440676	2	0.230769230769231	0.715083186640821	0	0	0	1	1	0	0	0	0	1	0	0	0	\aff.postalv\	1	1	1	1	-0.473929108154595	0.162563313355004	-0.00878708609583519	0.000226039432034725	0.07
621	chat	J{t	4	9.39	10	1.6	2418	REG	0.857142857142857	0.804350336215163	2	0.769230769230769	0.284916813359179	0	0	0	1	1	0	0	0	0	1	0	0	0	\aff.postalv\	1	1	1	1	-0.473929108154595	0.162563313355004	-0.00878708609583519	0.000226039432034725	-0.49
622	cheap	Jip	5	10.44	2	1.6	2466	REG	1	1	2	1	1	0	0	0	1	1	0	0	0	0	1	0	0	0	\aff.postalv\	1	1	1	1	-0.473929108154595	0.162563313355004	-0.00878708609583519	0.000226039432034725	-0.53
623	cheat	Jit	5	8.72	4	1.45	2905	REG	0.823529411764706	0.321054595378073	2	1	1	0	0	0	1	1	0	0	0	0	1	0	0	0	\aff.postalv\	1	1	1	1	-0.473929108154595	0.162563313355004	-0.00878708609583519	0.000226039432034725	-0.39
624	check	JEk	5	12.05	4	1.4	2568	REG	1	1	2	0.857142857142857	0.994234694292429	0	0	0	1	1	0	0	0	0	1	0	0	0	\aff.postalv\	1	1	1	1	-0.473929108154595	0.162563313355004	-0.00878708609583519	0.000226039432034725	-0.52
625	checked	JEkt	7	10.01	4	1.65	4288	REG	1	1	2	0.857142857142857	0.994234694292429	0	0	0	1	1	0	0	0	0	1	0	0	0	\aff.postalv\	1	1	1	1	-0.473929108154595	0.162563313355004	-0.00878708609583519	0.000226039432034725	-0.37
626	checks	JEks	6	10.2	4	1.6	2703	REG	1	1	2	0.857142857142857	0.994234694292429	0	0	0	1	1	0	0	0	0	1	0	0	0	\aff.postalv\	1	1	1	1	-0.473929108154595	0.162563313355004	-0.00878708609583519	0.000226039432034725	-0.41
627	cheek	Jik	5	8.18	4	1.1	2208	REG	1	1	2	1	1	0	0	0	1	1	0	0	0	0	1	0	0	0	\aff.postalv\	1	1	1	1	-0.473929108154595	0.162563313355004	-0.00878708609583519	0.000226039432034725	-0.32
628	cheeks	Jiks	6	8.17	5	1.7	2343	REG	1	1	2	1	1	0	0	0	1	1	0	0	0	0	1	0	0	0	\aff.postalv\	1	1	1	1	-0.473929108154595	0.162563313355004	-0.00878708609583519	0.000226039432034725	-0.36
629	cheep	Jip	5	6.56	5	1.6	2385	REG	1	1	2	1	1	0	0	0	1	1	0	0	0	0	1	0	0	0	\aff.postalv\	1	1	1	1	-0.473929108154595	0.162563313355004	-0.00878708609583519	0.000226039432034725	-0.37
630	cheer	J7	5	7.55	3	1.2	4554	REG	1	1	2	1	1	0	0	0	1	1	0	0	0	0	1	0	0	0	\aff.postalv\	1	1	1	1	-0.473929108154595	0.162563313355004	-0.00878708609583519	0.000226039432034725	-0.32
631	cheered	J7d	7	6.35	3	1.55	6643	REG	1	1	2	1	1	0	0	0	1	1	0	0	0	0	1	0	0	0	\aff.postalv\	1	1	1	1	-0.473929108154595	0.162563313355004	-0.00878708609583519	0.000226039432034725	-0.21
632	cheers	J7z	6	9.21	5	1.5	5014	REG	1	1	2	1	1	0	0	0	1	1	0	0	0	0	1	0	0	0	\aff.postalv\	1	1	1	1	-0.473929108154595	0.162563313355004	-0.00878708609583519	0.000226039432034725	-0.24
633	cheese	Jiz	6	9.07	1	1.5	3483	IRR	0.333333333333333	0.931197591915717	2	1	1	0	0	0	1	1	0	0	0	0	1	0	0	0	\aff.postalv\	1	1	1	1	-0.473929108154595	0.162563313355004	-0.00878708609583519	0.000226039432034725	-0.22
634	chef	SEf	4	7.26	5	1.65	1729	IRR	1	1	2	0.142857142857143	0.00576530570757133	0	0	0	1	1	0	0	0	0	0	1	0	0	\fric.postalv\	1	1	1	1	-0.473929108154595	0.162563313355004	-0.00878708609583519	0.000226039432034725	0.13
635	chess	JEs	5	9.33	4	1.6	2395	REG	1	1	2	0.857142857142857	0.994234694292429	0	0	0	1	1	0	0	0	0	1	0	0	0	\aff.postalv\	1	1	1	1	-0.473929108154595	0.162563313355004	-0.00878708609583519	0.000226039432034725	-0.32
636	chest	JEst	5	9.47	4	1.65	2840	REG	1	1	2	0.857142857142857	0.994234694292429	0	0	0	1	1	0	0	0	0	1	0	0	0	\aff.postalv\	1	1	1	1	-0.473929108154595	0.162563313355004	-0.00878708609583519	0.000226039432034725	-0.41
637	chests	JEsts	6	6.27	3	1.85	3147	REG	1	1	2	0.857142857142857	0.994234694292429	0	0	0	1	1	0	0	0	0	1	0	0	0	\aff.postalv\	1	1	1	1	-0.473929108154595	0.162563313355004	-0.00878708609583519	0.000226039432034725	-0.45
638	chew	Ju	4	7.96	11	1.5	1716	REG	0.5	0.0629097459124577	2	1	1	0	0	0	1	1	0	0	0	0	1	0	0	0	\aff.postalv\	1	1	1	1	-0.473929108154595	0.162563313355004	-0.00878708609583519	0.000226039432034725	-0.43
639	chewed	Jud	6	6.69	4	1.8	2932	IRR	0.538461538461538	0.97203406231856	2	1	1	0	0	0	1	1	0	0	0	0	1	0	0	0	\aff.postalv\	1	1	1	1	-0.473929108154595	0.162563313355004	-0.00878708609583519	0.000226039432034725	-0.07
640	chi	k2	3	9.49	2	1	1717	IRR	0.444444444444444	0.897621929984577	2	0.0625	0.0876090056036341	0	0	0	0	0	1	0	0	1	0	0	0	0	\stop.vel\	1	0.5	0.5	0.5	5.86801938943612	-0.809817641852752	-2.84167029598553	-2.45291951360632	0.44
641	chic	Sik	4	6.28	6	1	2025	IRR	0.333333333333333	0.0915977961432507	2	0.0625	0.00352796843396664	0	0	0	1	1	0	0	0	0	0	1	0	0	\fric.postalv\	1	1	1	0.5	0.846108627635488	-2.65461673911791	0.495394028040134	-0.106535832970292	-0.25
642	chick	JIk	5	8.06	8	1.15	2579	REG	1	1	2	0.8125	0.479611392950695	0	0	0	1	1	0	0	0	0	1	0	0	0	\aff.postalv\	1	1	1	1	-0.473929108154595	0.162563313355004	-0.00878708609583519	0.000226039432034725	-0.41
643	chicks	JIks	6	6.99	6	1.65	2714	REG	1	1	2	0.8125	0.479611392950695	0	0	0	1	1	0	0	0	0	1	0	0	0	\aff.postalv\	1	1	1	1	-0.473929108154595	0.162563313355004	-0.00878708609583519	0.000226039432034725	-0.27
644	chide	J2d	5	4.23	4	1.6	2632	REG	1	1	2	1	1	0	0	0	1	1	0	0	0	0	1	0	0	0	\aff.postalv\	1	1	1	1	-0.473929108154595	0.162563313355004	-0.00878708609583519	0.000226039432034725	0.04
645	chief	Jif	5	9.85	2	1.6	2076	IRR	1	1	2	1	1	0	0	0	1	1	0	0	0	0	1	0	0	0	\aff.postalv\	1	1	1	1	-0.473929108154595	0.162563313355004	-0.00878708609583519	0.000226039432034725	-0.17
646	chiefs	Jifs	6	7.32	0	1.9	2101	IRR	1	1	2	1	1	0	0	0	1	1	0	0	0	0	1	0	0	0	\aff.postalv\	1	1	1	1	-0.473929108154595	0.162563313355004	-0.00878708609583519	0.000226039432034725	0.09
647	child	J2ld	5	11.08	3	1.85	2361	IRR	0.75	0.9991809207727	2	0.0625	0.429251633011705	0	0	0	1	1	0	0	0	0	1	0	0	0	\aff.postalv\	1	1	1	1	-0.473929108154595	0.162563313355004	-0.00878708609583519	0.000226039432034725	-0.56
648	chill	JIl	5	8.18	4	1.2	2564	REG	1	1	2	0.8125	0.479611392950695	0	0	0	1	1	0	0	0	0	1	0	0	0	\aff.postalv\	1	1	1	1	-0.473929108154595	0.162563313355004	-0.00878708609583519	0.000226039432034725	-0.29
649	chilled	JIld	7	6.5	1	1.45	5379	REG	1	1	2	0.8125	0.479611392950695	0	0	0	1	1	0	0	0	0	1	0	0	0	\aff.postalv\	1	1	1	1	-0.473929108154595	0.162563313355004	-0.00878708609583519	0.000226039432034725	-0.28
650	chills	JIlz	6	6.56	4	1.6	2747	REG	1	1	2	0.8125	0.479611392950695	0	0	0	1	1	0	0	0	0	1	0	0	0	\aff.postalv\	1	1	1	1	-0.473929108154595	0.162563313355004	-0.00878708609583519	0.000226039432034725	-0.23
651	chime	J2m	5	6.98	7	1.75	2535	REG	1	1	2	1	1	0	0	0	1	1	0	0	0	0	1	0	0	0	\aff.postalv\	1	1	1	1	-0.473929108154595	0.162563313355004	-0.00878708609583519	0.000226039432034725	0.07
652	chimes	J2mz	6	6.34	7	1.8	3936	REG	1	1	2	1	1	0	0	0	1	1	0	0	0	0	1	0	0	0	\aff.postalv\	1	1	1	1	-0.473929108154595	0.162563313355004	-0.00878708609583519	0.000226039432034725	-0.02
653	chimp	JImp	5	5.82	6	1.8	2266	REG	1	1	2	0.8125	0.479611392950695	0	0	0	1	1	0	0	0	0	1	0	0	0	\aff.postalv\	1	1	1	1	-0.473929108154595	0.162563313355004	-0.00878708609583519	0.000226039432034725	-0.46
654	chin	JIn	4	8.47	11	1.5	2551	REG	1	1	2	0.8125	0.479611392950695	0	0	0	1	1	0	0	0	0	1	0	0	0	\aff.postalv\	1	1	1	1	-0.473929108154595	0.162563313355004	-0.00878708609583519	0.000226039432034725	-0.28
655	chines	J2nz	6	4.25	7	1.65	4549	REG	1	1	2	1	1	0	0	0	1	1	0	0	0	0	1	0	0	0	\aff.postalv\	1	1	1	1	-0.473929108154595	0.162563313355004	-0.00878708609583519	0.000226039432034725	0.11
656	chinked	JINkt	7	0.69	1	2.15	4488	REG	1	1	2	0.8125	0.479611392950695	0	0	0	1	1	0	0	0	0	1	0	0	0	\aff.postalv\	1	1	1	1	-0.473929108154595	0.162563313355004	-0.00878708609583519	0.000226039432034725	0.43
657	chins	JInz	5	5.69	9	1.65	2999	REG	1	1	2	0.8125	0.479611392950695	0	0	0	1	1	0	0	0	0	1	0	0	0	\aff.postalv\	1	1	1	1	-0.473929108154595	0.162563313355004	-0.00878708609583519	0.000226039432034725	-0.32
658	chip	JIp	4	10.48	11	1.2	1952	REG	1	1	2	0.8125	0.479611392950695	0	0	0	1	1	0	0	0	0	1	0	0	0	\aff.postalv\	1	1	1	1	-0.473929108154595	0.162563313355004	-0.00878708609583519	0.000226039432034725	-0.33
659	chipped	JIpt	7	7.23	7	1.55	3956	REG	1	1	2	0.8125	0.479611392950695	0	0	0	1	1	0	0	0	0	1	0	0	0	\aff.postalv\	1	1	1	1	-0.473929108154595	0.162563313355004	-0.00878708609583519	0.000226039432034725	-0.39
660	chips	JIps	5	9.93	7	1.55	2109	REG	1	1	2	0.8125	0.479611392950695	0	0	0	1	1	0	0	0	0	1	0	0	0	\aff.postalv\	1	1	1	1	-0.473929108154595	0.162563313355004	-0.00878708609583519	0.000226039432034725	-0.4
661	chirp	J3p	5	5.7	1	1.85	2138	REG	1	1	2	1	1	0	0	0	1	1	0	0	0	0	1	0	0	0	\aff.postalv\	1	1	1	1	-0.473929108154595	0.162563313355004	-0.00878708609583519	0.000226039432034725	-0.31
662	chirped	J3pt	7	3.87	1	2.3	3903	REG	1	1	2	1	1	0	0	0	1	1	0	0	0	0	1	0	0	0	\aff.postalv\	1	1	1	1	-0.473929108154595	0.162563313355004	-0.00878708609583519	0.000226039432034725	-0.07
663	chit	JIt	4	5.32	8	1.45	2187	REG	1	1	2	0.8125	0.479611392950695	0	0	0	1	1	0	0	0	0	1	0	0	0	\aff.postalv\	1	1	1	1	-0.473929108154595	0.162563313355004	-0.00878708609583519	0.000226039432034725	-0.1
664	chive	J2v	5	2.56	6	1.85	2436	REG	0.857142857142857	0.510008538851776	2	1	1	0	0	0	1	1	0	0	0	0	1	0	0	0	\aff.postalv\	1	1	1	1	-0.473929108154595	0.162563313355004	-0.00878708609583519	0.000226039432034725	-0.1
665	chives	J2vz	6	4.66	4	1.85	3837	REG	0.875	0.496128591421149	2	1	1	0	0	0	1	1	0	0	0	0	1	0	0	0	\aff.postalv\	1	1	1	1	-0.473929108154595	0.162563313355004	-0.00878708609583519	0.000226039432034725	-0.21
666	chock	JQk	5	6.21	7	1.45	2382	REG	1	1	2	1	1	0	0	0	1	1	0	0	0	0	1	0	0	0	\aff.postalv\	1	1	1	1	-0.473929108154595	0.162563313355004	-0.00878708609583519	0.000226039432034725	0.5
667	chocks	JQks	6	3.53	6	1.7	2517	REG	1	1	2	1	1	0	0	0	1	1	0	0	0	0	1	0	0	0	\aff.postalv\	1	1	1	1	-0.473929108154595	0.162563313355004	-0.00878708609583519	0.000226039432034725	0.16
668	choice	J4s	6	11.09	0	2	2487	REG	1	1	2	1	1	0	0	0	1	1	0	0	0	0	1	0	0	0	\aff.postalv\	1	1	1	1	-0.473929108154595	0.162563313355004	-0.00878708609583519	0.000226039432034725	-0.6
669	choke	J5k	5	7.99	5	1.55	2314	REG	1	1	2	1	1	0	0	0	1	1	0	0	0	0	1	0	0	0	\aff.postalv\	1	1	1	1	-0.473929108154595	0.162563313355004	-0.00878708609583519	0.000226039432034725	-0.57
670	choked	J5kt	6	6.96	3	1.85	3400	REG	1	1	2	1	1	0	0	0	1	1	0	0	0	0	1	0	0	0	\aff.postalv\	1	1	1	1	-0.473929108154595	0.162563313355004	-0.00878708609583519	0.000226039432034725	-0.39
671	chomp	JQmp	5	5.38	3	1.8	1981	REG	1	1	2	1	1	0	0	0	1	1	0	0	0	0	1	0	0	0	\aff.postalv\	1	1	1	1	-0.473929108154595	0.162563313355004	-0.00878708609583519	0.000226039432034725	-0.17
672	choose	Juz	6	10.81	1	1.55	2515	IRR	0.2	0.613234912915211	2	1	1	0	0	0	1	1	0	0	0	0	1	0	0	0	\aff.postalv\	1	1	1	1	-0.473929108154595	0.162563313355004	-0.00878708609583519	0.000226039432034725	-0.25
673	chop	JQp	4	7.75	10	1.4	1906	REG	1	1	2	1	1	0	0	0	1	1	0	0	0	0	1	0	0	0	\aff.postalv\	1	1	1	1	-0.473929108154595	0.162563313355004	-0.00878708609583519	0.000226039432034725	-0.42
674	chopped	JQpt	7	8.2	8	1.65	3910	REG	1	1	2	1	1	0	0	0	1	1	0	0	0	0	1	0	0	0	\aff.postalv\	1	1	1	1	-0.473929108154595	0.162563313355004	-0.00878708609583519	0.000226039432034725	-0.36
675	chops	JQps	5	6.79	9	1.6	2063	REG	1	1	2	1	1	0	0	0	1	1	0	0	0	0	1	0	0	0	\aff.postalv\	1	1	1	1	-0.473929108154595	0.162563313355004	-0.00878708609583519	0.000226039432034725	-0.46
676	chord	k9d	5	8.35	2	1	2202	IRR	0.857142857142857	0.367593003721522	2	1	1	0	0	0	0	0	1	0	0	1	0	0	0	0	\stop.vel\	1	1	1	1	-0.473929108154595	0.162563313355004	-0.00878708609583519	0.000226039432034725	-0.17
677	chords	k9dz	6	8.38	3	1.4	2346	IRR	0.857142857142857	0.156820267101641	2	1	1	0	0	0	0	0	1	0	0	1	0	0	0	0	\stop.vel\	1	1	1	1	-0.473929108154595	0.162563313355004	-0.00878708609583519	0.000226039432034725	-0.41
678	chore	J9	5	6.36	7	1.6	2981	REG	1	1	2	1	1	0	0	0	1	1	0	0	0	0	1	0	0	0	\aff.postalv\	1	1	1	1	-0.473929108154595	0.162563313355004	-0.00878708609583519	0.000226039432034725	-0.08
679	chores	J9z	6	6.83	6	1.8	4382	REG	1	1	2	1	1	0	0	0	1	1	0	0	0	0	1	0	0	0	\aff.postalv\	1	1	1	1	-0.473929108154595	0.162563313355004	-0.00878708609583519	0.000226039432034725	0.04
680	chose	J5z	5	9.52	7	1.75	2670	IRR	0.666666666666667	0.716791773090779	2	1	1	0	0	0	1	1	0	0	0	0	1	0	0	0	\aff.postalv\	1	1	1	1	-0.473929108154595	0.162563313355004	-0.00878708609583519	0.000226039432034725	-0.23
681	chow	J6	4	8.11	8	1.75	1861	REG	0.433333333333333	0.526651047848007	2	1	1	0	0	0	1	1	0	0	0	0	1	0	0	0	\aff.postalv\	1	1	1	1	-0.473929108154595	0.162563313355004	-0.00878708609583519	0.000226039432034725	-0.16
682	chrome	kr5m	6	7.94	0	1.4	2467	IRR	0.75	0.136776392771241	3	1	1	0	0	0	0	0	1	0	0	1	0	0	0	0	\approx.(post)alv\	1	1	1	1	-0.473929108154595	0.162563313355004	-0.00878708609583519	0.000226039432034725	-0.24
683	chuck	JVk	5	9.44	6	1.35	1955	REG	1	1	2	1	1	0	0	0	1	1	0	0	0	0	1	0	0	0	\aff.postalv\	1	1	1	1	-0.473929108154595	0.162563313355004	-0.00878708609583519	0.000226039432034725	-0.21
684	chug	JVg	4	5.53	3	1.85	1396	REG	1	1	2	1	1	0	0	0	1	1	0	0	0	0	1	0	0	0	\aff.postalv\	1	1	1	1	-0.473929108154595	0.162563313355004	-0.00878708609583519	0.000226039432034725	-0.26
685	chum	JVm	4	5.71	4	1.8	1419	REG	1	1	2	1	1	0	0	0	1	1	0	0	0	0	1	0	0	0	\aff.postalv\	1	1	1	1	-0.473929108154595	0.162563313355004	-0.00878708609583519	0.000226039432034725	-0.25
686	chump	JVmp	5	5.66	7	1.7	1643	REG	1	1	2	1	1	0	0	0	1	1	0	0	0	0	1	0	0	0	\aff.postalv\	1	1	1	1	-0.473929108154595	0.162563313355004	-0.00878708609583519	0.000226039432034725	-0.35
687	chunk	JVNk	5	8.35	5	1.8	1996	REG	1	1	2	1	1	0	0	0	1	1	0	0	0	0	1	0	0	0	\aff.postalv\	1	1	1	1	-0.473929108154595	0.162563313355004	-0.00878708609583519	0.000226039432034725	-0.33
688	chunks	JVNks	6	8.08	4	1.85	2131	REG	1	1	2	1	1	0	0	0	1	1	0	0	0	0	1	0	0	0	\aff.postalv\	1	1	1	1	-0.473929108154595	0.162563313355004	-0.00878708609583519	0.000226039432034725	-0.32
689	church	J3J	6	10.8	0	2.2	2206	REG	1	1	2	1	1	0	0	0	1	1	0	0	0	0	1	0	0	0	\aff.postalv\	1	1	1	1	-0.473929108154595	0.162563313355004	-0.00878708609583519	0.000226039432034725	-0.48
690	churn	J3n	5	5.83	1	1.8	1675	REG	1	1	2	1	1	0	0	0	1	1	0	0	0	0	1	0	0	0	\aff.postalv\	1	1	1	1	-0.473929108154595	0.162563313355004	-0.00878708609583519	0.000226039432034725	-0.23
691	churned	J3nd	7	5.22	0	1.95	3673	REG	1	1	2	1	1	0	0	0	1	1	0	0	0	0	1	0	0	0	\aff.postalv\	1	1	1	1	-0.473929108154595	0.162563313355004	-0.00878708609583519	0.000226039432034725	-0.08
692	churns	J3nz	6	4.28	1	1.85	1999	REG	1	1	2	1	1	0	0	0	1	1	0	0	0	0	1	0	0	0	\aff.postalv\	1	1	1	1	-0.473929108154595	0.162563313355004	-0.00878708609583519	0.000226039432034725	0.11
693	chute	Sut	5	7.01	1	1.2	2724	IRR	0.714285714285714	0.385481790215342	2	1	1	0	0	0	1	1	0	0	0	0	0	1	0	0	\fric.postalv\	1	1	1	1	-0.473929108154595	0.162563313355004	-0.00878708609583519	0.000226039432034725	0.73
697	clack	kl{k	5	4.74	9	1	2661	REG	1	1	2	0.789473684210526	0.142764759244456	0	0	0	0	0	1	0	0	1	0	0	0	0	\lat.alv\	1	1	1	1	-0.473929108154595	0.162563313355004	-0.00878708609583519	0.000226039432034725	-0.18
698	clad	kl{d	4	6.78	8	1.15	2026	REG	0.944444444444444	0.997075839548422	2	0.789473684210526	0.142764759244456	0	0	0	0	0	1	0	0	1	0	0	0	0	\lat.alv\	1	1	1	1	-0.473929108154595	0.162563313355004	-0.00878708609583519	0.000226039432034725	-0.47
699	claim	kl1m	5	10.94	1	1.55	2024	REG	1	1	2	1	1	0	0	0	0	0	1	0	0	1	0	0	0	0	\lat.alv\	1	1	1	1	-0.473929108154595	0.162563313355004	-0.00878708609583519	0.000226039432034725	-0.22
700	claimed	kl1md	7	9.84	1	1.75	3766	REG	1	1	2	1	1	0	0	0	0	0	1	0	0	1	0	0	0	0	\lat.alv\	1	1	1	1	-0.473929108154595	0.162563313355004	-0.00878708609583519	0.000226039432034725	-0.45
701	claims	kl1mz	6	10.43	0	1.75	2086	REG	1	1	2	1	1	0	0	0	0	0	1	0	0	1	0	0	0	0	\lat.alv\	1	1	1	1	-0.473929108154595	0.162563313355004	-0.00878708609583519	0.000226039432034725	-0.58
702	clam	kl{m	4	6.64	7	1.15	1968	REG	1	1	2	0.789473684210526	0.142764759244456	0	0	0	0	0	1	0	0	1	0	0	0	0	\lat.alv\	1	1	1	1	-0.473929108154595	0.162563313355004	-0.00878708609583519	0.000226039432034725	-0.32
703	clamp	kl{mp	5	7.38	5	1.45	2192	REG	0.928571428571429	0.875024640252316	2	0.789473684210526	0.142764759244456	0	0	0	0	0	1	0	0	1	0	0	0	0	\lat.alv\	1	1	1	1	-0.473929108154595	0.162563313355004	-0.00878708609583519	0.000226039432034725	-0.4
704	clamped	kl{mpt	7	6.54	7	1.75	3957	REG	0.909090909090909	0.860699152542373	2	0.789473684210526	0.142764759244456	0	0	0	0	0	1	0	0	1	0	0	0	0	\lat.alv\	1	1	1	1	-0.473929108154595	0.162563313355004	-0.00878708609583519	0.000226039432034725	-0.26
705	clamps	kl{mps	6	6.76	4	1.65	2314	REG	0.928571428571429	0.957197819814043	2	0.789473684210526	0.142764759244456	0	0	0	0	0	1	0	0	1	0	0	0	0	\lat.alv\	1	1	1	1	-0.473929108154595	0.162563313355004	-0.00878708609583519	0.000226039432034725	-0.44
706	clams	kl{mz	5	6.51	9	1.6	2085	REG	1	1	2	0.789473684210526	0.142764759244456	0	0	0	0	0	1	0	0	1	0	0	0	0	\lat.alv\	1	1	1	1	-0.473929108154595	0.162563313355004	-0.00878708609583519	0.000226039432034725	-0.26
707	clan	kl{n	4	8.33	10	1.3	2653	REG	0.85	0.997780869994877	2	0.789473684210526	0.142764759244456	0	0	0	0	0	1	0	0	1	0	0	0	0	\lat.alv\	1	1	1	1	-0.473929108154595	0.162563313355004	-0.00878708609583519	0.000226039432034725	-0.23
708	clang	kl{N	5	5.62	5	1.4	2941	REG	1	1	2	0.789473684210526	0.142764759244456	0	0	0	0	0	1	0	0	1	0	0	0	0	\lat.alv\	1	1	1	1	-0.473929108154595	0.162563313355004	-0.00878708609583519	0.000226039432034725	-0.36
709	clank	kl{Nk	5	4.48	10	1.55	2870	REG	1	1	2	0.789473684210526	0.142764759244456	0	0	0	0	0	1	0	0	1	0	0	0	0	\lat.alv\	1	1	1	1	-0.473929108154595	0.162563313355004	-0.00878708609583519	0.000226039432034725	-0.43
710	clap	kl{p	4	6.84	11	1.1	1884	REG	0.958333333333333	0.908507696441092	2	0.789473684210526	0.142764759244456	0	0	0	0	0	1	0	0	1	0	0	0	0	\lat.alv\	1	1	1	1	-0.473929108154595	0.162563313355004	-0.00878708609583519	0.000226039432034725	-0.48
711	clapped	kl{pt	7	5.4	9	1.4	3888	REG	0.952380952380952	1	2	0.789473684210526	0.142764759244456	0	0	0	0	0	1	0	0	1	0	0	0	0	\lat.alv\	1	1	1	1	-0.473929108154595	0.162563313355004	-0.00878708609583519	0.000226039432034725	-0.43
712	claps	kl{ps	5	4.84	12	1.35	2041	REG	0.954545454545455	1	2	0.789473684210526	0.142764759244456	0	0	0	0	0	1	0	0	1	0	0	0	0	\lat.alv\	1	1	1	1	-0.473929108154595	0.162563313355004	-0.00878708609583519	0.000226039432034725	-0.61
713	clash	kl{S	5	8.34	6	1.3	2407	REG	0.91304347826087	0.931531316980233	2	0.789473684210526	0.142764759244456	0	0	0	0	0	1	0	0	1	0	0	0	0	\lat.alv\	1	1	1	1	-0.473929108154595	0.162563313355004	-0.00878708609583519	0.000226039432034725	-0.52
714	clashed	kl{St	7	5.79	7	1.55	4480	REG	0.894736842105263	0.800324472731811	2	0.789473684210526	0.142764759244456	0	0	0	0	0	1	0	0	1	0	0	0	0	\lat.alv\	1	1	1	1	-0.473929108154595	0.162563313355004	-0.00878708609583519	0.000226039432034725	-0.46
715	clasp	kl#sp	5	6.01	3	1.7	2268	IRR	0.833333333333333	0.919351528832342	2	0.210526315789474	0.857235240755544	0	0	0	0	0	1	0	0	1	0	0	0	0	\lat.alv\	1	1	1	1	-0.473929108154595	0.162563313355004	-0.00878708609583519	0.000226039432034725	-0.4
716	clasped	kl#spt	7	5.86	4	1.8	4033	IRR	1	1	2	0.210526315789474	0.857235240755544	0	0	0	0	0	1	0	0	1	0	0	0	0	\lat.alv\	1	1	1	1	-0.473929108154595	0.162563313355004	-0.00878708609583519	0.000226039432034725	-0.08
717	class	kl#s	5	11.45	10	1.2	2447	IRR	0.5	0.638420858013968	2	0.210526315789474	0.857235240755544	0	0	0	0	0	1	0	0	1	0	0	0	0	\lat.alv\	0.666666666666667	0.666666666666667	0.666666666666667	0.666666666666667	5.53233994208482	0.665089726955245	0.232844349362436	0.0460030458746168	-0.6
718	classed	kl#st	7	6.04	3	1.45	4239	IRR	0.5	0.98130960354671	2	0.210526315789474	0.857235240755544	0	0	0	0	0	1	0	0	1	0	0	0	0	\lat.alv\	1	1	1	1	-0.473929108154595	0.162563313355004	-0.00878708609583519	0.000226039432034725	-0.43
719	clause	kl9z	6	8.81	1	1.5	2443	IRR	1	1	2	1	1	0	0	0	0	0	1	0	0	1	0	0	0	0	\lat.alv\	1	1	1	1	-0.473929108154595	0.162563313355004	-0.00878708609583519	0.000226039432034725	-0.38
720	claw	kl9	4	7.69	9	1.45	1690	REG	1	1	2	1	1	0	0	0	0	0	1	0	0	1	0	0	0	0	\lat.alv\	1	1	1	1	-0.473929108154595	0.162563313355004	-0.00878708609583519	0.000226039432034725	-0.52
721	clawed	kl9d	6	6.25	3	1.6	2906	REG	1	1	2	1	1	0	0	0	0	0	1	0	0	1	0	0	0	0	\lat.alv\	1	1	1	1	-0.473929108154595	0.162563313355004	-0.00878708609583519	0.000226039432034725	-0.36
722	claws	kl9z	5	7.78	9	1.5	1751	REG	1	1	2	1	1	0	0	0	0	0	1	0	0	1	0	0	0	0	\lat.alv\	1	1	1	1	-0.473929108154595	0.162563313355004	-0.00878708609583519	0.000226039432034725	-0.61
723	clay	kl1	4	9.29	9	1.55	1725	REG	1	1	2	1	1	0	0	0	0	0	1	0	0	1	0	0	0	0	\lat.alv\	1	1	1	1	-0.473929108154595	0.162563313355004	-0.00878708609583519	0.000226039432034725	-0.55
724	clean	klin	5	10.5	3	1.45	2459	REG	0.875	1	2	0.6	0.945711320897978	0	0	0	0	0	1	0	0	1	0	0	0	0	\lat.alv\	1	1	1	1	-0.473929108154595	0.162563313355004	-0.00878708609583519	0.000226039432034725	-0.59
725	cleaned	klind	7	8.42	4	1.75	4457	REG	1	1	2	1	1	0	0	0	0	0	1	0	0	1	0	0	0	0	\lat.alv\	1	1	1	1	-0.473929108154595	0.162563313355004	-0.00878708609583519	0.000226039432034725	-0.37
726	cleans	klinz	6	6.62	3	1.75	2783	REG	1	1	2	0.6	0.945711320897978	0	0	0	0	0	1	0	0	1	0	0	0	0	\lat.alv\	1	1	1	1	-0.473929108154595	0.162563313355004	-0.00878708609583519	0.000226039432034725	-0.38
727	cleanse	klEnz	7	7.42	0	1.85	3216	IRR	1	1	2	0.4	0.0542886791020222	0	0	0	0	0	1	0	0	1	0	0	0	0	\lat.alv\	1	1	1	1	-0.473929108154595	0.162563313355004	-0.00878708609583519	0.000226039432034725	-0.11
728	cleansed	klEnzd	8	6.18	2	2.45	4521	IRR	1	1	2	0.4	0.0542886791020222	0	0	0	0	0	1	0	0	1	0	0	0	0	\lat.alv\	1	1	1	1	-0.473929108154595	0.162563313355004	-0.00878708609583519	0.000226039432034725	-0.19
729	clear	kl7	5	11.26	2	1.45	2344	REG	0.736842105263158	0.891185081925466	2	1	1	0	0	0	0	0	1	0	0	1	0	0	0	0	\lat.alv\	1	1	1	1	-0.473929108154595	0.162563313355004	-0.00878708609583519	0.000226039432034725	-0.49
730	cleared	kl7d	7	8.6	3	1.85	4433	REG	1	1	2	1	1	0	0	0	0	0	1	0	0	1	0	0	0	0	\lat.alv\	1	1	1	1	-0.473929108154595	0.162563313355004	-0.00878708609583519	0.000226039432034725	-0.33
731	clears	kl7z	6	8.47	2	1.85	2804	REG	0.722222222222222	0.924632388182742	2	1	1	0	0	0	0	0	1	0	0	1	0	0	0	0	\lat.alv\	1	1	1	1	-0.473929108154595	0.162563313355004	-0.00878708609583519	0.000226039432034725	-0.36
732	cleat	klit	5	5.88	6	1.55	2402	REG	0.823529411764706	0.321054595378073	2	0.6	0.945711320897978	0	0	0	0	0	1	0	0	1	0	0	0	0	\lat.alv\	1	1	1	1	-0.473929108154595	0.162563313355004	-0.00878708609583519	0.000226039432034725	-0.26
733	cleave	kliv	6	5.26	0	1.65	2056	REG	1	1	2	1	1	0	0	0	0	0	1	0	0	1	0	0	0	0	\lat.alv\	1	1	1	1	-0.473929108154595	0.162563313355004	-0.00878708609583519	0.000226039432034725	-0.31
734	cleaved	klivd	7	5.13	4	1.9	3436	REG	1	1	2	1	1	0	0	0	0	0	1	0	0	1	0	0	0	0	\lat.alv\	1	1	1	1	-0.473929108154595	0.162563313355004	-0.00878708609583519	0.000226039432034725	-0.2
735	clef	klEf	4	5.08	2	1.75	1226	REG	1	1	2	1	1	0	0	0	0	0	1	0	0	1	0	0	0	0	\lat.alv\	1	1	1	1	-0.473929108154595	0.162563313355004	-0.00878708609583519	0.000226039432034725	-0.45
736	cleft	klEft	5	5.95	2	1.85	1320	REG	1	1	2	1	1	0	0	0	0	0	1	0	0	1	0	0	0	0	\lat.alv\	1	1	1	1	-0.473929108154595	0.162563313355004	-0.00878708609583519	0.000226039432034725	-0.29
737	clefts	klEfts	6	2.08	1	2.45	1627	REG	1	1	2	1	1	0	0	0	0	0	1	0	0	1	0	0	0	0	\lat.alv\	1	1	1	1	-0.473929108154595	0.162563313355004	-0.00878708609583519	0.000226039432034725	-0.22
738	clench	klEnJ	6	5.59	2	1.85	2358	REG	0.9	1	2	1	1	0	0	0	0	0	1	0	0	1	0	0	0	0	\lat.alv\	1	1	1	1	-0.473929108154595	0.162563313355004	-0.00878708609583519	0.000226039432034725	-0.49
739	clenched	klEnJt	8	6.64	3	2.25	4081	REG	1	1	2	1	1	0	0	0	0	0	1	0	0	1	0	0	0	0	\lat.alv\	1	1	1	1	-0.473929108154595	0.162563313355004	-0.00878708609583519	0.000226039432034725	-0.15
740	clerk	kl#k	5	7.91	1	1.8	2104	IRR	0.25	0.348210850327049	2	1	1	0	0	0	0	0	1	0	0	1	0	0	0	0	\lat.alv\	1	1	1	1	-0.473929108154595	0.162563313355004	-0.00878708609583519	0.000226039432034725	-0.66
741	clerks	kl#ks	6	6.8	0	1.95	2239	IRR	0.25	0.303673744523087	2	1	1	0	0	0	0	0	1	0	0	1	0	0	0	0	\lat.alv\	1	1	1	1	-0.473929108154595	0.162563313355004	-0.00878708609583519	0.000226039432034725	-0.56
742	click	klIk	5	9.91	8	1.1	1870	REG	1	1	2	0.722222222222222	0.813870870817795	0	0	0	0	0	1	0	0	1	0	0	0	0	\lat.alv\	1	1	1	1	-0.473929108154595	0.162563313355004	-0.00878708609583519	0.000226039432034725	-0.49
743	clicked	klIkt	7	7.45	7	1.55	3590	REG	1	1	2	0.722222222222222	0.813870870817795	0	0	0	0	0	1	0	0	1	0	0	0	0	\lat.alv\	1	1	1	1	-0.473929108154595	0.162563313355004	-0.00878708609583519	0.000226039432034725	-0.49
744	clicks	klIks	6	7.36	8	1.5	2005	REG	1	1	2	0.722222222222222	0.813870870817795	0	0	0	0	0	1	0	0	1	0	0	0	0	\lat.alv\	1	1	1	1	-0.473929108154595	0.162563313355004	-0.00878708609583519	0.000226039432034725	-0.51
745	cliff	klIf	5	8.54	0	1.65	1379	REG	1	1	2	0.722222222222222	0.813870870817795	0	0	0	0	0	1	0	0	1	0	0	0	0	\lat.alv\	1	1	1	1	-0.473929108154595	0.162563313355004	-0.00878708609583519	0.000226039432034725	-0.55
746	cliffs	klIfs	6	7.25	0	1.8	1404	REG	1	1	2	0.722222222222222	0.813870870817795	0	0	0	0	0	1	0	0	1	0	0	0	0	\lat.alv\	1	1	1	1	-0.473929108154595	0.162563313355004	-0.00878708609583519	0.000226039432034725	-0.32
747	climb	kl2m	5	8.72	1	1.6	1464	IRR	0.5	0.742836416394632	2	0.166666666666667	0.172024956255855	0	0	0	0	0	1	0	0	1	0	0	0	0	\lat.alv\	0.5	0.5	0.5	0.5	8.53547446720453	0.916352933755364	0.353660067091571	0.0688915490959117	-0.44
748	climbed	kl2md	7	7.75	1	1.7	3065	IRR	1	1	2	0.166666666666667	0.172024956255855	0	0	0	0	0	1	0	0	1	0	0	0	0	\lat.alv\	1	1	1	1	-0.473929108154595	0.162563313355004	-0.00878708609583519	0.000226039432034725	-0.46
749	climbs	kl2mz	6	7.15	1	1.75	1489	IRR	0.5	0.416503587736464	2	0.166666666666667	0.172024956255855	0	0	0	0	0	1	0	0	1	0	0	0	0	\lat.alv\	0.5	0.5	0.5	0.5	8.53547446720453	0.916352933755364	0.353660067091571	0.0688915490959117	-0.36
750	clime	kl2m	5	4.06	6	1.6	1826	REG	1	1	2	1	1	0	0	0	0	0	1	0	0	1	0	0	0	0	\lat.alv\	1	1	1	1	-0.473929108154595	0.162563313355004	-0.00878708609583519	0.000226039432034725	-0.42
751	climes	kl2mz	6	4.76	4	1.75	3227	REG	1	1	2	1	1	0	0	0	0	0	1	0	0	1	0	0	0	0	\lat.alv\	1	1	1	1	-0.473929108154595	0.162563313355004	-0.00878708609583519	0.000226039432034725	-0.08
752	clinch	klInJ	6	5.82	2	1.8	2661	REG	1	1	2	0.722222222222222	0.813870870817795	0	0	0	0	0	1	0	0	1	0	0	0	0	\lat.alv\	1	1	1	1	-0.473929108154595	0.162563313355004	-0.00878708609583519	0.000226039432034725	-0.23
753	clinched	klInJt	8	5.09	4	2.1	4384	REG	1	1	2	0.722222222222222	0.813870870817795	0	0	0	0	0	1	0	0	1	0	0	0	0	\lat.alv\	1	1	1	1	-0.473929108154595	0.162563313355004	-0.00878708609583519	0.000226039432034725	-0.13
754	cling	klIN	5	7.11	8	1.15	2130	REG	1	1	2	0.722222222222222	0.813870870817795	0	0	0	0	0	1	0	0	1	0	0	0	0	\lat.alv\	1	1	1	1	-0.473929108154595	0.162563313355004	-0.00878708609583519	0.000226039432034725	-0.21
755	clings	klINz	6	5.32	6	1.75	2164	REG	1	1	2	0.722222222222222	0.813870870817795	0	0	0	0	0	1	0	0	1	0	0	0	0	\lat.alv\	1	1	1	1	-0.473929108154595	0.162563313355004	-0.00878708609583519	0.000226039432034725	-0.33
756	clinked	klINkt	7	2.56	6	1.85	3779	REG	1	1	2	0.722222222222222	0.813870870817795	0	0	0	0	0	1	0	0	1	0	0	0	0	\lat.alv\	1	1	1	1	-0.473929108154595	0.162563313355004	-0.00878708609583519	0.000226039432034725	-0.41
757	clip	klIp	4	8.89	7	1.35	1243	REG	1	1	2	0.722222222222222	0.813870870817795	0	0	0	0	0	1	0	0	1	0	0	0	0	\lat.alv\	1	1	1	1	-0.473929108154595	0.162563313355004	-0.00878708609583519	0.000226039432034725	-0.5
758	clipped	klIpt	7	7.46	6	1.65	3247	REG	1	1	2	0.722222222222222	0.813870870817795	0	0	0	0	0	1	0	0	1	0	0	0	0	\lat.alv\	1	1	1	1	-0.473929108154595	0.162563313355004	-0.00878708609583519	0.000226039432034725	-0.43
759	clips	klIps	5	8.56	6	1.45	1400	REG	1	1	2	0.722222222222222	0.813870870817795	0	0	0	0	0	1	0	0	1	0	0	0	0	\lat.alv\	1	1	1	1	-0.473929108154595	0.162563313355004	-0.00878708609583519	0.000226039432034725	-0.56
760	clique	klik	6	6.47	2	1.25	1413	IRR	1	1	2	0.111111111111111	0.0141041729263508	0	0	0	0	0	1	0	0	1	0	0	0	0	\lat.alv\	1	1	1	1	-0.473929108154595	0.162563313355004	-0.00878708609583519	0.000226039432034725	0.06
761	cliques	kliks	7	5.04	3	1.65	3358	IRR	1	1	2	0.111111111111111	0.0141041729263508	0	0	0	0	0	1	0	0	1	0	0	0	0	\lat.alv\	1	1	1	1	-0.473929108154595	0.162563313355004	-0.00878708609583519	0.000226039432034725	0.16
762	cloak	kl5k	5	8.29	2	1.35	1391	REG	1	1	2	1	1	0	0	0	0	0	1	0	0	1	0	0	0	0	\lat.alv\	1	1	1	1	-0.473929108154595	0.162563313355004	-0.00878708609583519	0.000226039432034725	-0.46
763	clock	klQk	5	10.11	8	1.15	2018	REG	1	1	2	0.833333333333333	0.973777397181012	0	0	0	0	0	1	0	0	1	0	0	0	0	\lat.alv\	1	1	1	1	-0.473929108154595	0.162563313355004	-0.00878708609583519	0.000226039432034725	-0.65
764	clocked	klQkt	7	6.55	8	1.5	3738	REG	1	1	2	0.833333333333333	0.973777397181012	0	0	0	0	0	1	0	0	1	0	0	0	0	\lat.alv\	1	1	1	1	-0.473929108154595	0.162563313355004	-0.00878708609583519	0.000226039432034725	-0.55
765	clocks	klQks	6	8.19	8	1.6	2153	REG	1	1	2	0.833333333333333	0.973777397181012	0	0	0	0	0	1	0	0	1	0	0	0	0	\lat.alv\	1	1	1	1	-0.473929108154595	0.162563313355004	-0.00878708609583519	0.000226039432034725	-0.64
766	clod	klQd	4	5.26	7	1.4	1404	REG	1	1	2	0.833333333333333	0.973777397181012	0	0	0	0	0	1	0	0	1	0	0	0	0	\lat.alv\	1	1	1	1	-0.473929108154595	0.162563313355004	-0.00878708609583519	0.000226039432034725	-0.33
767	clods	klQdz	5	4.57	5	1.95	1612	REG	1	1	2	0.833333333333333	0.973777397181012	0	0	0	0	0	1	0	0	1	0	0	0	0	\lat.alv\	1	1	1	1	-0.473929108154595	0.162563313355004	-0.00878708609583519	0.000226039432034725	-0.24
768	clog	klQg	4	6.73	7	1.65	1309	REG	1	1	2	0.833333333333333	0.973777397181012	0	0	0	0	0	1	0	0	1	0	0	0	0	\lat.alv\	1	1	1	1	-0.473929108154595	0.162563313355004	-0.00878708609583519	0.000226039432034725	-0.37
769	clogged	klQgd	7	6.48	2	1.85	3220	REG	1	1	2	0.833333333333333	0.973777397181012	0	0	0	0	0	1	0	0	1	0	0	0	0	\lat.alv\	1	1	1	1	-0.473929108154595	0.162563313355004	-0.00878708609583519	0.000226039432034725	-0.39
770	clone	kl5n	5	11.05	5	1.2	2189	REG	0.7	0.14954828361416	2	1	1	0	0	0	0	0	1	0	0	1	0	0	0	0	\lat.alv\	1	1	1	1	-0.473929108154595	0.162563313355004	-0.00878708609583519	0.000226039432034725	-0.52
771	clop	klQp	4	3.33	13	1.4	1542	REG	1	1	2	0.833333333333333	0.973777397181012	0	0	0	0	0	1	0	0	1	0	0	0	0	\lat.alv\	1	1	1	1	-0.473929108154595	0.162563313355004	-0.00878708609583519	0.000226039432034725	-0.43
772	close	kl5z	5	11.35	3	1.15	2306	IRR	0.666666666666667	0.716791773090779	2	1	1	0	0	0	0	0	1	0	0	1	0	0	0	0	\lat.alv\	0.333333333333333	0.333333333333333	0.333333333333333	0.333333333333333	11.5386089923242	1.16761614055548	0.474475784820708	0.0917800523172048	-0.66
774	close	kl5z	5	11.35	3	1.15	2306	IRR	0.166666666666667	0.716791773090779	2	1	1	0	0	0	0	0	1	0	0	1	0	0	0	0	\lat.alv\	0.333333333333333	0.333333333333333	0.333333333333333	0.333333333333333	11.5386089923242	1.16761614055548	0.474475784820708	0.0917800523172048	-0.66
780	close	kl5s	5	11.35	3	1.15	2306	REG	0.666666666666667	0.195128099311822	2	1	1	0	0	0	0	0	1	0	0	1	0	0	0	0	\lat.alv\	0.333333333333333	0.333333333333333	0.333333333333333	0.333333333333333	11.5386089923242	1.16761614055548	0.474475784820708	0.0917800523172048	-0.66
782	close	kl5s	5	11.35	3	1.15	2306	REG	0.166666666666667	0.195128099311822	2	1	1	0	0	0	0	0	1	0	0	1	0	0	0	0	\lat.alv\	0.333333333333333	0.333333333333333	0.333333333333333	0.333333333333333	11.5386089923242	1.16761614055548	0.474475784820708	0.0917800523172048	-0.66
788	closed	kl5zd	6	10.23	4	1.85	3392	IRR	0.8	0.99603486695504	2	1	1	0	0	0	0	0	1	0	0	1	0	0	0	0	\lat.alv\	1	1	1	1	-0.473929108154595	0.162563313355004	-0.00878708609583519	0.000226039432034725	-0.64
789	clot	klQt	4	5.6	9	1.4	1759	REG	1	1	2	0.833333333333333	0.973777397181012	0	0	0	0	0	1	0	0	1	0	0	0	0	\lat.alv\	1	1	1	1	-0.473929108154595	0.162563313355004	-0.00878708609583519	0.000226039432034725	-0.44
790	cloth	klQT	5	9.32	2	1.65	2365	REG	0.5	0.041517862898547	2	0.833333333333333	0.973777397181012	0	0	0	0	0	1	0	0	1	0	0	0	0	\lat.alv\	0.5	0.5	0.5	0.5	8.53547446720453	0.916352933755364	0.353660067091571	0.0688915490959117	-0.48
791	clothe	kl5D	6	5.37	2	1.65	3058	IRR	1	1	2	0.166666666666667	0.0262226028189877	0	0	0	0	0	1	0	0	1	0	0	0	0	\lat.alv\	1	1	1	1	-0.473929108154595	0.162563313355004	-0.00878708609583519	0.000226039432034725	-0.19
792	clothed	kl5Dd	7	6.82	2	1.85	4438	IRR	0.5	1	2	0.166666666666667	0.0262226028189877	0	0	0	0	0	1	0	0	1	0	0	0	0	\lat.alv\	1	1	1	1	-0.473929108154595	0.162563313355004	-0.00878708609583519	0.000226039432034725	-0.38
793	cloud	kl6d	5	8.75	2	1.4	1575	REG	1	1	2	1	1	0	0	0	0	0	1	0	0	1	0	0	0	0	\lat.alv\	1	1	1	1	-0.473929108154595	0.162563313355004	-0.00878708609583519	0.000226039432034725	-0.5
794	clouds	kl6dz	6	8.34	2	1.85	1719	REG	1	1	2	1	1	0	0	0	0	0	1	0	0	1	0	0	0	0	\lat.alv\	1	1	1	1	-0.473929108154595	0.162563313355004	-0.00878708609583519	0.000226039432034725	-0.56
795	clout	kl6t	5	6.67	2	1.65	1691	REG	1	1	2	1	1	0	0	0	0	0	1	0	0	1	0	0	0	0	\lat.alv\	1	1	1	1	-0.473929108154595	0.162563313355004	-0.00878708609583519	0.000226039432034725	-0.33
796	clove	kl5v	5	6.24	5	1.6	1895	REG	0.7	0.0655537432824958	2	1	1	0	0	0	0	0	1	0	0	1	0	0	0	0	\lat.alv\	0.333333333333333	0.333333333333333	0.333333333333333	0.333333333333333	11.5386089923242	1.16761614055548	0.474475784820708	0.0917800523172048	-0.19
797	cloves	kl5vz	6	6.83	5	1.75	3296	REG	0.538461538461538	0.0568783987041536	2	1	1	0	0	0	0	0	1	0	0	1	0	0	0	0	\lat.alv\	0.333333333333333	0.333333333333333	0.333333333333333	0.333333333333333	11.5386089923242	1.16761614055548	0.474475784820708	0.0917800523172048	-0.43
798	clown	kl6n	5	7.92	3	1.7	1562	REG	0.5	0.726497709649412	2	1	1	0	0	0	0	0	1	0	0	1	0	0	0	0	\lat.alv\	0.333333333333333	0.333333333333333	0.333333333333333	0.333333333333333	11.5386089923242	1.16761614055548	0.474475784820708	0.0917800523172048	-0.41
799	clowns	kl6nz	6	7.03	1	1.85	1886	REG	1	1	2	1	1	0	0	0	0	0	1	0	0	1	0	0	0	0	\lat.alv\	1	1	1	1	-0.473929108154595	0.162563313355004	-0.00878708609583519	0.000226039432034725	-0.39
800	club	klVb	4	11.06	2	1.75	1097	REG	1	1	2	1	1	0	0	0	0	0	1	0	0	1	0	0	0	0	\lat.alv\	1	1	1	1	-0.473929108154595	0.162563313355004	-0.00878708609583519	0.000226039432034725	-0.56
801	clubbed	klVbd	7	4.45	1	1.9	2835	REG	1	1	2	1	1	0	0	0	0	0	1	0	0	1	0	0	0	0	\lat.alv\	1	1	1	1	-0.473929108154595	0.162563313355004	-0.00878708609583519	0.000226039432034725	-0.23
802	clubs	klVbz	5	9.61	2	1.85	1155	REG	1	1	2	1	1	0	0	0	0	0	1	0	0	1	0	0	0	0	\lat.alv\	1	1	1	1	-0.473929108154595	0.162563313355004	-0.00878708609583519	0.000226039432034725	-0.52
803	cluck	klVk	5	4.87	6	1.4	1758	REG	1	1	2	1	1	0	0	0	0	0	1	0	0	1	0	0	0	0	\lat.alv\	1	1	1	1	-0.473929108154595	0.162563313355004	-0.00878708609583519	0.000226039432034725	-0.61
804	clucked	klVkt	7	2.77	6	1.7	3478	REG	1	1	2	1	1	0	0	0	0	0	1	0	0	1	0	0	0	0	\lat.alv\	1	1	1	1	-0.473929108154595	0.162563313355004	-0.00878708609583519	0.000226039432034725	-0.03
805	clucks	klVks	6	3.14	6	1.65	1893	REG	1	1	2	1	1	0	0	0	0	0	1	0	0	1	0	0	0	0	\lat.alv\	1	1	1	1	-0.473929108154595	0.162563313355004	-0.00878708609583519	0.000226039432034725	-0.48
806	clue	klu	4	9.79	4	1.15	1109	REG	0.7	0.546448654279206	2	1	1	0	0	0	0	0	1	0	0	1	0	0	0	0	\lat.alv\	1	1	1	1	-0.473929108154595	0.162563313355004	-0.00878708609583519	0.000226039432034725	-0.48
807	clues	kluz	5	8.47	4	1.4	2025	REG	0.666666666666667	0.925009157988382	2	1	1	0	0	0	0	0	1	0	0	1	0	0	0	0	\lat.alv\	1	1	1	1	-0.473929108154595	0.162563313355004	-0.00878708609583519	0.000226039432034725	-0.53
808	clump	klVmp	5	6.12	5	1.75	1446	REG	1	1	2	1	1	0	0	0	0	0	1	0	0	1	0	0	0	0	\lat.alv\	1	1	1	1	-0.473929108154595	0.162563313355004	-0.00878708609583519	0.000226039432034725	-0.46
809	clumps	klVmps	6	5.8	4	1.85	1568	REG	1	1	2	1	1	0	0	0	0	0	1	0	0	1	0	0	0	0	\lat.alv\	1	1	1	1	-0.473929108154595	0.162563313355004	-0.00878708609583519	0.000226039432034725	-0.35
810	clung	klVN	5	6.17	6	1.6	1870	REG	1	1	2	1	1	0	0	0	0	0	1	0	0	1	0	0	0	0	\lat.alv\	1	1	1	1	-0.473929108154595	0.162563313355004	-0.00878708609583519	0.000226039432034725	-0.32
811	clunk	klVNk	5	5.23	8	1.8	1799	REG	1	1	2	1	1	0	0	0	0	0	1	0	0	1	0	0	0	0	\lat.alv\	1	1	1	1	-0.473929108154595	0.162563313355004	-0.00878708609583519	0.000226039432034725	-0.29
812	clutch	klVJ	6	7.91	1	1.9	1916	REG	0.8	0.70110560426992	2	1	1	0	0	0	0	0	1	0	0	1	0	0	0	0	\lat.alv\	1	1	1	1	-0.473929108154595	0.162563313355004	-0.00878708609583519	0.000226039432034725	-0.56
813	clutched	klVJt	8	5.95	1	2.15	3639	REG	1	1	2	1	1	0	0	0	0	0	1	0	0	1	0	0	0	0	\lat.alv\	1	1	1	1	-0.473929108154595	0.162563313355004	-0.00878708609583519	0.000226039432034725	-0.24
814	coach	k5J	5	9.08	5	1.75	4779	REG	1	1	1	1	1	0	0	0	0	0	1	0	0	1	0	0	0	0	\stop.vel\	1	1	1	1	-0.473929108154595	0.162563313355004	-0.00878708609583519	0.000226039432034725	-0.51
815	coal	k5l	4	8.48	8	1	4037	REG	1	1	1	1	1	0	0	0	0	0	1	0	0	1	0	0	0	0	\stop.vel\	1	1	1	1	-0.473929108154595	0.162563313355004	-0.00878708609583519	0.000226039432034725	-0.46
816	coals	k5lz	5	5.86	6	1	4212	REG	1	1	1	1	1	0	0	0	0	0	1	0	0	1	0	0	0	0	\stop.vel\	1	1	1	1	-0.473929108154595	0.162563313355004	-0.00878708609583519	0.000226039432034725	-0.29
817	coarse	k9s	6	7.17	3	1.05	5048	REG	1	1	1	1	1	0	0	0	0	0	1	0	0	1	0	0	0	0	\stop.vel\	1	1	1	1	-0.473929108154595	0.162563313355004	-0.00878708609583519	0.000226039432034725	-0.36
818	coast	k5st	5	10.01	3	1.15	4861	REG	0.8	0.90767124992223	1	1	1	0	0	0	0	0	1	0	0	1	0	0	0	0	\stop.vel\	1	1	1	1	-0.473929108154595	0.162563313355004	-0.00878708609583519	0.000226039432034725	-0.5
819	coasts	k5sts	6	6.07	3	1.5	5168	REG	1	1	1	1	1	0	0	0	0	0	1	0	0	1	0	0	0	0	\stop.vel\	1	1	1	1	-0.473929108154595	0.162563313355004	-0.00878708609583519	0.000226039432034725	-0.23
820	coat	k5t	4	9.24	11	1	4208	REG	1	1	1	1	1	0	0	0	0	0	1	0	0	1	0	0	0	0	\stop.vel\	1	1	1	1	-0.473929108154595	0.162563313355004	-0.00878708609583519	0.000226039432034725	-0.66
821	coats	k5ts	5	7.72	9	1.25	4488	REG	1	1	1	1	1	0	0	0	0	0	1	0	0	1	0	0	0	0	\stop.vel\	1	1	1	1	-0.473929108154595	0.162563313355004	-0.00878708609583519	0.000226039432034725	-0.52
822	coax	k5ks	4	7.64	3	1.3	3579	REG	1	1	1	1	1	0	0	0	0	0	1	0	0	1	0	0	0	0	\stop.vel\	1	1	1	1	-0.473929108154595	0.162563313355004	-0.00878708609583519	0.000226039432034725	-0.5
823	coaxed	k5kst	6	5.25	4	1.85	4690	REG	1	1	1	1	1	0	0	0	0	0	1	0	0	1	0	0	0	0	\stop.vel\	1	1	1	1	-0.473929108154595	0.162563313355004	-0.00878708609583519	0.000226039432034725	-0.21
824	cob	kQb	3	6.13	28	1.15	3458	REG	1	1	1	0.695652173913043	0.859905636098482	0	0	0	0	0	1	0	0	1	0	0	0	0	\stop.vel\	1	1	1	1	-0.473929108154595	0.162563313355004	-0.00878708609583519	0.000226039432034725	-0.46
825	cock	kQk	4	10.06	15	1	4383	REG	1	1	1	0.695652173913043	0.859905636098482	0	0	0	0	0	1	0	0	1	0	0	0	0	\stop.vel\	1	1	1	1	-0.473929108154595	0.162563313355004	-0.00878708609583519	0.000226039432034725	-0.57
826	cocked	kQkt	6	6.25	11	1.1	6051	REG	1	1	1	0.695652173913043	0.859905636098482	0	0	0	0	0	1	0	0	1	0	0	0	0	\stop.vel\	1	1	1	1	-0.473929108154595	0.162563313355004	-0.00878708609583519	0.000226039432034725	-0.15
827	cod	kQd	3	9.34	27	1	3537	REG	1	1	1	0.695652173913043	0.859905636098482	0	0	0	0	0	1	0	0	1	0	0	0	0	\stop.vel\	1	1	1	1	-0.473929108154595	0.162563313355004	-0.00878708609583519	0.000226039432034725	-0.4
828	code	k5d	4	11.91	18	1	4228	REG	1	1	1	0.8	0.343581739843027	0	0	0	0	0	1	0	0	1	0	0	0	0	\stop.vel\	1	1	1	1	-0.473929108154595	0.162563313355004	-0.00878708609583519	0.000226039432034725	-0.63
829	codes	k5dz	5	9.78	17	1.35	5144	REG	1	1	1	0.8	0.343581739843027	0	0	0	0	0	1	0	0	1	0	0	0	0	\stop.vel\	1	1	1	1	-0.473929108154595	0.162563313355004	-0.00878708609583519	0.000226039432034725	-0.49
830	cog	kQg	3	6.68	23	1.35	3435	REG	1	1	1	0.695652173913043	0.859905636098482	0	0	0	0	0	1	0	0	1	0	0	0	0	\stop.vel\	1	1	1	1	-0.473929108154595	0.162563313355004	-0.00878708609583519	0.000226039432034725	-0.35
831	cogs	kQgz	4	6.11	17	1.75	3501	REG	1	1	1	0.695652173913043	0.859905636098482	0	0	0	0	0	1	0	0	1	0	0	0	0	\stop.vel\	1	1	1	1	-0.473929108154595	0.162563313355004	-0.00878708609583519	0.000226039432034725	-0.39
832	coil	k4l	4	8.13	12	1.35	3918	REG	1	1	1	1	1	0	0	0	0	0	1	0	0	1	0	0	0	0	\stop.vel\	1	1	1	1	-0.473929108154595	0.162563313355004	-0.00878708609583519	0.000226039432034725	-0.54
833	coiled	k4ld	6	5.63	9	1.45	5920	REG	1	1	1	1	1	0	0	0	0	0	1	0	0	1	0	0	0	0	\stop.vel\	1	1	1	1	-0.473929108154595	0.162563313355004	-0.00878708609583519	0.000226039432034725	-0.27
834	coils	k4lz	5	7.18	10	1.55	4093	REG	1	1	1	1	1	0	0	0	0	0	1	0	0	1	0	0	0	0	\stop.vel\	1	1	1	1	-0.473929108154595	0.162563313355004	-0.00878708609583519	0.000226039432034725	-0.36
835	coin	k4n	4	8.76	13	1.65	4250	REG	1	1	1	1	1	0	0	0	0	0	1	0	0	1	0	0	0	0	\stop.vel\	1	1	1	1	-0.473929108154595	0.162563313355004	-0.00878708609583519	0.000226039432034725	-0.49
836	coined	k4nd	6	6.91	5	1.8	5933	REG	1	1	1	1	1	0	0	0	0	0	1	0	0	1	0	0	0	0	\stop.vel\	1	1	1	1	-0.473929108154595	0.162563313355004	-0.00878708609583519	0.000226039432034725	-0.39
837	coins	k4nz	5	8.4	7	1.75	4698	REG	1	1	1	1	1	0	0	0	0	0	1	0	0	1	0	0	0	0	\stop.vel\	1	1	1	1	-0.473929108154595	0.162563313355004	-0.00878708609583519	0.000226039432034725	-0.49
838	cold	k5ld	4	10.46	16	1	4381	IRR	1	1	1	0.304347826086957	0.140094363901518	0	0	0	0	0	1	0	0	1	0	0	0	0	\stop.vel\	1	1	1	1	-0.473929108154595	0.162563313355004	-0.00878708609583519	0.000226039432034725	-0.67
839	colds	k5ldz	5	6.11	9	1.65	4589	IRR	1	1	1	0.304347826086957	0.140094363901518	0	0	0	0	0	1	0	0	1	0	0	0	0	\stop.vel\	1	1	1	1	-0.473929108154595	0.162563313355004	-0.00878708609583519	0.000226039432034725	-0.48
840	colt	k5lt	4	7.57	16	1.3	4501	IRR	1	1	1	0.304347826086957	0.140094363901518	0	0	0	0	0	1	0	0	1	0	0	0	0	\stop.vel\	1	1	1	1	-0.473929108154595	0.162563313355004	-0.00878708609583519	0.000226039432034725	-0.6
841	colts	k5lts	5	6.93	12	1.65	4781	IRR	1	1	1	0.304347826086957	0.140094363901518	0	0	0	0	0	1	0	0	1	0	0	0	0	\stop.vel\	1	1	1	1	-0.473929108154595	0.162563313355004	-0.00878708609583519	0.000226039432034725	-0.51
842	comb	k5m	4	7.39	7	1	4528	IRR	0.2	0.0629068090579569	1	0.304347826086957	0.140094363901518	0	0	0	0	0	1	0	0	1	0	0	0	0	\stop.vel\	1	1	1	0.333333333333333	1.28612120623218	-3.59367675660889	0.663454399418791	-0.142123123771067	-0.52
843	combed	k5md	6	5.71	2	1.45	5910	IRR	0.5	0.15	1	0.304347826086957	0.140094363901518	0	0	0	0	0	1	0	0	1	0	0	0	0	\stop.vel\	1	1	1	0.5	0.846108627635488	-2.65461673911791	0.495394028040134	-0.106535832970292	-0.32
844	combs	k5mz	5	6.47	8	1.2	4586	IRR	0.2	0.0877742946708464	1	0.304347826086957	0.140094363901518	0	0	0	0	0	1	0	0	1	0	0	0	0	\stop.vel\	1	1	1	0.333333333333333	1.28612120623218	-3.59367675660889	0.663454399418791	-0.142123123771067	-0.31
845	come	kVm	4	12.35	17	1	4612	IRR	0.25	0.863223607228759	1	0.2	0.656418260156973	0	0	0	0	0	1	0	0	1	0	0	0	0	\stop.vel\	1	1	1	0.333333333333333	1.28612120623218	-3.59367675660889	0.663454399418791	-0.142123123771067	-0.73
846	comes	kVmz	5	11.55	17	1.6	5528	IRR	0.2	0.891820921222557	1	0.2	0.656418260156973	0	0	0	0	0	1	0	0	1	0	0	0	0	\stop.vel\	1	1	1	0.333333333333333	1.28612120623218	-3.59367675660889	0.663454399418791	-0.142123123771067	-0.31
847	con	kQn	3	10.68	28	1	5190	REG	0.571428571428571	0.344363458904649	1	0.695652173913043	0.859905636098482	0	0	0	0	0	1	0	0	1	0	0	0	0	\stop.vel\	1	1	1	0.666666666666667	0.406096049038793	-1.71555672162694	0.327333656661477	-0.0709485421695163	-0.56
848	conch	kQnJ	5	7.3	4	2	6371	REG	1	1	1	0.695652173913043	0.859905636098482	0	0	0	0	0	1	0	0	1	0	0	0	0	\stop.vel\	1	1	1	1	-0.473929108154595	0.162563313355004	-0.00878708609583519	0.000226039432034725	-0.14
849	cone	k5n	4	8.17	26	1	5727	REG	0.7	0.14954828361416	1	0.8	0.343581739843027	0	0	0	0	0	1	0	0	1	0	0	0	0	\stop.vel\	0.5	0.5	0.333333333333333	0.625	9.00377427840972	1.76565999416507	-0.939034616841502	0.630142559546448	-0.45
850	cones	k5nz	5	7.05	17	1.3	6643	REG	0.857142857142857	0.264930666382949	1	0.8	0.343581739843027	0	0	0	0	0	1	0	0	1	0	0	0	0	\stop.vel\	0.5	0.5	0.5	0.8	7.74345182573048	2.60666096523912	0.0511513986099902	0.132948672537307	-0.31
851	conk	kQNk	4	4.04	11	1.85	5446	REG	0.75	0.11468105065666	1	0.695652173913043	0.859905636098482	0	0	0	0	0	1	0	0	1	0	0	0	0	\stop.vel\	1	1	1	1	-0.473929108154595	0.162563313355004	-0.00878708609583519	0.000226039432034725	-0.58
852	conned	kQnd	6	5.72	5	1.4	7273	REG	1	1	1	0.695652173913043	0.859905636098482	0	0	0	0	0	1	0	0	1	0	0	0	0	\stop.vel\	1	1	1	1	-0.473929108154595	0.162563313355004	-0.00878708609583519	0.000226039432034725	0.39
853	cons	kQnz	4	8.35	21	1.65	5785	REG	0.5	0.191286681715576	1	0.695652173913043	0.859905636098482	0	0	0	0	0	1	0	0	1	0	0	0	0	\stop.vel\	1	1	1	0.666666666666667	0.406096049038793	-1.71555672162694	0.327333656661477	-0.0709485421695163	-0.35
854	coo	ku	3	5.7	22	1	4056	REG	1	1	1	0.714285714285714	0.781303314647819	0	0	0	0	0	1	0	0	1	0	0	0	0	\stop.vel\	1	1	1	1	-0.473929108154595	0.162563313355004	-0.00878708609583519	0.000226039432034725	-0.22
855	cook	kUk	4	9.51	14	1.15	4240	IRR	0.833333333333333	0.999007894476691	1	0.285714285714286	0.218696685352181	0	0	0	0	0	1	0	0	1	0	0	0	0	\stop.vel\	1	1	1	0.75	0.186089759740447	-1.24602671288145	0.243303470972149	-0.0531548967691286	-0.57
856	cooked	kUkt	6	8.15	11	1.5	5908	IRR	0.875	1	1	0.5	0.724253185711301	0	0	0	0	0	1	0	0	1	0	0	0	0	\stop.vel\	1	1	1	0.666666666666667	0.406096049038793	-1.71555672162694	0.327333656661477	-0.0709485421695163	-0.43
857	cooks	kUks	5	6.69	15	1.35	4471	IRR	0.888888888888889	1	1	0.285714285714286	0.218696685352181	0	0	0	0	0	1	0	0	1	0	0	0	0	\stop.vel\	1	1	1	0.666666666666667	0.406096049038793	-1.71555672162694	0.327333656661477	-0.0709485421695163	-0.61
858	cool	kul	4	10.81	12	1	4379	REG	0.888888888888889	0.991445347113529	1	0.714285714285714	0.781303314647819	0	0	0	0	0	1	0	0	1	0	0	0	0	\stop.vel\	1	1	1	1	-0.473929108154595	0.162563313355004	-0.00878708609583519	0.000226039432034725	-0.5
859	cooled	kuld	6	7.19	9	1.55	6381	REG	1	1	1	0.5	0.275746814288699	0	0	0	0	0	1	0	0	1	0	0	0	0	\stop.vel\	1	1	1	1	-0.473929108154595	0.162563313355004	-0.00878708609583519	0.000226039432034725	-0.4
860	cools	kulz	5	6.24	11	1.4	4554	REG	0.888888888888889	1	1	0.714285714285714	0.781303314647819	0	0	0	0	0	1	0	0	1	0	0	0	0	\stop.vel\	1	1	1	1	-0.473929108154595	0.162563313355004	-0.00878708609583519	0.000226039432034725	-0.33
861	coop	kup	4	6.75	15	1	4414	REG	1	1	1	0.714285714285714	0.781303314647819	0	0	0	0	0	1	0	0	1	0	0	0	0	\stop.vel\	1	1	1	1	-0.473929108154595	0.162563313355004	-0.00878708609583519	0.000226039432034725	-0.32
862	coops	kups	5	4.39	12	1.4	4571	REG	1	1	1	0.714285714285714	0.781303314647819	0	0	0	0	0	1	0	0	1	0	0	0	0	\stop.vel\	1	1	1	1	-0.473929108154595	0.162563313355004	-0.00878708609583519	0.000226039432034725	-0.27
863	cop	kQp	3	9.32	25	1	3525	REG	1	1	1	0.695652173913043	0.859905636098482	0	0	0	0	0	1	0	0	1	0	0	0	0	\stop.vel\	1	1	1	1	-0.473929108154595	0.162563313355004	-0.00878708609583519	0.000226039432034725	-0.44
864	cope	k5p	4	8.24	21	1	4152	REG	1	1	1	0.8	0.343581739843027	0	0	0	0	0	1	0	0	1	0	0	0	0	\stop.vel\	1	1	1	1	-0.473929108154595	0.162563313355004	-0.00878708609583519	0.000226039432034725	-0.42
865	copes	k5ps	5	5.16	19	1.25	5068	REG	1	1	1	0.8	0.343581739843027	0	0	0	0	0	1	0	0	1	0	0	0	0	\stop.vel\	1	1	1	1	-0.473929108154595	0.162563313355004	-0.00878708609583519	0.000226039432034725	-0.2
866	cops	kQps	4	8.86	25	1.25	3633	REG	1	1	1	0.695652173913043	0.859905636098482	0	0	0	0	0	1	0	0	1	0	0	0	0	\stop.vel\	1	1	1	1	-0.473929108154595	0.162563313355004	-0.00878708609583519	0.000226039432034725	-0.59
867	cord	k9d	4	8.44	16	1	4976	REG	0.857142857142857	0.367593003721522	1	1	1	0	0	0	0	0	1	0	0	1	0	0	0	0	\stop.vel\	1	1	1	1	-0.473929108154595	0.162563313355004	-0.00878708609583519	0.000226039432034725	-0.36
868	cords	k9dz	5	7.12	12	1.4	5184	REG	0.857142857142857	0.156820267101641	1	1	1	0	0	0	0	0	1	0	0	1	0	0	0	0	\stop.vel\	1	1	1	1	-0.473929108154595	0.162563313355004	-0.00878708609583519	0.000226039432034725	-0.47
869	core	k9	4	9.89	26	1	5610	REG	1	1	1	1	1	0	0	0	0	0	1	0	0	1	0	0	0	0	\stop.vel\	1	1	1	1	-0.473929108154595	0.162563313355004	-0.00878708609583519	0.000226039432034725	-0.53
870	cores	k9z	5	6.81	23	1	6526	REG	1	1	1	1	1	0	0	0	0	0	1	0	0	1	0	0	0	0	\stop.vel\	1	1	1	1	-0.473929108154595	0.162563313355004	-0.00878708609583519	0.000226039432034725	-0.5
871	cork	k9k	4	7.24	13	1.2	4897	REG	0.833333333333333	0.0335362066823997	1	1	1	0	0	0	0	0	1	0	0	1	0	0	0	0	\stop.vel\	1	1	1	1	-0.473929108154595	0.162563313355004	-0.00878708609583519	0.000226039432034725	-0.51
872	corked	k9kt	6	3.87	8	1.8	6565	REG	0.666666666666667	0.00971195598130531	1	1	1	0	0	0	0	0	1	0	0	1	0	0	0	0	\stop.vel\	1	1	1	1	-0.473929108154595	0.162563313355004	-0.00878708609583519	0.000226039432034725	-0.43
873	corks	k9ks	5	4.8	10	1.6	5128	REG	0.75	0.017021817591095	1	1	1	0	0	0	0	0	1	0	0	1	0	0	0	0	\stop.vel\	1	1	1	1	-0.473929108154595	0.162563313355004	-0.00878708609583519	0.000226039432034725	-0.51
874	corn	k9n	4	8.51	17	1	4972	REG	1	1	1	1	1	0	0	0	0	0	1	0	0	1	0	0	0	0	\stop.vel\	1	1	1	1	-0.473929108154595	0.162563313355004	-0.00878708609583519	0.000226039432034725	-0.62
875	corns	k9nz	5	4.92	11	1.5	5420	REG	1	1	1	1	1	0	0	0	0	0	1	0	0	1	0	0	0	0	\stop.vel\	1	1	1	1	-0.473929108154595	0.162563313355004	-0.00878708609583519	0.000226039432034725	-0.48
876	corpse	k9ps	6	7.59	0	1.65	5425	REG	1	1	1	1	1	0	0	0	0	0	1	0	0	1	0	0	0	0	\stop.vel\	1	1	1	1	-0.473929108154595	0.162563313355004	-0.00878708609583519	0.000226039432034725	-0.44
877	cost	kQst	4	11.51	14	1.25	5091	REG	0.375	0.183427053265549	1	0.695652173913043	0.859905636098482	0	0	0	0	0	1	0	0	1	0	0	0	0	\stop.vel\	1	1	0.5	0.25	3.90105523098866	-3.62817062347993	-2.75246363108912	1.44376485787841	-0.6
878	costs	kQsts	5	10.73	9	1.8	5371	REG	0.4	0.37561837166897	1	0.695652173913043	0.859905636098482	0	0	0	0	0	1	0	0	1	0	0	0	0	\stop.vel\	1	1	0.5	0.333333333333333	3.68104894169031	-3.15864061473445	-2.83649381677845	1.46155850327879	-0.43
879	cot	kQt	3	6.3	27	1	3669	REG	1	1	1	0.695652173913043	0.859905636098482	0	0	0	0	0	1	0	0	1	0	0	0	0	\stop.vel\	1	1	1	1	-0.473929108154595	0.162563313355004	-0.00878708609583519	0.000226039432034725	-0.31
880	couch	k6J	5	8.51	7	1.75	5158	REG	0.833333333333333	0.177409061901723	1	1	1	0	0	0	0	0	1	0	0	1	0	0	0	0	\stop.vel\	1	1	1	0.666666666666667	0.406096049038793	-1.71555672162694	0.327333656661477	-0.0709485421695163	-0.45
881	couched	k6Jt	7	5.45	5	2.1	7231	REG	0.833333333333333	0.0934591863865993	1	1	1	0	0	0	0	0	1	0	0	1	0	0	0	0	\stop.vel\	1	1	1	0.666666666666667	0.406096049038793	-1.71555672162694	0.327333656661477	-0.0709485421695163	-0.02
882	count	k6nt	5	10.45	3	1.8	5396	REG	1	1	1	1	1	0	0	0	0	0	1	0	0	1	0	0	0	0	\stop.vel\	1	1	1	1	-0.473929108154595	0.162563313355004	-0.00878708609583519	0.000226039432034725	-0.5
883	counts	k6nts	6	9.08	4	1.85	5703	REG	1	1	1	1	1	0	0	0	0	0	1	0	0	1	0	0	0	0	\stop.vel\	1	1	1	1	-0.473929108154595	0.162563313355004	-0.00878708609583519	0.000226039432034725	-0.47
884	course	k9s	6	12.19	2	1.05	5249	REG	1	1	1	1	1	0	0	0	0	0	1	0	0	1	0	0	0	0	\stop.vel\	1	1	1	1	-0.473929108154595	0.162563313355004	-0.00878708609583519	0.000226039432034725	-0.47
885	court	k9t	5	10.96	1	1	4964	REG	1	1	1	1	1	0	0	0	0	0	1	0	0	1	0	0	0	0	\stop.vel\	1	1	1	1	-0.473929108154595	0.162563313355004	-0.00878708609583519	0.000226039432034725	-0.53
886	courts	k9ts	6	9.29	1	1.25	5271	REG	1	1	1	1	1	0	0	0	0	0	1	0	0	1	0	0	0	0	\stop.vel\	1	1	1	1	-0.473929108154595	0.162563313355004	-0.00878708609583519	0.000226039432034725	-0.48
887	cove	k5v	4	7.04	16	1.2	4012	REG	0.7	0.0655537432824958	1	0.8	0.343581739843027	0	0	0	0	0	1	0	0	1	0	0	0	0	\stop.vel\	1	1	1	0.75	0.186089759740447	-1.24602671288145	0.243303470972149	-0.0531548967691286	-0.54
888	coves	k5vz	5	3.83	18	1.55	4928	REG	0.538461538461538	0.0568783987041536	1	0.8	0.343581739843027	0	0	0	0	0	1	0	0	1	0	0	0	0	\stop.vel\	1	1	1	0.666666666666667	0.406096049038793	-1.71555672162694	0.327333656661477	-0.0709485421695163	-0.26
889	cow	k6	3	8.89	28	1	3584	REG	0.433333333333333	0.526651047848007	1	1	1	0	0	0	0	0	1	0	0	1	0	0	0	0	\stop.vel\	1	1	1	0.571428571428571	0.657531808236906	-2.2521624459075	0.423368154592139	-0.0912841369128168	-0.61
890	cowl	k6l	4	5.81	9	1.55	3661	REG	0.888888888888889	0.326167578100446	1	1	1	0	0	0	0	0	1	0	0	1	0	0	0	0	\stop.vel\	1	1	1	0.666666666666667	0.406096049038793	-1.71555672162694	0.327333656661477	-0.0709485421695163	-0.44
891	cows	k6z	4	8.22	18	1.4	3686	REG	0.37037037037037	0.0887828189063823	1	1	1	0	0	0	0	0	1	0	0	1	0	0	0	0	\stop.vel\	1	1	1	0.571428571428571	0.657531808236906	-2.2521624459075	0.423368154592139	-0.0912841369128168	-0.48
892	coy	k4	3	6.14	22	1.35	3303	REG	1	1	1	1	1	0	0	0	0	0	1	0	0	1	0	0	0	0	\stop.vel\	1	1	1	1	-0.473929108154595	0.162563313355004	-0.00878708609583519	0.000226039432034725	-0.37
893	crab	kr{b	4	6.89	7	1.3	2382	REG	0.9375	0.99483531997784	2	0.9	0.882870040389641	0	0	0	0	0	1	0	0	1	0	0	0	0	\approx.(post)alv\	1	1	1	0.75	0.186089759740447	-1.24602671288145	0.243303470972149	-0.0531548967691286	-0.62
894	crabbed	kr{bd	7	1.61	2	1.65	4120	REG	0.888888888888889	0.994916305021699	2	0.9	0.882870040389641	0	0	0	0	0	1	0	0	1	0	0	0	0	\approx.(post)alv\	1	1	1	0.666666666666667	0.406096049038793	-1.71555672162694	0.327333656661477	-0.0709485421695163	-0.32
895	crabs	kr{bz	5	5.99	7	1.6	2440	REG	0.923076923076923	1	2	0.9	0.882870040389641	0	0	0	0	0	1	0	0	1	0	0	0	0	\approx.(post)alv\	1	1	1	0.666666666666667	0.406096049038793	-1.71555672162694	0.327333656661477	-0.0709485421695163	-0.47
896	crack	kr{k	5	9.16	6	1	3285	REG	1	1	2	0.9	0.882870040389641	0	0	0	0	0	1	0	0	1	0	0	0	0	\approx.(post)alv\	1	1	1	1	-0.473929108154595	0.162563313355004	-0.00878708609583519	0.000226039432034725	-0.5
897	cracked	kr{kt	7	8.08	7	1.4	5005	REG	1	1	2	0.9	0.882870040389641	0	0	0	0	0	1	0	0	1	0	0	0	0	\approx.(post)alv\	1	1	1	1	-0.473929108154595	0.162563313355004	-0.00878708609583519	0.000226039432034725	-0.51
898	cracks	kr{ks	6	7.75	5	1.4	3420	REG	1	1	2	0.9	0.882870040389641	0	0	0	0	0	1	0	0	1	0	0	0	0	\approx.(post)alv\	1	1	1	1	-0.473929108154595	0.162563313355004	-0.00878708609583519	0.000226039432034725	-0.57
899	craft	kr#ft	5	8.84	4	1.5	2444	IRR	1	1	2	0.1	0.117129959610359	0	0	0	0	0	1	0	0	1	0	0	0	0	\approx.(post)alv\	1	1	1	1	-0.473929108154595	0.162563313355004	-0.00878708609583519	0.000226039432034725	-0.61
900	crafts	kr#fts	6	7.81	4	1.7	2751	IRR	1	1	2	0.1	0.117129959610359	0	0	0	0	0	1	0	0	1	0	0	0	0	\approx.(post)alv\	1	1	1	1	-0.473929108154595	0.162563313355004	-0.00878708609583519	0.000226039432034725	-0.32
901	crag	kr{g	4	4.91	5	1.3	2504	REG	1	1	2	0.9	0.882870040389641	0	0	0	0	0	1	0	0	1	0	0	0	0	\approx.(post)alv\	1	1	1	1	-0.473929108154595	0.162563313355004	-0.00878708609583519	0.000226039432034725	-0.41
902	crags	kr{gz	5	4.57	6	1.75	2606	REG	1	1	2	0.9	0.882870040389641	0	0	0	0	0	1	0	0	1	0	0	0	0	\approx.(post)alv\	1	1	1	1	-0.473929108154595	0.162563313355004	-0.00878708609583519	0.000226039432034725	-0.31
903	cram	kr{m	4	7.15	8	1	2592	REG	1	1	2	0.9	0.882870040389641	0	0	0	0	0	1	0	0	1	0	0	0	0	\approx.(post)alv\	1	1	1	1	-0.473929108154595	0.162563313355004	-0.00878708609583519	0.000226039432034725	-0.35
904	crammed	kr{md	7	6.5	3	1.6	4465	REG	1	1	2	0.9	0.882870040389641	0	0	0	0	0	1	0	0	1	0	0	0	0	\approx.(post)alv\	1	1	1	1	-0.473929108154595	0.162563313355004	-0.00878708609583519	0.000226039432034725	-0.32
905	cramp	kr{mp	5	5.95	6	1.55	2816	REG	0.928571428571429	0.875024640252316	2	0.9	0.882870040389641	0	0	0	0	0	1	0	0	1	0	0	0	0	\approx.(post)alv\	1	1	1	0.75	0.186089759740447	-1.24602671288145	0.243303470972149	-0.0531548967691286	-0.47
906	cramps	kr{mps	6	6.67	4	1.7	2938	REG	0.928571428571429	0.957197819814043	2	0.9	0.882870040389641	0	0	0	0	0	1	0	0	1	0	0	0	0	\approx.(post)alv\	1	1	1	0.75	0.186089759740447	-1.24602671288145	0.243303470972149	-0.0531548967691286	-0.47
907	crane	kr1n	5	7.51	7	1.1	3874	REG	1	1	2	1	1	0	0	0	0	0	1	0	0	1	0	0	0	0	\approx.(post)alv\	1	1	1	1	-0.473929108154595	0.162563313355004	-0.00878708609583519	0.000226039432034725	-0.46
908	cranes	kr1nz	6	6.11	8	1.5	5275	REG	1	1	2	1	1	0	0	0	0	0	1	0	0	1	0	0	0	0	\approx.(post)alv\	1	1	1	1	-0.473929108154595	0.162563313355004	-0.00878708609583519	0.000226039432034725	-0.12
909	crank	kr{Nk	5	8.11	6	1.55	3494	REG	1	1	2	0.9	0.882870040389641	0	0	0	0	0	1	0	0	1	0	0	0	0	\approx.(post)alv\	1	1	1	1	-0.473929108154595	0.162563313355004	-0.00878708609583519	0.000226039432034725	-0.51
910	crap	kr{p	4	9.97	9	1	2508	REG	0.958333333333333	0.908507696441092	2	0.9	0.882870040389641	0	0	0	0	0	1	0	0	1	0	0	0	0	\approx.(post)alv\	1	1	1	0.875	-0.143919674207074	-0.541731699763225	0.117258192438157	-0.0264644286685469	-0.41
911	craps	kr{ps	5	6.88	10	1.35	2665	REG	0.954545454545455	1	2	0.9	0.882870040389641	0	0	0	0	0	1	0	0	1	0	0	0	0	\approx.(post)alv\	1	1	1	0.875	-0.143919674207074	-0.541731699763225	0.117258192438157	-0.0264644286685469	-0.53
912	crash	kr{S	5	9.86	5	1.2	3031	REG	0.91304347826087	0.931531316980233	2	0.9	0.882870040389641	0	0	0	0	0	1	0	0	1	0	0	0	0	\approx.(post)alv\	1	1	1	0.714285714285714	0.280378169439739	-1.44725385948666	0.279316407696147	-0.0607807447978662	-0.63
913	crashed	kr{St	7	8.6	4	1.6	5104	REG	0.894736842105263	0.800324472731811	2	0.9	0.882870040389641	0	0	0	0	0	1	0	0	1	0	0	0	0	\approx.(post)alv\	1	1	1	0.5	0.846108627635488	-2.65461673911791	0.495394028040134	-0.106535832970292	-0.36
914	crass	kr{s	5	6.47	10	1.3	3071	REG	0.416666666666667	0.242449295686209	2	0.9	0.882870040389641	0	0	0	0	0	1	0	0	1	0	0	0	0	\approx.(post)alv\	0.333333333333333	0.333333333333333	0.333333333333333	0.333333333333333	11.5386089923242	1.16761614055548	0.474475784820708	0.0917800523172048	-0.38
915	crate	kr1t	5	7.67	8	1.25	4099	REG	1	1	2	1	1	0	0	0	0	0	1	0	0	1	0	0	0	0	\approx.(post)alv\	1	1	1	1	-0.473929108154595	0.162563313355004	-0.00878708609583519	0.000226039432034725	-0.48
916	crates	kr1ts	6	6.53	10	1.7	5500	REG	1	1	2	1	1	0	0	0	0	0	1	0	0	1	0	0	0	0	\approx.(post)alv\	1	1	1	1	-0.473929108154595	0.162563313355004	-0.00878708609583519	0.000226039432034725	-0.25
917	crave	kr1v	5	6.54	8	1.5	3001	REG	0.888888888888889	0.0568505732762661	2	1	1	0	0	0	0	0	1	0	0	1	0	0	0	0	\approx.(post)alv\	0.8	0.8	0.8	0.833333333333333	3.04182980626972	0.651891165013341	0.102579700903397	0.0348097014577404	-0.41
918	craved	kr1vd	6	5.14	6	1.8	4087	REG	1	1	2	1	1	0	0	0	0	0	1	0	0	1	0	0	0	0	\approx.(post)alv\	1	1	1	1	-0.473929108154595	0.162563313355004	-0.00878708609583519	0.000226039432034725	-0.33
919	crawl	kr9l	5	8.05	3	1.6	2369	REG	1	1	2	1	1	0	0	0	0	0	1	0	0	1	0	0	0	0	\approx.(post)alv\	1	1	1	1	-0.473929108154595	0.162563313355004	-0.00878708609583519	0.000226039432034725	-0.41
920	crawled	kr9ld	7	7.05	5	1.75	5184	REG	1	1	2	1	1	0	0	0	0	0	1	0	0	1	0	0	0	0	\approx.(post)alv\	1	1	1	1	-0.473929108154595	0.162563313355004	-0.00878708609583519	0.000226039432034725	-0.24
921	crawls	kr9lz	6	6.06	3	1.85	2552	REG	1	1	2	1	1	0	0	0	0	0	1	0	0	1	0	0	0	0	\approx.(post)alv\	1	1	1	1	-0.473929108154595	0.162563313355004	-0.00878708609583519	0.000226039432034725	-0.36
922	craze	kr1z	5	6.54	8	1.05	2372	REG	1	1	2	1	1	0	0	0	0	0	1	0	0	1	0	0	0	0	\approx.(post)alv\	1	1	1	1	-0.473929108154595	0.162563313355004	-0.00878708609583519	0.000226039432034725	-0.5
923	crazed	kr1zd	6	6.8	6	1.65	3458	REG	1	1	2	1	1	0	0	0	0	0	1	0	0	1	0	0	0	0	\approx.(post)alv\	1	1	1	1	-0.473929108154595	0.162563313355004	-0.00878708609583519	0.000226039432034725	-0.55
924	creak	krik	5	5.38	6	1.05	2932	REG	0.866666666666667	0.663541702229354	2	1	1	0	0	0	0	0	1	0	0	1	0	0	0	0	\approx.(post)alv\	0.75	0.8	0.8	0.857142857142857	3.24571637424703	0.958659653644293	0.398104112728442	0.292074706413789	-0.22
925	creaked	krikt	7	4.23	6	1.4	4652	REG	1	1	2	1	1	0	0	0	0	0	1	0	0	1	0	0	0	0	\approx.(post)alv\	1	1	1	1	-0.473929108154595	0.162563313355004	-0.00878708609583519	0.000226039432034725	-0.23
926	creaks	kriks	6	4.63	7	1.35	3067	REG	0.833333333333333	0.583287134567764	2	1	1	0	0	0	0	0	1	0	0	1	0	0	0	0	\approx.(post)alv\	0.75	0.8	0.8	0.833333333333333	3.30857531404656	0.824508222574153	0.422112737211107	0.286990807727963	-0.43
927	cream	krim	5	9.2	3	1.3	3061	REG	1	1	2	1	1	0	0	0	0	0	1	0	0	1	0	0	0	0	\approx.(post)alv\	1	1	1	1	-0.473929108154595	0.162563313355004	-0.00878708609583519	0.000226039432034725	-0.46
928	creamed	krimd	7	5.79	5	1.6	4803	REG	1	1	2	1	1	0	0	0	0	0	1	0	0	1	0	0	0	0	\approx.(post)alv\	1	1	1	1	-0.473929108154595	0.162563313355004	-0.00878708609583519	0.000226039432034725	-0.31
929	creams	krimz	6	5.89	4	1.65	3123	REG	1	1	2	1	1	0	0	0	0	0	1	0	0	1	0	0	0	0	\approx.(post)alv\	1	1	1	1	-0.473929108154595	0.162563313355004	-0.00878708609583519	0.000226039432034725	-0.26
930	crease	kris	6	7.46	2	1.35	3580	REG	0.571428571428571	0.0246791953388165	2	1	1	0	0	0	0	0	1	0	0	1	0	0	0	0	\approx.(post)alv\	0.666666666666667	0.666666666666667	0.666666666666667	0.666666666666667	5.53233994208482	0.665089726955245	0.232844349362436	0.0460030458746168	-0.36
931	creased	krist	7	6	5	1.6	4960	REG	0.5	0.256497871386959	2	1	1	0	0	0	0	0	1	0	0	1	0	0	0	0	\approx.(post)alv\	0.5	0.5	0.5	0.5	8.53547446720453	0.916352933755364	0.353660067091571	0.0688915490959117	0.08
932	creed	krid	5	7.79	8	1.2	3182	REG	1	1	2	1	1	0	0	0	0	0	1	0	0	1	0	0	0	0	\approx.(post)alv\	1	1	1	1	-0.473929108154595	0.162563313355004	-0.00878708609583519	0.000226039432034725	-0.43
933	creeds	kridz	6	5.8	4	1.8	3326	REG	1	1	2	1	1	0	0	0	0	0	1	0	0	1	0	0	0	0	\approx.(post)alv\	1	1	1	1	-0.473929108154595	0.162563313355004	-0.00878708609583519	0.000226039432034725	-0.47
934	creek	krik	5	9.04	6	1.05	2758	REG	1	1	2	1	1	0	0	0	0	0	1	0	0	1	0	0	0	0	\approx.(post)alv\	1	1	1	1	-0.473929108154595	0.162563313355004	-0.00878708609583519	0.000226039432034725	-0.41
935	creeks	kriks	6	5.45	6	1.35	2893	REG	1	1	2	1	1	0	0	0	0	0	1	0	0	1	0	0	0	0	\approx.(post)alv\	1	1	1	1	-0.473929108154595	0.162563313355004	-0.00878708609583519	0.000226039432034725	-0.33
936	creep	krip	5	7.49	4	1.35	2935	REG	1	1	2	1	1	0	0	0	0	0	1	0	0	1	0	0	0	0	\approx.(post)alv\	1	1	1	1	-0.473929108154595	0.162563313355004	-0.00878708609583519	0.000226039432034725	-0.63
937	creeps	krips	6	6.91	5	1.6	3057	REG	1	1	2	1	1	0	0	0	0	0	1	0	0	1	0	0	0	0	\approx.(post)alv\	1	1	1	1	-0.473929108154595	0.162563313355004	-0.00878708609583519	0.000226039432034725	-0.42
938	crepe	kr1p	5	4.91	2	1.3	2952	IRR	1	1	2	1	1	0	0	0	0	0	1	0	0	1	0	0	0	0	\approx.(post)alv\	1	1	1	1	-0.473929108154595	0.162563313355004	-0.00878708609583519	0.000226039432034725	0.54
939	crept	krEpt	5	6.48	3	1.8	2491	REG	1	1	2	1	1	0	0	0	0	0	1	0	0	1	0	0	0	0	\approx.(post)alv\	1	1	1	1	-0.473929108154595	0.162563313355004	-0.00878708609583519	0.000226039432034725	-0.4
940	crest	krEst	5	7.16	7	1.45	3390	REG	1	1	2	1	1	0	0	0	0	0	1	0	0	1	0	0	0	0	\approx.(post)alv\	1	1	1	1	-0.473929108154595	0.162563313355004	-0.00878708609583519	0.000226039432034725	-0.61
941	crests	krEsts	6	4.74	3	1.85	3697	REG	1	1	2	1	1	0	0	0	0	0	1	0	0	1	0	0	0	0	\approx.(post)alv\	1	1	1	1	-0.473929108154595	0.162563313355004	-0.00878708609583519	0.000226039432034725	-0.22
942	crew	kru	4	9.63	6	1	2266	REG	0.5	0.0629097459124577	2	1	1	0	0	0	0	0	1	0	0	1	0	0	0	0	\approx.(post)alv\	1	1	1	1	-0.473929108154595	0.162563313355004	-0.00878708609583519	0.000226039432034725	-0.51
943	crews	kruz	5	7.54	6	1.35	2327	REG	0.526315789473684	0.0349019937529505	2	1	1	0	0	0	0	0	1	0	0	1	0	0	0	0	\approx.(post)alv\	1	1	1	1	-0.473929108154595	0.162563313355004	-0.00878708609583519	0.000226039432034725	-0.19
944	crib	krIb	4	7.15	3	1.8	1878	REG	1	1	2	1	1	0	0	0	0	0	1	0	0	1	0	0	0	0	\approx.(post)alv\	1	1	1	1	-0.473929108154595	0.162563313355004	-0.00878708609583519	0.000226039432034725	-0.47
945	cribs	krIbz	5	4.93	2	1.85	1936	REG	1	1	2	1	1	0	0	0	0	0	1	0	0	1	0	0	0	0	\approx.(post)alv\	1	1	1	1	-0.473929108154595	0.162563313355004	-0.00878708609583519	0.000226039432034725	-0.49
946	crick	krIk	5	5.55	8	1.25	2667	REG	1	1	2	1	1	0	0	0	0	0	1	0	0	1	0	0	0	0	\approx.(post)alv\	1	1	1	1	-0.473929108154595	0.162563313355004	-0.00878708609583519	0.000226039432034725	-0.48
947	cried	kr2d	5	8.29	7	1.35	2496	REG	0.9375	0.952968494379651	2	1	1	0	0	0	0	0	1	0	0	1	0	0	0	0	\approx.(post)alv\	1	1	1	1	-0.473929108154595	0.162563313355004	-0.00878708609583519	0.000226039432034725	-0.48
948	cries	kr2z	5	7.8	8	1.45	2935	REG	1	1	2	1	1	0	0	0	0	0	1	0	0	1	0	0	0	0	\approx.(post)alv\	1	1	1	1	-0.473929108154595	0.162563313355004	-0.00878708609583519	0.000226039432034725	-0.58
949	crime	kr2m	5	10.42	5	1.45	2623	REG	1	1	2	1	1	0	0	0	0	0	1	0	0	1	0	0	0	0	\approx.(post)alv\	1	1	1	1	-0.473929108154595	0.162563313355004	-0.00878708609583519	0.000226039432034725	-0.58
950	crimes	kr2mz	6	9.51	9	1.7	4024	REG	1	1	2	1	1	0	0	0	0	0	1	0	0	1	0	0	0	0	\approx.(post)alv\	1	1	1	1	-0.473929108154595	0.162563313355004	-0.00878708609583519	0.000226039432034725	-0.52
951	crimp	krImp	5	5.7	6	1.75	2354	REG	1	1	2	1	1	0	0	0	0	0	1	0	0	1	0	0	0	0	\approx.(post)alv\	1	1	1	1	-0.473929108154595	0.162563313355004	-0.00878708609583519	0.000226039432034725	-0.45
952	cringe	krIn_	6	6.84	1	1.85	3306	REG	1	1	2	1	1	0	0	0	0	0	1	0	0	1	0	0	0	0	\approx.(post)alv\	1	1	1	1	-0.473929108154595	0.162563313355004	-0.00878708609583519	0.000226039432034725	-0.13
953	cringed	krIn_d	7	5.06	2	2.5	4686	REG	0.6	0.521237545883587	2	1	1	0	0	0	0	0	1	0	0	1	0	0	0	0	\approx.(post)alv\	0.666666666666667	0.666666666666667	0.666666666666667	0.6	5.7083449735235	0.289465719958854	0.300068497913899	0.0317681295543064	-0.02
954	cripes	kr2ps	6	5.01	5	1.85	4014	REG	1	1	2	1	1	0	0	0	0	0	1	0	0	1	0	0	0	0	\approx.(post)alv\	1	1	1	1	-0.473929108154595	0.162563313355004	-0.00878708609583519	0.000226039432034725	0.08
955	crisp	krIsp	5	7.62	1	1.9	2403	REG	1	1	2	1	1	0	0	0	0	0	1	0	0	1	0	0	0	0	\approx.(post)alv\	1	1	1	1	-0.473929108154595	0.162563313355004	-0.00878708609583519	0.000226039432034725	-0.45
956	croak	kr5k	5	5.22	4	1.15	2461	REG	1	1	2	1	1	0	0	0	0	0	1	0	0	1	0	0	0	0	\approx.(post)alv\	1	1	1	1	-0.473929108154595	0.162563313355004	-0.00878708609583519	0.000226039432034725	-0.39
957	croaked	kr5kt	7	4.49	4	1.65	4181	REG	1	1	2	1	1	0	0	0	0	0	1	0	0	1	0	0	0	0	\approx.(post)alv\	1	1	1	1	-0.473929108154595	0.162563313355004	-0.00878708609583519	0.000226039432034725	-0.3
958	croaks	kr5ks	6	4.28	4	1.45	2596	REG	1	1	2	1	1	0	0	0	0	0	1	0	0	1	0	0	0	0	\approx.(post)alv\	1	1	1	1	-0.473929108154595	0.162563313355004	-0.00878708609583519	0.000226039432034725	-0.4
959	crock	krQk	5	6.87	7	1.35	3088	REG	1	1	2	1	1	0	0	0	0	0	1	0	0	1	0	0	0	0	\approx.(post)alv\	1	1	1	1	-0.473929108154595	0.162563313355004	-0.00878708609583519	0.000226039432034725	-0.27
960	crocked	krQkt	7	2.4	6	1.6	4808	REG	1	1	2	1	1	0	0	0	0	0	1	0	0	1	0	0	0	0	\approx.(post)alv\	1	1	1	1	-0.473929108154595	0.162563313355004	-0.00878708609583519	0.000226039432034725	0.23
961	crone	kr5n	5	5.35	7	1.2	3259	REG	0.7	0.14954828361416	2	1	1	0	0	0	0	0	1	0	0	1	0	0	0	0	\approx.(post)alv\	1	1	1	0.8	0.0540859861614382	-0.964308707634162	0.192885359558552	-0.0424787095288959	-0.36
962	crook	krUk	5	7.07	4	1.5	2611	IRR	0.833333333333333	0.999007894476691	2	0.666666666666667	0.967204843592331	0	0	0	0	0	1	0	0	1	0	0	0	0	\approx.(post)alv\	1	1	1	1	-0.473929108154595	0.162563313355004	-0.00878708609583519	0.000226039432034725	-0.53
963	crooks	krUks	6	6.61	4	1.6	2746	IRR	0.888888888888889	1	2	0.666666666666667	0.967204843592331	0	0	0	0	0	1	0	0	1	0	0	0	0	\approx.(post)alv\	1	1	1	1	-0.473929108154595	0.162563313355004	-0.00878708609583519	0.000226039432034725	-0.49
964	croon	krun	5	4.17	3	1.5	3191	REG	1	1	2	0.333333333333333	0.032795156407669	0	0	0	0	0	1	0	0	1	0	0	0	0	\approx.(post)alv\	1	1	1	1	-0.473929108154595	0.162563313355004	-0.00878708609583519	0.000226039432034725	-0.32
965	crooned	krund	7	3.99	3	1.85	5189	REG	1	1	2	1	1	0	0	0	0	0	1	0	0	1	0	0	0	0	\approx.(post)alv\	1	1	1	1	-0.473929108154595	0.162563313355004	-0.00878708609583519	0.000226039432034725	0.08
966	crop	krQp	4	8.47	8	1.45	2612	REG	1	1	2	1	1	0	0	0	0	0	1	0	0	1	0	0	0	0	\approx.(post)alv\	1	1	1	1	-0.473929108154595	0.162563313355004	-0.00878708609583519	0.000226039432034725	-0.56
967	cropped	krQpt	7	6.39	6	1.65	4616	REG	1	1	2	1	1	0	0	0	0	0	1	0	0	1	0	0	0	0	\approx.(post)alv\	1	1	1	1	-0.473929108154595	0.162563313355004	-0.00878708609583519	0.000226039432034725	-0.3
968	crops	krQps	5	7.69	8	1.65	2769	REG	1	1	2	1	1	0	0	0	0	0	1	0	0	1	0	0	0	0	\approx.(post)alv\	1	1	1	1	-0.473929108154595	0.162563313355004	-0.00878708609583519	0.000226039432034725	-0.54
969	cross	krQs	5	10.3	6	1.75	2959	REG	0.909090909090909	0.906071355943692	2	1	1	0	0	0	0	0	1	0	0	1	0	0	0	0	\approx.(post)alv\	0.666666666666667	0.666666666666667	0.666666666666667	0.666666666666667	5.53233994208482	0.665089726955245	0.232844349362436	0.0460030458746168	-0.73
970	crossed	krQst	7	8.58	4	1.7	4751	REG	0.8	1	2	1	1	0	0	0	0	0	1	0	0	1	0	0	0	0	\approx.(post)alv\	0.5	0.5	0.5	0.5	8.53547446720453	0.916352933755364	0.353660067091571	0.0688915490959117	-0.62
971	crotch	krQJ	6	8.2	2	1.95	3454	REG	1	1	2	1	1	0	0	0	0	0	1	0	0	1	0	0	0	0	\approx.(post)alv\	1	1	1	1	-0.473929108154595	0.162563313355004	-0.00878708609583519	0.000226039432034725	-0.3
972	crouch	kr6J	6	7.15	2	1.75	3173	REG	0.833333333333333	0.177409061901723	2	0.666666666666667	0.873869346733668	0	0	0	0	0	1	0	0	1	0	0	0	0	\approx.(post)alv\	1	1	1	1	-0.473929108154595	0.162563313355004	-0.00878708609583519	0.000226039432034725	-0.51
973	crouched	kr6Jt	8	6.15	2	2.3	4896	REG	0.833333333333333	0.0934591863865993	2	0.666666666666667	0.873869346733668	0	0	0	0	0	1	0	0	1	0	0	0	0	\approx.(post)alv\	1	1	1	1	-0.473929108154595	0.162563313355004	-0.00878708609583519	0.000226039432034725	-0.38
974	croup	krup	5	5.53	2	1.3	2638	IRR	0.833333333333333	0.992149269735247	2	0.333333333333333	0.126130653266332	0	0	0	0	0	1	0	0	1	0	0	0	0	\approx.(post)alv\	1	1	1	1	-0.473929108154595	0.162563313355004	-0.00878708609583519	0.000226039432034725	0.58
975	crow	kr5	4	8.45	6	1.4	2567	IRR	0.566666666666667	0.473348952151993	2	0.333333333333333	0.189791137361006	0	0	0	0	0	1	0	0	1	0	0	0	0	\approx.(post)alv\	0.571428571428571	0.571428571428571	0.571428571428571	0.5	7.43699363298039	0.406214409059184	0.37390777579851	0.0438304945150283	-0.33
976	crowd	kr6d	5	9.47	2	1.45	2581	REG	1	1	2	0.666666666666667	0.810208862638994	0	0	0	0	0	1	0	0	1	0	0	0	0	\approx.(post)alv\	1	1	1	1	-0.473929108154595	0.162563313355004	-0.00878708609583519	0.000226039432034725	-0.51
977	crowds	kr6dz	6	7.65	1	1.85	2725	REG	1	1	2	0.666666666666667	0.810208862638994	0	0	0	0	0	1	0	0	1	0	0	0	0	\approx.(post)alv\	1	1	1	1	-0.473929108154595	0.162563313355004	-0.00878708609583519	0.000226039432034725	-0.47
978	crown	kr6n	5	9.1	8	1.6	2632	REG	0.5	0.726497709649412	2	0.666666666666667	0.810208862638994	0	0	0	0	0	1	0	0	1	0	0	0	0	\approx.(post)alv\	0.666666666666667	0.666666666666667	0.666666666666667	0.666666666666667	5.53233994208482	0.665089726955245	0.232844349362436	0.0460030458746168	-0.56
979	crowned	kr6nd	7	6.31	6	1.65	4630	REG	1	1	2	1	1	0	0	0	0	0	1	0	0	1	0	0	0	0	\approx.(post)alv\	1	1	1	1	-0.473929108154595	0.162563313355004	-0.00878708609583519	0.000226039432034725	-0.21
980	crowns	kr6nz	6	6.21	6	1.7	2956	REG	1	1	2	0.666666666666667	0.810208862638994	0	0	0	0	0	1	0	0	1	0	0	0	0	\approx.(post)alv\	1	1	1	1	-0.473929108154595	0.162563313355004	-0.00878708609583519	0.000226039432034725	-0.28
981	crows	kr5z	5	6.99	9	1.05	2628	IRR	0.62962962962963	0.911217181093618	2	0.333333333333333	0.189791137361006	0	0	0	0	0	1	0	0	1	0	0	0	0	\approx.(post)alv\	0.571428571428571	0.571428571428571	0.571428571428571	0.571428571428571	7.24841681358181	0.808668702269599	0.301881902350514	0.0590821905725036	-0.44
982	crude	krud	5	8.12	2	1.2	2012	REG	0.6	0.448395204153105	2	1	1	0	0	0	0	0	1	0	0	1	0	0	0	0	\approx.(post)alv\	1	1	1	1	-0.473929108154595	0.162563313355004	-0.00878708609583519	0.000226039432034725	-0.45
983	cruel	krul	5	8.55	3	1.9	1916	REG	1	1	2	1	1	0	0	0	0	0	1	0	0	1	0	0	0	0	\approx.(post)alv\	1	1	1	1	-0.473929108154595	0.162563313355004	-0.00878708609583519	0.000226039432034725	-0.4
984	cruise	kruz	6	8.92	1	1.35	2413	IRR	0.666666666666667	0.874986280320492	2	1	1	0	0	0	0	0	1	0	0	1	0	0	0	0	\approx.(post)alv\	1	1	1	1	-0.473929108154595	0.162563313355004	-0.00878708609583519	0.000226039432034725	-0.41
985	crumb	krVm	5	5.83	1	1.5	1512	REG	1	1	2	1	1	0	0	0	0	0	1	0	0	1	0	0	0	0	\approx.(post)alv\	1	1	1	1	-0.473929108154595	0.162563313355004	-0.00878708609583519	0.000226039432034725	-0.45
986	crunch	krVnJ	6	7.48	2	1.75	2560	REG	1	1	2	1	1	0	0	0	0	0	1	0	0	1	0	0	0	0	\approx.(post)alv\	1	1	1	1	-0.473929108154595	0.162563313355004	-0.00878708609583519	0.000226039432034725	-0.54
987	crunched	krVnJt	8	5.23	1	2.05	4283	REG	1	1	2	1	1	0	0	0	0	0	1	0	0	1	0	0	0	0	\approx.(post)alv\	1	1	1	1	-0.473929108154595	0.162563313355004	-0.00878708609583519	0.000226039432034725	-0.1
988	crush	krVS	5	8.18	4	1.65	1805	REG	0.8125	0.616369809217361	2	1	1	0	0	0	0	0	1	0	0	1	0	0	0	0	\approx.(post)alv\	1	1	1	1	-0.473929108154595	0.162563313355004	-0.00878708609583519	0.000226039432034725	-0.62
989	crushed	krVSt	7	8.02	5	1.75	3878	REG	0.7	0.458298032570837	2	1	1	0	0	0	0	0	1	0	0	1	0	0	0	0	\approx.(post)alv\	1	1	1	1	-0.473929108154595	0.162563313355004	-0.00878708609583519	0.000226039432034725	-0.33
990	crust	krVst	5	7.3	5	1.6	2290	REG	1	1	2	1	1	0	0	0	0	0	1	0	0	1	0	0	0	0	\approx.(post)alv\	1	1	1	1	-0.473929108154595	0.162563313355004	-0.00878708609583519	0.000226039432034725	-0.59
991	crutch	krVJ	6	6.38	4	1.8	2075	REG	0.8	0.70110560426992	2	1	1	0	0	0	0	0	1	0	0	1	0	0	0	0	\approx.(post)alv\	1	1	1	1	-0.473929108154595	0.162563313355004	-0.00878708609583519	0.000226039432034725	-0.13
992	crux	krVks	4	6.74	2	1.65	1158	REG	1	1	2	1	1	0	0	0	0	0	1	0	0	1	0	0	0	0	\approx.(post)alv\	1	1	1	1	-0.473929108154595	0.162563313355004	-0.00878708609583519	0.000226039432034725	-0.04
993	cry	kr2	3	9.49	7	1.15	780	REG	1	1	2	0.5	0.774608370353051	0	0	0	0	0	1	0	0	1	0	0	0	0	\approx.(post)alv\	1	1	1	1	-0.473929108154595	0.162563313355004	-0.00878708609583519	0.000226039432034725	-0.63
994	crypt	krIpt	5	8.26	1	1.6	921	REG	1	1	2	0.5	0.225391629646949	0	0	0	0	0	1	0	0	1	0	0	0	0	\approx.(post)alv\	1	1	1	1	-0.473929108154595	0.162563313355004	-0.00878708609583519	0.000226039432034725	-0.28
995	cub	kVb	3	7.18	14	1.1	853	REG	1	1	1	1	1	0	0	0	0	0	1	0	0	1	0	0	0	0	\stop.vel\	1	1	1	1	-0.473929108154595	0.162563313355004	-0.00878708609583519	0.000226039432034725	-0.38
996	cube	kWb	4	8.52	6	1.6	1089	REG	1	1	1	1	1	0	0	0	0	0	1	0	0	1	0	0	0	0	\stop.vel\	1	1	1	1	-0.473929108154595	0.162563313355004	-0.00878708609583519	0.000226039432034725	-0.38
997	cubed	kWbd	5	5.47	3	1.8	1566	REG	1	1	1	1	1	0	0	0	0	0	1	0	0	1	0	0	0	0	\stop.vel\	1	1	1	1	-0.473929108154595	0.162563313355004	-0.00878708609583519	0.000226039432034725	-0.21
998	cubes	kWbz	5	7.31	5	1.8	2005	REG	1	1	1	1	1	0	0	0	0	0	1	0	0	1	0	0	0	0	\stop.vel\	1	1	1	1	-0.473929108154595	0.162563313355004	-0.00878708609583519	0.000226039432034725	-0.34
999	cubs	kVbz	4	7.21	16	1.6	1002	REG	1	1	1	1	1	0	0	0	0	0	1	0	0	1	0	0	0	0	\stop.vel\	1	1	1	1	-0.473929108154595	0.162563313355004	-0.00878708609583519	0.000226039432034725	-0.34
1000	cud	kVd	3	6.84	14	1.1	603	REG	0.888888888888889	1	1	1	1	0	0	0	0	0	1	0	0	1	0	0	0	0	\stop.vel\	1	1	1	0.857142857142857	-0.0967754693574279	-0.64234527306583	0.135264660800156	-0.0302773526829158	-0.33
1001	cue	kW	3	7.94	13	1	516	REG	0.3	0.453551345720794	1	1	1	0	0	0	0	0	1	0	0	1	0	0	0	0	\stop.vel\	1	1	1	1	-0.473929108154595	0.162563313355004	-0.00878708609583519	0.000226039432034725	-0.35
1002	cues	kWz	4	7.08	10	1.15	936	IRR	0.333333333333333	0.0749908420116176	1	1	1	0	0	0	0	0	1	0	0	1	0	0	0	0	\stop.vel\	1	1	1	1	-0.473929108154595	0.162563313355004	-0.00878708609583519	0.000226039432034725	-0.15
1003	cuff	kVf	4	6.73	9	1.15	773	REG	1	1	1	1	1	0	0	0	0	0	1	0	0	1	0	0	0	0	\stop.vel\	1	1	1	1	-0.473929108154595	0.162563313355004	-0.00878708609583519	0.000226039432034725	-0.47
1004	cuffs	kVfs	5	6.9	8	1.65	817	REG	1	1	1	1	1	0	0	0	0	0	1	0	0	1	0	0	0	0	\stop.vel\	1	1	1	1	-0.473929108154595	0.162563313355004	-0.00878708609583519	0.000226039432034725	-0.51
1005	cull	kVl	4	5.84	13	1	2114	REG	0.75	0.149932295492561	1	1	1	0	0	0	0	0	1	0	0	1	0	0	0	0	\stop.vel\	1	1	1	0.714285714285714	0.280378169439739	-1.44725385948666	0.279316407696147	-0.0607807447978662	-0.45
1006	cult	kVlt	4	9.29	5	1.6	1178	REG	1	1	1	1	1	0	0	0	0	0	1	0	0	1	0	0	0	0	\stop.vel\	1	1	1	1	-0.473929108154595	0.162563313355004	-0.00878708609583519	0.000226039432034725	-0.29
1007	cults	kVlts	5	7.62	5	1.8	1458	REG	1	1	1	1	1	0	0	0	0	0	1	0	0	1	0	0	0	0	\stop.vel\	1	1	1	1	-0.473929108154595	0.162563313355004	-0.00878708609583519	0.000226039432034725	-0.32
1008	cup	kVp	3	10.23	10	1.05	658	REG	1	1	1	1	1	0	0	0	0	0	1	0	0	1	0	0	0	0	\stop.vel\	1	1	1	1	-0.473929108154595	0.162563313355004	-0.00878708609583519	0.000226039432034725	-0.67
1009	cupped	kVpt	6	6.44	4	1.6	2617	REG	1	1	1	1	1	0	0	0	0	0	1	0	0	1	0	0	0	0	\stop.vel\	1	1	1	1	-0.473929108154595	0.162563313355004	-0.00878708609583519	0.000226039432034725	-0.37
1010	cups	kVps	4	8.65	10	1.35	766	REG	1	1	1	1	1	0	0	0	0	0	1	0	0	1	0	0	0	0	\stop.vel\	1	1	1	1	-0.473929108154595	0.162563313355004	-0.00878708609583519	0.000226039432034725	-0.7
1011	curb	k3b	4	7.62	6	1.5	1516	REG	1	1	1	1	1	0	0	0	0	0	1	0	0	1	0	0	0	0	\stop.vel\	1	1	1	1	-0.473929108154595	0.162563313355004	-0.00878708609583519	0.000226039432034725	-0.4
1012	curbs	k3bz	5	5.62	3	1.7	1574	REG	1	1	1	1	1	0	0	0	0	0	1	0	0	1	0	0	0	0	\stop.vel\	1	1	1	1	-0.473929108154595	0.162563313355004	-0.00878708609583519	0.000226039432034725	-0.37
1013	curd	k3d	4	5	11	1.1	1591	REG	1	1	1	1	1	0	0	0	0	0	1	0	0	1	0	0	0	0	\stop.vel\	1	1	1	1	-0.473929108154595	0.162563313355004	-0.00878708609583519	0.000226039432034725	-0.56
1014	curds	k3dz	5	4.39	7	1.6	1799	REG	1	1	1	1	1	0	0	0	0	0	1	0	0	1	0	0	0	0	\stop.vel\	1	1	1	1	-0.473929108154595	0.162563313355004	-0.00878708609583519	0.000226039432034725	-0.28
1015	curl	k3l	4	7.12	12	1.25	1476	REG	1	1	1	1	1	0	0	0	0	0	1	0	0	1	0	0	0	0	\stop.vel\	1	1	1	1	-0.473929108154595	0.162563313355004	-0.00878708609583519	0.000226039432034725	-0.53
1016	curled	k3ld	6	6.96	9	1.6	3478	REG	1	1	1	1	1	0	0	0	0	0	1	0	0	1	0	0	0	0	\stop.vel\	1	1	1	1	-0.473929108154595	0.162563313355004	-0.00878708609583519	0.000226039432034725	-0.13
1017	curls	k3lz	5	6.64	8	1.6	1651	REG	1	1	1	1	1	0	0	0	0	0	1	0	0	1	0	0	0	0	\stop.vel\	1	1	1	1	-0.473929108154595	0.162563313355004	-0.00878708609583519	0.000226039432034725	-0.46
1018	curse	k3s	5	8.95	6	1.25	2462	REG	1	1	1	1	1	0	0	0	0	0	1	0	0	1	0	0	0	0	\stop.vel\	1	1	1	1	-0.473929108154595	0.162563313355004	-0.00878708609583519	0.000226039432034725	-0.28
1019	cursed	k3st	6	8.83	7	1.45	3548	REG	1	1	1	1	1	0	0	0	0	0	1	0	0	1	0	0	0	0	\stop.vel\	1	1	1	1	-0.473929108154595	0.162563313355004	-0.00878708609583519	0.000226039432034725	-0.41
1020	curt	k3t	4	7.92	13	1.25	1962	REG	1	1	1	1	1	0	0	0	0	0	1	0	0	1	0	0	0	0	\stop.vel\	1	1	1	1	-0.473929108154595	0.162563313355004	-0.00878708609583519	0.000226039432034725	-0.36
1021	curve	k3v	5	8.98	3	1.4	2028	REG	1	1	1	1	1	0	0	0	0	0	1	0	0	1	0	0	0	0	\stop.vel\	1	1	1	1	-0.473929108154595	0.162563313355004	-0.00878708609583519	0.000226039432034725	-0.37
1022	curved	k3vd	6	7.63	5	1.75	3114	REG	1	1	1	1	1	0	0	0	0	0	1	0	0	1	0	0	0	0	\stop.vel\	1	1	1	1	-0.473929108154595	0.162563313355004	-0.00878708609583519	0.000226039432034725	-0.47
1023	curves	k3vz	6	7.98	4	1.65	3429	REG	1	1	1	1	1	0	0	0	0	0	1	0	0	1	0	0	0	0	\stop.vel\	1	1	1	1	-0.473929108154595	0.162563313355004	-0.00878708609583519	0.000226039432034725	-0.45
1024	cusp	kVsp	4	5.04	2	1.9	1259	REG	1	1	1	1	1	0	0	0	0	0	1	0	0	1	0	0	0	0	\stop.vel\	1	1	1	1	-0.473929108154595	0.162563313355004	-0.00878708609583519	0.000226039432034725	-0.22
1025	cuss	kVs	4	5.68	12	1	1511	REG	0.8	0.928282555944999	1	1	1	0	0	0	0	0	1	0	0	1	0	0	0	0	\stop.vel\	1	1	1	0.5	0.846108627635488	-2.65461673911791	0.495394028040134	-0.106535832970292	-0.18
1026	cut	kVt	3	11.5	16	1	1084	REG	0.933333333333333	0.909839167264838	1	1	1	0	0	0	0	0	1	0	0	1	0	0	0	0	\stop.vel\	1	1	1	0.833333333333333	-0.0339165295578998	-0.77649670413597	0.159273285282821	-0.0353612513687409	-0.59
1027	cute	kWt	4	9.31	9	1.55	2202	REG	0.285714285714286	0.614518209784658	1	1	1	0	0	0	0	0	1	0	0	1	0	0	0	0	\stop.vel\	1	1	1	1	-0.473929108154595	0.162563313355004	-0.00878708609583519	0.000226039432034725	-0.52
1028	cuts	kVts	4	9.44	15	1.3	1229	REG	0.933333333333333	0.646933632035844	1	1	1	0	0	0	0	0	1	0	0	1	0	0	0	0	\stop.vel\	1	1	1	0.833333333333333	-0.0339165295578998	-0.77649670413597	0.159273285282821	-0.0353612513687409	-0.67
1029	cyst	sIst	4	5.72	2	1.1	1541	REG	1	1	1	1	1	0	0	0	1	0	0	0	0	0	0	1	0	0	\fric.alv\	1	1	1	1	-0.473929108154595	0.162563313355004	-0.00878708609583519	0.000226039432034725	0.19
1030	cysts	sIsts	5	6.08	2	1.65	1821	REG	1	1	1	1	1	0	0	0	1	0	0	0	0	0	0	1	0	0	\fric.alv\	1	1	1	1	-0.473929108154595	0.162563313355004	-0.00878708609583519	0.000226039432034725	0.47
1031	dab	d{b	3	6.19	17	1.1	694	REG	0.9375	0.99483531997784	1	0.928571428571429	0.99315245002393	0	0	0	1	0	0	0	0	1	0	0	0	1	\stop.alv\	1	1	1	1	-0.473929108154595	0.162563313355004	-0.00878708609583519	0.000226039432034725	-0.56
1032	dabbed	d{bd	6	4.25	6	1.5	2332	REG	0.888888888888889	0.994916305021699	1	0.928571428571429	0.99315245002393	0	0	0	1	0	0	0	0	1	0	0	0	1	\stop.alv\	1	1	1	1	-0.473929108154595	0.162563313355004	-0.00878708609583519	0.000226039432034725	-0.35
1033	dad	d{d	3	9.38	19	1	688	REG	0.944444444444444	0.997075839548422	1	0.928571428571429	0.99315245002393	0	0	0	1	0	0	0	0	1	0	0	0	1	\stop.alv\	1	1	1	1	-0.473929108154595	0.162563313355004	-0.00878708609583519	0.000226039432034725	-0.71
1034	daft	d#ft	4	6.32	6	1.5	611	IRR	1	1	1	0.0714285714285714	0.00684754997607039	0	0	0	1	0	0	0	0	1	0	0	0	1	\stop.alv\	1	1	1	1	-0.473929108154595	0.162563313355004	-0.00878708609583519	0.000226039432034725	-0.3
1035	dale	d1l	4	9.2	22	1	2109	REG	1	1	1	1	1	0	0	0	1	0	0	0	0	1	0	0	0	1	\stop.alv\	1	1	1	1	-0.473929108154595	0.162563313355004	-0.00878708609583519	0.000226039432034725	-0.53
1036	dales	d1lz	5	4.62	16	1	3025	REG	1	1	1	1	1	0	0	0	1	0	0	0	0	1	0	0	0	1	\stop.alv\	1	1	1	1	-0.473929108154595	0.162563313355004	-0.00878708609583519	0.000226039432034725	-0.44
1037	dam	d{m	3	8.12	18	1	954	REG	1	1	1	0.928571428571429	0.99315245002393	0	0	0	1	0	0	0	0	1	0	0	0	1	\stop.alv\	1	1	1	1	-0.473929108154595	0.162563313355004	-0.00878708609583519	0.000226039432034725	-0.59
1038	dame	d1m	4	7.99	21	1	1409	REG	1	1	1	1	1	0	0	0	1	0	0	0	0	1	0	0	0	1	\stop.alv\	1	1	1	1	-0.473929108154595	0.162563313355004	-0.00878708609583519	0.000226039432034725	-0.56
1039	dammed	d{md	6	5.06	7	1.35	2939	REG	1	1	1	0.928571428571429	0.99315245002393	0	0	0	1	0	0	0	0	1	0	0	0	1	\stop.alv\	1	1	1	1	-0.473929108154595	0.162563313355004	-0.00878708609583519	0.000226039432034725	-0.35
1040	damn	d{m	4	10.32	5	1	993	REG	1	1	1	0.928571428571429	0.99315245002393	0	0	0	1	0	0	0	0	1	0	0	0	1	\stop.alv\	1	1	1	1	-0.473929108154595	0.162563313355004	-0.00878708609583519	0.000226039432034725	-0.7
1041	damp	d{mp	4	7.45	10	1.4	1610	REG	0.928571428571429	0.875024640252316	1	0.928571428571429	0.99315245002393	0	0	0	1	0	0	0	0	1	0	0	0	1	\stop.alv\	1	1	1	1	-0.473929108154595	0.162563313355004	-0.00878708609583519	0.000226039432034725	-0.64
1042	dams	d{mz	4	6.42	16	1.25	1019	REG	1	1	1	0.928571428571429	0.99315245002393	0	0	0	1	0	0	0	0	1	0	0	0	1	\stop.alv\	1	1	1	1	-0.473929108154595	0.162563313355004	-0.00878708609583519	0.000226039432034725	-0.56
1043	dance	d{ns	5	10.17	3	1.6	2805	REG	1	1	1	0.928571428571429	0.99315245002393	0	0	0	1	0	0	0	0	1	0	0	0	1	\stop.alv\	1	1	1	1	-0.473929108154595	0.162563313355004	-0.00878708609583519	0.000226039432034725	-0.67
1045	dank	d{Nk	4	6.39	14	1.4	2127	REG	1	1	1	0.928571428571429	0.99315245002393	0	0	0	1	0	0	0	0	1	0	0	0	1	\stop.alv\	1	1	1	1	-0.473929108154595	0.162563313355004	-0.00878708609583519	0.000226039432034725	-0.32
1046	dare	d8	4	9.09	23	1	3452	REG	1	1	1	1	1	0	0	0	1	0	0	0	0	1	0	0	0	1	\stop.alv\	1	1	1	1	-0.473929108154595	0.162563313355004	-0.00878708609583519	0.000226039432034725	-0.53
1047	dared	d8d	5	7.11	10	1.5	3929	REG	0.933333333333333	1	1	1	1	0	0	0	1	0	0	0	0	1	0	0	0	1	\stop.alv\	1	1	1	0.875	-0.143919674207074	-0.541731699763225	0.117258192438157	-0.0264644286685469	-0.29
1048	dares	d8z	5	6.52	16	1	4368	REG	1	1	1	1	1	0	0	0	1	0	0	0	0	1	0	0	0	1	\stop.alv\	1	1	1	1	-0.473929108154595	0.162563313355004	-0.00878708609583519	0.000226039432034725	-0.28
1049	dark	d#k	4	11.17	11	1.4	2739	REG	1	1	1	1	1	0	0	0	1	0	0	0	0	1	0	0	0	1	\stop.alv\	1	1	1	1	-0.473929108154595	0.162563313355004	-0.00878708609583519	0.000226039432034725	-0.82
1050	darn	d#n	4	8.42	10	1.7	2814	REG	0.8	0.708238065544239	1	1	1	0	0	0	1	0	0	0	0	1	0	0	0	1	\stop.alv\	1	1	1	1	-0.473929108154595	0.162563313355004	-0.00878708609583519	0.000226039432034725	-0.57
1051	darned	d#nd	6	6.94	6	1.9	4497	REG	0.666666666666667	0.0480451092781583	1	1	1	0	0	0	1	0	0	0	0	1	0	0	0	1	\stop.alv\	1	1	1	1	-0.473929108154595	0.162563313355004	-0.00878708609583519	0.000226039432034725	-0.47
1052	dart	d#t	4	7.41	12	1.4	3189	REG	0.833333333333333	0.998418506506871	1	1	1	0	0	0	1	0	0	0	0	1	0	0	0	1	\stop.alv\	1	1	1	1	-0.473929108154595	0.162563313355004	-0.00878708609583519	0.000226039432034725	-0.38
1053	dash	d{S	4	8.14	10	1	1593	REG	0.91304347826087	0.931531316980233	1	0.928571428571429	0.99315245002393	0	0	0	1	0	0	0	0	1	0	0	0	1	\stop.alv\	1	1	1	1	-0.473929108154595	0.162563313355004	-0.00878708609583519	0.000226039432034725	-0.65
1054	dashed	d{St	6	6.38	9	1.65	3089	REG	0.894736842105263	0.800324472731811	1	0.928571428571429	0.99315245002393	0	0	0	1	0	0	0	0	1	0	0	0	1	\stop.alv\	1	1	1	1	-0.473929108154595	0.162563313355004	-0.00878708609583519	0.000226039432034725	-0.55
1055	date	d1t	4	11.82	21	1	2605	REG	1	1	1	1	1	0	0	0	1	0	0	0	0	1	0	0	0	1	\stop.alv\	1	1	1	1	-0.473929108154595	0.162563313355004	-0.00878708609583519	0.000226039432034725	-0.72
1056	dates	d1ts	5	9.81	15	1.45	3521	REG	1	1	1	1	1	0	0	0	1	0	0	0	0	1	0	0	0	1	\stop.alv\	1	1	1	1	-0.473929108154595	0.162563313355004	-0.00878708609583519	0.000226039432034725	-0.45
1057	daub	d9b	4	4.48	1	1.65	920	REG	1	1	1	1	1	0	0	0	1	0	0	0	0	1	0	0	0	1	\stop.alv\	1	1	1	1	-0.473929108154595	0.162563313355004	-0.00878708609583519	0.000226039432034725	0.17
1058	daubed	d9bd	6	2.83	3	1.85	2302	REG	1	1	1	1	1	0	0	0	1	0	0	0	0	1	0	0	0	1	\stop.alv\	1	1	1	1	-0.473929108154595	0.162563313355004	-0.00878708609583519	0.000226039432034725	0.03
1059	daunt	d9nt	5	2.48	5	1.6	1968	REG	1	1	1	1	1	0	0	0	1	0	0	0	0	1	0	0	0	1	\stop.alv\	1	1	1	1	-0.473929108154595	0.162563313355004	-0.00878708609583519	0.000226039432034725	-0.51
1060	dawn	d9n	4	9.02	8	1	665	REG	1	1	1	1	1	0	0	0	1	0	0	0	0	1	0	0	0	1	\stop.alv\	1	1	1	1	-0.473929108154595	0.162563313355004	-0.00878708609583519	0.000226039432034725	-0.63
1061	dawns	d9nz	5	5.14	7	1.5	1113	REG	1	1	1	1	1	0	0	0	1	0	0	0	0	1	0	0	0	1	\stop.alv\	1	1	1	1	-0.473929108154595	0.162563313355004	-0.00878708609583519	0.000226039432034725	-0.6
1062	day	d1	3	12.38	23	1	597	REG	1	1	1	1	1	0	0	0	1	0	0	0	0	1	0	0	0	1	\stop.alv\	1	1	1	1	-0.473929108154595	0.162563313355004	-0.00878708609583519	0.000226039432034725	-0.65
1063	days	d1z	4	11.97	17	1	705	REG	1	1	1	1	1	0	0	0	1	0	0	0	0	1	0	0	0	1	\stop.alv\	1	1	1	1	-0.473929108154595	0.162563313355004	-0.00878708609583519	0.000226039432034725	-0.54
1064	daze	d1z	4	6.39	15	1	564	REG	1	1	1	1	1	0	0	0	1	0	0	0	0	1	0	0	0	1	\stop.alv\	1	1	1	1	-0.473929108154595	0.162563313355004	-0.00878708609583519	0.000226039432034725	-0.46
1065	dazed	d1zd	5	6.56	11	1.65	1041	REG	1	1	1	1	1	0	0	0	1	0	0	0	0	1	0	0	0	1	\stop.alv\	1	1	1	1	-0.473929108154595	0.162563313355004	-0.00878708609583519	0.000226039432034725	-0.54
1066	dead	dEd	4	11.2	10	1	3398	IRR	0.625	0.583265021434959	1	0.555555555555556	0.602953922473628	0	0	0	1	0	0	0	0	1	0	0	0	1	\stop.alv\	1	1	1	0.666666666666667	0.406096049038793	-1.71555672162694	0.327333656661477	-0.0709485421695163	-0.41
1067	deaf	dEf	4	8.72	6	1.4	3098	IRR	0.333333333333333	0.461881038647343	1	0.555555555555556	0.602953922473628	0	0	0	1	0	0	0	0	1	0	0	0	1	\stop.alv\	1	1	1	1	-0.473929108154595	0.162563313355004	-0.00878708609583519	0.000226039432034725	-0.53
1068	deal	dil	4	11.34	18	1	3440	REG	0.916666666666667	0.366649693033444	1	0.444444444444444	0.397046077526372	0	0	0	1	0	0	0	0	1	0	0	0	1	\stop.alv\	1	1	1	1	-0.473929108154595	0.162563313355004	-0.00878708609583519	0.000226039432034725	-0.48
1069	deals	dilz	5	9.55	11	1.25	3615	REG	1	1	1	0.444444444444444	0.397046077526372	0	0	0	1	0	0	0	0	1	0	0	0	1	\stop.alv\	1	1	1	1	-0.473929108154595	0.162563313355004	-0.00878708609583519	0.000226039432034725	-0.62
1070	dealt	dElt	5	9.01	1	1.1	3587	IRR	1	1	1	0.555555555555556	0.602953922473628	0	0	0	1	0	0	0	0	1	0	0	0	1	\stop.alv\	1	1	1	1	-0.473929108154595	0.162563313355004	-0.00878708609583519	0.000226039432034725	-0.29
1071	dean	din	4	9.58	11	1	4025	REG	0.875	1	1	0.444444444444444	0.397046077526372	0	0	0	1	0	0	0	0	1	0	0	0	1	\stop.alv\	1	1	1	1	-0.473929108154595	0.162563313355004	-0.00878708609583519	0.000226039432034725	-0.42
1072	deans	dinz	5	5.78	8	1.3	4473	REG	1	1	1	0.444444444444444	0.397046077526372	0	0	0	1	0	0	0	0	1	0	0	0	1	\stop.alv\	1	1	1	1	-0.473929108154595	0.162563313355004	-0.00878708609583519	0.000226039432034725	-0.03
1073	dear	d7	4	10.29	18	1	3808	REG	0.736842105263158	0.891185081925466	1	0.5	0.987404363369082	0	0	0	1	0	0	0	0	1	0	0	0	1	\stop.alv\	1	1	0.666666666666667	0.571428571428571	2.25415029854232	-1.96213835132454	-1.90993065620602	0.977836947787089	-0.38
1074	dearth	d3T	6	5.93	1	1.65	4395	IRR	0.5	0.473618090452261	1	0.5	0.0125956366309178	0	0	0	1	0	0	0	0	1	0	0	0	1	\stop.alv\	1	1	1	1	-0.473929108154595	0.162563313355004	-0.00878708609583519	0.000226039432034725	0.28
1075	death	dET	5	11.26	2	1.5	4217	IRR	0.4	0.987377819649491	1	0.555555555555556	0.602953922473628	0	0	0	1	0	0	0	0	1	0	0	0	1	\stop.alv\	1	1	1	1	-0.473929108154595	0.162563313355004	-0.00878708609583519	0.000226039432034725	-0.65
1076	deaths	dETs	6	8.73	2	1.75	4286	IRR	0.4	0.98784950958864	1	0.555555555555556	0.602953922473628	0	0	0	1	0	0	0	0	1	0	0	0	1	\stop.alv\	1	1	1	1	-0.473929108154595	0.162563313355004	-0.00878708609583519	0.000226039432034725	-0.49
1077	deck	dEk	4	10.27	8	1	3405	REG	1	1	1	1	1	0	0	0	1	0	0	0	0	1	0	0	0	1	\stop.alv\	1	1	1	1	-0.473929108154595	0.162563313355004	-0.00878708609583519	0.000226039432034725	-0.63
1078	decked	dEkt	6	5.52	4	1.4	5073	REG	1	1	1	1	1	0	0	0	1	0	0	0	0	1	0	0	0	1	\stop.alv\	1	1	1	1	-0.473929108154595	0.162563313355004	-0.00878708609583519	0.000226039432034725	-0.53
1079	decks	dEks	5	8.8	8	1.15	3636	REG	1	1	1	1	1	0	0	0	1	0	0	0	0	1	0	0	0	1	\stop.alv\	1	1	1	1	-0.473929108154595	0.162563313355004	-0.00878708609583519	0.000226039432034725	-0.39
1080	deed	did	4	7.59	16	1	2521	REG	1	1	1	1	1	0	0	0	1	0	0	0	0	1	0	0	0	1	\stop.alv\	1	1	1	1	-0.473929108154595	0.162563313355004	-0.00878708609583519	0.000226039432034725	-0.39
1081	deeds	didz	5	7.78	10	1.45	2729	REG	1	1	1	1	1	0	0	0	1	0	0	0	0	1	0	0	0	1	\stop.alv\	1	1	1	1	-0.473929108154595	0.162563313355004	-0.00878708609583519	0.000226039432034725	-0.24
1082	deem	dim	4	7.01	6	1	2412	REG	1	1	1	1	1	0	0	0	1	0	0	0	0	1	0	0	0	1	\stop.alv\	1	1	1	1	-0.473929108154595	0.162563313355004	-0.00878708609583519	0.000226039432034725	-0.38
1083	deemed	dimd	6	8.16	2	1.55	3991	REG	1	1	1	1	1	0	0	0	1	0	0	0	0	1	0	0	0	1	\stop.alv\	1	1	1	1	-0.473929108154595	0.162563313355004	-0.00878708609583519	0.000226039432034725	-0.17
1084	deep	dip	4	10.66	9	1.05	2432	REG	1	1	1	1	1	0	0	0	1	0	0	0	0	1	0	0	0	1	\stop.alv\	1	1	1	1	-0.473929108154595	0.162563313355004	-0.00878708609583519	0.000226039432034725	-0.42
1085	deer	d7	4	8.5	14	1	3139	REG	1	1	1	1	1	0	0	0	1	0	0	0	0	1	0	0	0	1	\stop.alv\	1	1	1	1	-0.473929108154595	0.162563313355004	-0.00878708609583519	0.000226039432034725	-0.32
1086	deft	dEft	4	5.29	8	1.6	2285	REG	1	1	1	1	1	0	0	0	1	0	0	0	0	1	0	0	0	1	\stop.alv\	1	1	1	1	-0.473929108154595	0.162563313355004	-0.00878708609583519	0.000226039432034725	-0.63
1087	deigned	d1nd	7	3.87	2	1.3	4401	REG	1	1	1	1	1	0	0	0	1	0	0	0	0	1	0	0	0	1	\stop.alv\	1	1	1	1	-0.473929108154595	0.162563313355004	-0.00878708609583519	0.000226039432034725	1.13
1088	dell	dEl	4	8.71	14	1	3875	REG	1	1	1	1	1	0	0	0	1	0	0	0	0	1	0	0	0	1	\stop.alv\	1	1	1	1	-0.473929108154595	0.162563313355004	-0.00878708609583519	0.000226039432034725	-0.53
1089	dells	dElz	5	4.84	13	1.1	4050	REG	1	1	1	1	1	0	0	0	1	0	0	0	0	1	0	0	0	1	\stop.alv\	1	1	1	1	-0.473929108154595	0.162563313355004	-0.00878708609583519	0.000226039432034725	-0.29
1090	delve	dElv	5	6.42	2	1.75	3347	REG	1	1	1	1	1	0	0	0	1	0	0	0	0	1	0	0	0	1	\stop.alv\	1	1	1	1	-0.473929108154595	0.162563313355004	-0.00878708609583519	0.000226039432034725	-0.03
1091	den	dEn	3	9.85	27	1	2876	REG	1	1	1	1	1	0	0	0	1	0	0	0	0	1	0	0	0	1	\stop.alv\	1	1	1	1	-0.473929108154595	0.162563313355004	-0.00878708609583519	0.000226039432034725	-0.57
1092	dens	dEnz	4	4.74	19	1.35	3471	REG	1	1	1	1	1	0	0	0	1	0	0	0	0	1	0	0	0	1	\stop.alv\	1	1	1	1	-0.473929108154595	0.162563313355004	-0.00878708609583519	0.000226039432034725	-0.48
1093	dense	dEns	5	8.01	3	1.25	4244	REG	1	1	1	1	1	0	0	0	1	0	0	0	0	1	0	0	0	1	\stop.alv\	1	1	1	1	-0.473929108154595	0.162563313355004	-0.00878708609583519	0.000226039432034725	-0.56
1094	dent	dEnt	4	7.81	16	1	3699	REG	1	1	1	1	1	0	0	0	1	0	0	0	0	1	0	0	0	1	\stop.alv\	1	1	1	1	-0.473929108154595	0.162563313355004	-0.00878708609583519	0.000226039432034725	-0.56
1095	depth	dEpT	5	9.44	1	1.9	2987	REG	1	1	1	1	1	0	0	0	1	0	0	0	0	1	0	0	0	1	\stop.alv\	1	1	1	1	-0.473929108154595	0.162563313355004	-0.00878708609583519	0.000226039432034725	-0.68
1096	depths	dEpTs	6	7.84	1	2.25	3056	REG	1	1	1	1	1	0	0	0	1	0	0	0	0	1	0	0	0	1	\stop.alv\	1	1	1	1	-0.473929108154595	0.162563313355004	-0.00878708609583519	0.000226039432034725	-0.47
1097	desk	dEsk	4	9.52	3	1.75	2798	REG	1	1	1	1	1	0	0	0	1	0	0	0	0	1	0	0	0	1	\stop.alv\	1	1	1	1	-0.473929108154595	0.162563313355004	-0.00878708609583519	0.000226039432034725	-0.69
1098	desks	dEsks	5	6.62	2	1.8	3029	REG	1	1	1	1	1	0	0	0	1	0	0	0	0	1	0	0	0	1	\stop.alv\	1	1	1	1	-0.473929108154595	0.162563313355004	-0.00878708609583519	0.000226039432034725	-0.56
1099	deuce	dWs	5	5.86	1	1	2537	IRR	1	1	1	1	1	0	0	0	1	0	0	0	0	1	0	0	0	1	\stop.alv\	1	1	1	1	-0.473929108154595	0.162563313355004	-0.00878708609583519	0.000226039432034725	0.06
1100	dew	dW	3	7.19	19	1	1961	REG	0.428571428571429	0.935907445204936	1	1	1	0	0	0	1	0	0	0	0	1	0	0	0	1	\stop.alv\	1	1	1	1	-0.473929108154595	0.162563313355004	-0.00878708609583519	0.000226039432034725	-0.48
1101	dibs	dIbz	4	5.81	14	1.9	1951	REG	1	1	1	1	1	0	0	0	1	0	0	0	0	1	0	0	0	1	\stop.alv\	1	1	1	1	-0.473929108154595	0.162563313355004	-0.00878708609583519	0.000226039432034725	-0.28
1102	dice	d2s	4	9.61	13	1	2449	REG	1	1	1	1	1	0	0	0	1	0	0	0	0	1	0	0	0	1	\stop.alv\	1	1	1	1	-0.473929108154595	0.162563313355004	-0.00878708609583519	0.000226039432034725	-0.63
1103	did	dId	3	12.85	20	1	1895	REG	1	1	1	1	1	0	0	0	1	0	0	0	0	1	0	0	0	1	\stop.alv\	1	1	1	1	-0.473929108154595	0.162563313355004	-0.00878708609583519	0.000226039432034725	-0.45
1104	die	d2	3	11.13	18	1	1819	REG	0.875	1	1	1	1	0	0	0	1	0	0	0	0	1	0	0	0	1	\stop.alv\	1	1	1	1	-0.473929108154595	0.162563313355004	-0.00878708609583519	0.000226039432034725	-0.62
1105	died	d2d	4	10.27	12	1	2118	REG	0.9375	0.952968494379651	1	1	1	0	0	0	1	0	0	0	0	1	0	0	0	1	\stop.alv\	1	1	1	1	-0.473929108154595	0.162563313355004	-0.00878708609583519	0.000226039432034725	-0.67
1106	dies	d2z	4	9.1	18	1	2239	REG	1	1	1	1	1	0	0	0	1	0	0	0	0	1	0	0	0	1	\stop.alv\	1	1	1	1	-0.473929108154595	0.162563313355004	-0.00878708609583519	0.000226039432034725	-0.39
1107	dig	dIg	3	9.1	20	1.05	2107	REG	1	1	1	1	1	0	0	0	1	0	0	0	0	1	0	0	0	1	\stop.alv\	1	1	1	1	-0.473929108154595	0.162563313355004	-0.00878708609583519	0.000226039432034725	-0.55
1108	digs	dIgz	4	6.53	15	1.7	2173	REG	1	1	1	1	1	0	0	0	1	0	0	0	0	1	0	0	0	1	\stop.alv\	1	1	1	1	-0.473929108154595	0.162563313355004	-0.00878708609583519	0.000226039432034725	-0.52
1109	dike	d2k	4	5.2	14	1.05	1799	REG	1	1	1	1	1	0	0	0	1	0	0	0	0	1	0	0	0	1	\stop.alv\	1	1	1	1	-0.473929108154595	0.162563313355004	-0.00878708609583519	0.000226039432034725	-0.63
1110	dill	dIl	4	6.2	15	1	3561	REG	1	1	1	1	1	0	0	0	1	0	0	0	0	1	0	0	0	1	\stop.alv\	1	1	1	1	-0.473929108154595	0.162563313355004	-0.00878708609583519	0.000226039432034725	-0.39
1111	dim	dIm	3	8.36	15	1	1907	REG	1	1	1	1	1	0	0	0	1	0	0	0	0	1	0	0	0	1	\stop.alv\	1	1	1	1	-0.473929108154595	0.162563313355004	-0.00878708609583519	0.000226039432034725	-0.61
1112	dime	d2m	4	7.85	12	1	2362	REG	1	1	1	1	1	0	0	0	1	0	0	0	0	1	0	0	0	1	\stop.alv\	1	1	1	1	-0.473929108154595	0.162563313355004	-0.00878708609583519	0.000226039432034725	-0.69
1113	dimes	d2mz	5	5.92	11	1.6	3278	REG	1	1	1	1	1	0	0	0	1	0	0	0	0	1	0	0	0	1	\stop.alv\	1	1	1	1	-0.473929108154595	0.162563313355004	-0.00878708609583519	0.000226039432034725	-0.43
1114	din	dIn	3	8.24	23	1	2632	REG	1	1	1	1	1	0	0	0	1	0	0	0	0	1	0	0	0	1	\stop.alv\	1	1	1	1	-0.473929108154595	0.162563313355004	-0.00878708609583519	0.000226039432034725	-0.47
1115	dine	d2n	4	6.35	24	1	3169	REG	1	1	1	1	1	0	0	0	1	0	0	0	0	1	0	0	0	1	\stop.alv\	1	1	1	1	-0.473929108154595	0.162563313355004	-0.00878708609583519	0.000226039432034725	-0.63
1116	dined	d2nd	5	4.98	9	1.2	3646	REG	1	1	1	1	1	0	0	0	1	0	0	0	0	1	0	0	0	1	\stop.alv\	1	1	1	1	-0.473929108154595	0.162563313355004	-0.00878708609583519	0.000226039432034725	-0.24
1117	dines	d2nz	5	3.66	21	1.15	4085	REG	1	1	1	1	1	0	0	0	1	0	0	0	0	1	0	0	0	1	\stop.alv\	1	1	1	1	-0.473929108154595	0.162563313355004	-0.00878708609583519	0.000226039432034725	-0.32
1118	dip	dIp	3	8.53	19	1	1788	REG	1	1	1	1	1	0	0	0	1	0	0	0	0	1	0	0	0	1	\stop.alv\	1	1	1	1	-0.473929108154595	0.162563313355004	-0.00878708609583519	0.000226039432034725	-0.53
1119	dipped	dIpt	6	6.79	8	1.4	3747	REG	1	1	1	1	1	0	0	0	1	0	0	0	0	1	0	0	0	1	\stop.alv\	1	1	1	1	-0.473929108154595	0.162563313355004	-0.00878708609583519	0.000226039432034725	-0.44
1120	dips	dIps	4	6.51	14	1.55	1896	REG	1	1	1	1	1	0	0	0	1	0	0	0	0	1	0	0	0	1	\stop.alv\	1	1	1	1	-0.473929108154595	0.162563313355004	-0.00878708609583519	0.000226039432034725	-0.59
1121	dirge	d3_	5	4.73	0	1.7	2912	REG	1	1	1	1	1	0	0	0	1	0	0	0	0	1	0	0	0	1	\stop.alv\	1	1	1	1	-0.473929108154595	0.162563313355004	-0.00878708609583519	0.000226039432034725	0.1
1122	dirt	d3t	4	8.94	7	1.55	2816	REG	1	1	1	1	1	0	0	0	1	0	0	0	0	1	0	0	0	1	\stop.alv\	1	1	1	1	-0.473929108154595	0.162563313355004	-0.00878708609583519	0.000226039432034725	-0.61
1123	disc	dIsk	4	9.73	3	1.65	3636	REG	1	1	1	1	1	0	0	0	1	0	0	0	0	1	0	0	0	1	\stop.alv\	1	1	1	1	-0.473929108154595	0.162563313355004	-0.00878708609583519	0.000226039432034725	-0.49
1124	discs	dIsks	5	8.67	2	1.6	3642	REG	1	1	1	1	1	0	0	0	1	0	0	0	0	1	0	0	0	1	\stop.alv\	1	1	1	1	-0.473929108154595	0.162563313355004	-0.00878708609583519	0.000226039432034725	-0.07
1125	dish	dIS	4	8.89	8	1.25	3574	REG	1	1	1	1	1	0	0	0	1	0	0	0	0	1	0	0	0	1	\stop.alv\	1	1	1	1	-0.473929108154595	0.162563313355004	-0.00878708609583519	0.000226039432034725	-0.64
1126	dished	dISt	6	5.31	4	1.8	5070	REG	1	1	1	1	1	0	0	0	1	0	0	0	0	1	0	0	0	1	\stop.alv\	1	1	1	1	-0.473929108154595	0.162563313355004	-0.00878708609583519	0.000226039432034725	-0.26
1127	ditch	dIJ	5	7.46	8	1.5	3014	REG	1	1	1	1	1	0	0	0	1	0	0	0	0	1	0	0	0	1	\stop.alv\	1	1	1	1	-0.473929108154595	0.162563313355004	-0.00878708609583519	0.000226039432034725	-0.63
1128	dive	d2v	4	9.01	15	1.2	2457	REG	0.857142857142857	0.510008538851776	1	1	1	0	0	0	1	0	0	0	0	1	0	0	0	1	\stop.alv\	1	1	1	0.666666666666667	0.406096049038793	-1.71555672162694	0.327333656661477	-0.0709485421695163	-0.77
1129	dived	d2vd	5	5.92	9	1.75	2934	REG	0.875	0.0307551178061027	1	1	1	0	0	0	1	0	0	0	0	1	0	0	0	1	\stop.alv\	1	1	1	1	-0.473929108154595	0.162563313355004	-0.00878708609583519	0.000226039432034725	-0.02
1130	dives	d2vz	5	7.36	15	1.5	3373	REG	0.875	0.496128591421149	1	1	1	0	0	0	1	0	0	0	0	1	0	0	0	1	\stop.alv\	1	1	1	0.666666666666667	0.406096049038793	-1.71555672162694	0.327333656661477	-0.0709485421695163	-0.55
1131	do	d5	2	14.12	19	1	523	REG	0.75	0.251080505249323	1	0.263157894736842	0.975950957690626	0	0	0	1	0	0	0	0	1	0	0	0	1	\stop.alv\	0.5	0.5	0.25	0.571428571428571	9.54436151553501	1.536325297903	-1.46833991445504	0.885984058678317	-0.7
1132	do	d5	2	14.12	19	1	523	REG	0.25	0.251080505249323	1	0.263157894736842	0.975950957690626	0	0	0	1	0	0	0	0	1	0	0	0	1	\stop.alv\	0.5	0.5	0.25	0.571428571428571	9.54436151553501	1.536325297903	-1.46833991445504	0.885984058678317	-0.7
1139	do	du	2	14.12	19	1	523	IRR	0.75	0.748919494750677	1	0.263157894736842	0.975950957690626	0	0	0	1	0	0	0	0	1	0	0	0	1	\stop.alv\	0.5	0.5	0.75	0.428571428571429	7.52658741887405	0.296380569607731	2.17566004863819	-0.748200960486494	-0.7
1140	do	du	2	14.12	19	1	523	IRR	0.25	0.748919494750677	1	0.263157894736842	0.975950957690626	0	0	0	1	0	0	0	0	1	0	0	0	1	\stop.alv\	0.5	0.5	0.75	0.428571428571429	7.52658741887405	0.296380569607731	2.17566004863819	-0.748200960486494	-0.7
1147	doc	dQk	3	9.49	10	1	908	REG	1	1	1	0.736842105263158	0.0240490423093736	0	0	0	1	0	0	0	0	1	0	0	0	1	\stop.alv\	1	1	1	1	-0.473929108154595	0.162563313355004	-0.00878708609583519	0.000226039432034725	-0.69
1148	dock	dQk	4	7.84	12	1	1708	REG	1	1	1	0.736842105263158	0.0240490423093736	0	0	0	1	0	0	0	0	1	0	0	0	1	\stop.alv\	1	1	1	1	-0.473929108154595	0.162563313355004	-0.00878708609583519	0.000226039432034725	-0.65
1149	docked	dQkt	6	6.22	11	1.2	3376	REG	1	1	1	0.736842105263158	0.0240490423093736	0	0	0	1	0	0	0	0	1	0	0	0	1	\stop.alv\	1	1	1	1	-0.473929108154595	0.162563313355004	-0.00878708609583519	0.000226039432034725	-0.47
1150	docks	dQks	5	6.35	11	1.2	1939	REG	1	1	1	0.736842105263158	0.0240490423093736	0	0	0	1	0	0	0	0	1	0	0	0	1	\stop.alv\	1	1	1	1	-0.473929108154595	0.162563313355004	-0.00878708609583519	0.000226039432034725	-0.67
1151	dodge	dQ_	5	8.79	2	1.85	1559	REG	1	1	1	0.736842105263158	0.0240490423093736	0	0	0	1	0	0	0	0	1	0	0	0	1	\stop.alv\	1	1	1	1	-0.473929108154595	0.162563313355004	-0.00878708609583519	0.000226039432034725	-0.51
1152	dodged	dQ_d	6	5.78	5	1.9	2645	REG	1	1	1	0.736842105263158	0.0240490423093736	0	0	0	1	0	0	0	0	1	0	0	0	1	\stop.alv\	1	1	1	1	-0.473929108154595	0.162563313355004	-0.00878708609583519	0.000226039432034725	-0.4
1153	doe	d5	3	8.45	20	1	646	REG	0.888888888888889	0.73189561994956	1	1	1	0	0	0	1	0	0	0	0	1	0	0	0	1	\stop.alv\	1	1	1	1	-0.473929108154595	0.162563313355004	-0.00878708609583519	0.000226039432034725	-0.55
1154	does	d5z	4	13.17	16	1	1066	REG	0.0769230769230769	0.519032613826177	1	1	1	0	0	0	1	0	0	0	0	1	0	0	0	1	\stop.alv\	0.5	0.5	0.666666666666667	0.75	7.07714635415678	2.17993091270034	1.26821891542267	-0.41228805705288	-0.45
1155	does	d5z	4	13.17	16	1	1066	REG	0.846153846153846	0.519032613826177	1	1	1	0	0	0	1	0	0	0	0	1	0	0	0	1	\stop.alv\	0.5	0.5	0.666666666666667	0.75	7.07714635415678	2.17993091270034	1.26821891542267	-0.41228805705288	-0.45
1158	does	dVz	4	13.17	16	1	1066	IRR	0.0769230769230769	0.475730040227053	1	1	1	0	0	0	1	0	0	0	0	1	0	0	0	1	\stop.alv\	0.5	0.5	0.333333333333333	0.25	9.99380258025228	-0.347225045189615	-0.560898781239525	0.550071155244702	-0.45
1159	does	dVz	4	13.17	16	1	1066	IRR	0.846153846153846	0.475730040227053	1	1	1	0	0	0	1	0	0	0	0	1	0	0	0	1	\stop.alv\	0.5	0.5	0.333333333333333	0.25	9.99380258025228	-0.347225045189615	-0.560898781239525	0.550071155244702	-0.45
1170	doff	dQf	4	3.74	2	1.65	865	REG	1	1	1	0.736842105263158	0.0240490423093736	0	0	0	1	0	0	0	0	1	0	0	0	1	\stop.alv\	1	1	1	1	-0.473929108154595	0.162563313355004	-0.00878708609583519	0.000226039432034725	-0.43
1171	dog	dQg	3	10.97	19	1.45	760	REG	1	1	1	0.736842105263158	0.0240490423093736	0	0	0	1	0	0	0	0	1	0	0	0	1	\stop.alv\	1	1	1	1	-0.473929108154595	0.162563313355004	-0.00878708609583519	0.000226039432034725	-0.67
1172	dogs	dQgz	4	10.39	16	1.65	826	REG	1	1	1	0.736842105263158	0.0240490423093736	0	0	0	1	0	0	0	0	1	0	0	0	1	\stop.alv\	1	1	1	1	-0.473929108154595	0.162563313355004	-0.00878708609583519	0.000226039432034725	-0.75
1173	dole	d5l	4	8.78	19	1	2130	REG	1	1	1	0.875	0.137802634702113	0	0	0	1	0	0	0	0	1	0	0	0	1	\stop.alv\	1	1	1	1	-0.473929108154595	0.162563313355004	-0.00878708609583519	0.000226039432034725	-0.5
1174	doll	dQl	4	8.65	12	1.25	2762	REG	0.307692307692308	0.256757072988089	1	0.736842105263158	0.0240490423093736	0	0	0	1	0	0	0	0	1	0	0	0	1	\stop.alv\	1	1	0.5	0.4	3.50504391025163	-2.78301660773806	-2.90371796532991	1.4757934195991	-0.68
1175	dolls	dQlz	5	7.91	11	1.6	2937	REG	0.333333333333333	0.391480813381437	1	0.736842105263158	0.0240490423093736	0	0	0	1	0	0	0	0	1	0	0	0	1	\stop.alv\	1	1	0.5	0.4	3.50504391025163	-2.78301660773806	-2.90371796532991	1.4757934195991	-0.7
1176	dolt	d5lt	4	5.88	7	1.55	1826	IRR	1	1	1	0.263157894736842	0.975950957690626	0	0	0	1	0	0	0	0	1	0	0	0	1	\stop.alv\	1	1	1	1	-0.473929108154595	0.162563313355004	-0.00878708609583519	0.000226039432034725	-0.41
1177	dome	d5m	4	7.71	15	1	1937	REG	0.75	0.136776392771241	1	0.875	0.137802634702113	0	0	0	1	0	0	0	0	1	0	0	0	1	\stop.alv\	1	1	1	0.666666666666667	0.406096049038793	-1.71555672162694	0.327333656661477	-0.0709485421695163	-0.6
1178	domed	d5md	5	5.12	7	1.45	2414	REG	1	1	1	0.875	0.137802634702113	0	0	0	1	0	0	0	0	1	0	0	0	1	\stop.alv\	1	1	1	1	-0.473929108154595	0.162563313355004	-0.00878708609583519	0.000226039432034725	0.09
1179	domes	d5mz	5	6	12	1.45	2853	REG	0.8	0.108179078777443	1	0.875	0.137802634702113	0	0	0	1	0	0	0	0	1	0	0	0	1	\stop.alv\	1	1	1	0.666666666666667	0.406096049038793	-1.71555672162694	0.327333656661477	-0.0709485421695163	-0.33
1180	done	dVn	4	12.07	22	1	3052	IRR	0.15	0.824976101080007	1	0.125	0.862197365297887	0	0	0	1	0	0	0	0	1	0	0	0	1	\stop.alv\	1	1	0.333333333333333	0.125	5.02937391008889	-4.18745358930668	-3.79306775795421	1.95163493212778	-0.56
1181	donned	dQnd	6	5.28	5	1.55	4598	REG	1	1	1	0.736842105263158	0.0240490423093736	0	0	0	1	0	0	0	0	1	0	0	0	1	\stop.alv\	1	1	1	1	-0.473929108154595	0.162563313355004	-0.00878708609583519	0.000226039432034725	0.07
1182	doom	dum	4	10.43	6	1	1590	REG	1	1	1	1	1	0	0	0	1	0	0	0	0	1	0	0	0	1	\stop.alv\	1	1	1	1	-0.473929108154595	0.162563313355004	-0.00878708609583519	0.000226039432034725	-0.57
1183	doomed	dumd	6	8.08	5	1.5	3169	REG	1	1	1	1	1	0	0	0	1	0	0	0	0	1	0	0	0	1	\stop.alv\	1	1	1	1	-0.473929108154595	0.162563313355004	-0.00878708609583519	0.000226039432034725	-0.56
1184	dooms	dumz	5	5.02	6	1.5	1707	REG	1	1	1	1	1	0	0	0	1	0	0	0	0	1	0	0	0	1	\stop.alv\	1	1	1	1	-0.473929108154595	0.162563313355004	-0.00878708609583519	0.000226039432034725	-0.54
1185	door	d9	4	10.89	10	1	1880	REG	1	1	1	1	1	0	0	0	1	0	0	0	0	1	0	0	0	1	\stop.alv\	1	1	1	1	-0.473929108154595	0.162563313355004	-0.00878708609583519	0.000226039432034725	-0.62
1186	doors	d9z	5	9.43	4	1.05	2111	REG	1	1	1	1	1	0	0	0	1	0	0	0	0	1	0	0	0	1	\stop.alv\	1	1	1	1	-0.473929108154595	0.162563313355004	-0.00878708609583519	0.000226039432034725	-0.6
1187	dope	d5p	4	7.55	16	1	1477	REG	1	1	1	0.875	0.137802634702113	0	0	0	1	0	0	0	0	1	0	0	0	1	\stop.alv\	1	1	1	1	-0.473929108154595	0.162563313355004	-0.00878708609583519	0.000226039432034725	-0.72
1188	doped	d5pt	5	5.36	13	1.55	1954	REG	1	1	1	0.875	0.137802634702113	0	0	0	1	0	0	0	0	1	0	0	0	1	\stop.alv\	1	1	1	1	-0.473929108154595	0.162563313355004	-0.00878708609583519	0.000226039432034725	-0.44
1189	dorm	d9m	4	7.41	8	1.75	2386	REG	0.833333333333333	0.972651233356179	1	1	1	0	0	0	1	0	0	0	0	1	0	0	0	1	\stop.alv\	1	1	1	1	-0.473929108154595	0.162563313355004	-0.00878708609583519	0.000226039432034725	-0.53
1190	dose	d5s	4	8.54	16	1.55	1552	REG	0.166666666666667	0.195128099311822	1	0.875	0.137802634702113	0	0	0	1	0	0	0	0	1	0	0	0	1	\stop.alv\	1	1	1	0.5	0.846108627635488	-2.65461673911791	0.495394028040134	-0.106535832970292	-0.38
1191	dosed	d5st	5	4.8	8	1.4	2029	REG	0.2	0.00396513304496002	1	0.875	0.137802634702113	0	0	0	1	0	0	0	0	1	0	0	0	1	\stop.alv\	1	1	1	0.5	0.846108627635488	-2.65461673911791	0.495394028040134	-0.106535832970292	-0.17
1192	dot	dQt	3	8.98	18	1	994	REG	1	1	1	0.736842105263158	0.0240490423093736	0	0	0	1	0	0	0	0	1	0	0	0	1	\stop.alv\	1	1	1	1	-0.473929108154595	0.162563313355004	-0.00878708609583519	0.000226039432034725	-0.67
1193	dots	dQts	4	7.93	13	1.5	1139	REG	1	1	1	0.736842105263158	0.0240490423093736	0	0	0	1	0	0	0	0	1	0	0	0	1	\stop.alv\	1	1	1	1	-0.473929108154595	0.162563313355004	-0.00878708609583519	0.000226039432034725	-0.62
1194	douche	duS	6	5.46	1	1.25	3176	IRR	1	1	1	1	1	0	0	0	1	0	0	0	0	1	0	0	0	1	\stop.alv\	1	1	1	1	-0.473929108154595	0.162563313355004	-0.00878708609583519	0.000226039432034725	0.05
1195	dough	d5	5	8.13	9	1	2035	IRR	0.142857142857143	0.374576249267962	1	1	1	0	0	0	1	0	0	0	0	1	0	0	0	1	\stop.alv\	1	1	0.5	0.25	3.90105523098866	-3.62817062347993	-2.75246363108912	1.44376485787841	-0.29
1196	dour	d9	4	4.66	12	1.3	1931	REG	1	1	1	1	1	0	0	0	1	0	0	0	0	1	0	0	0	1	\stop.alv\	1	1	1	1	-0.473929108154595	0.162563313355004	-0.00878708609583519	0.000226039432034725	-0.29
1197	douse	d6s	5	4.51	7	1.35	2679	REG	0.545454545454545	0.494558950643586	1	1	1	0	0	0	1	0	0	0	0	1	0	0	0	1	\stop.alv\	1	1	1	0.5	0.846108627635488	-2.65461673911791	0.495394028040134	-0.106535832970292	-0.22
1198	doused	d6st	6	4.9	7	1.65	3765	REG	0.5	0.10331534309946	1	1	1	0	0	0	1	0	0	0	0	1	0	0	0	1	\stop.alv\	1	1	1	1	-0.473929108154595	0.162563313355004	-0.00878708609583519	0.000226039432034725	-0.07
1199	dove	dVv	4	7.91	16	1.2	1337	IRR	0.7	0.571405363606236	1	0.875	0.137802634702113	0	0	0	1	0	0	0	0	1	0	0	0	1	\stop.alv\	0.5	0.5	0.333333333333333	0.25	9.99380258025228	-0.347225045189615	-0.560898781239525	0.550071155244702	-0.54
1200	dove	dVv	4	7.91	16	1.2	1337	IRR	0.2	0.571405363606236	1	0.875	0.137802634702113	0	0	0	1	0	0	0	0	1	0	0	0	1	\stop.alv\	0.5	0.5	0.333333333333333	0.25	9.99380258025228	-0.347225045189615	-0.560898781239525	0.550071155244702	-0.54
1203	dove	d5v	4	7.91	16	1.2	1337	REG	0.7	0.0655537432824958	1	0.875	0.137802634702113	0	0	0	1	0	0	0	0	1	0	0	0	1	\stop.alv\	0.5	0.5	0.666666666666667	0.75	7.07714635415678	2.17993091270034	1.26821891542267	-0.41228805705288	-0.54
1204	dove	d5v	4	7.91	16	1.2	1337	REG	0.2	0.0655537432824958	1	0.875	0.137802634702113	0	0	0	1	0	0	0	0	1	0	0	0	1	\stop.alv\	0.5	0.5	0.666666666666667	0.75	7.07714635415678	2.17993091270034	1.26821891542267	-0.41228805705288	-0.54
1215	doves	dVvz	5	5.96	12	1.75	2253	IRR	0.307692307692308	0.350549577692931	1	0.125	0.862197365297887	0	0	0	1	0	0	0	0	1	0	0	0	1	\stop.alv\	1	1	0.5	0.333333333333333	3.68104894169031	-3.15864061473445	-2.83649381677845	1.46155850327879	-0.23
1216	down	d6n	4	12.59	8	1.3	1007	REG	0.5	0.726497709649412	1	1	1	0	0	0	1	0	0	0	0	1	0	0	0	1	\stop.alv\	1	1	1	1	-0.473929108154595	0.162563313355004	-0.00878708609583519	0.000226039432034725	-0.63
1217	downed	d6nd	6	6.13	5	1.3	2690	REG	1	1	1	1	1	0	0	0	1	0	0	0	0	1	0	0	0	1	\stop.alv\	1	1	1	1	-0.473929108154595	0.162563313355004	-0.00878708609583519	0.000226039432034725	-0.31
1218	downs	d6nz	5	7.48	4	1.55	1455	REG	1	1	1	1	1	0	0	0	1	0	0	0	0	1	0	0	0	1	\stop.alv\	1	1	1	1	-0.473929108154595	0.162563313355004	-0.00878708609583519	0.000226039432034725	-0.33
1219	dowse	d6z	5	3.64	2	1.3	1784	IRR	1	1	1	1	1	0	0	0	1	0	0	0	0	1	0	0	0	1	\stop.alv\	1	1	1	1	-0.473929108154595	0.162563313355004	-0.00878708609583519	0.000226039432034725	-0.31
1220	doze	d5z	4	5.62	10	1	635	REG	1	1	1	0.875	0.137802634702113	0	0	0	1	0	0	0	0	1	0	0	0	1	\stop.alv\	1	1	1	1	-0.473929108154595	0.162563313355004	-0.00878708609583519	0.000226039432034725	-0.62
1221	dozed	d5zd	5	4.88	8	1.75	1112	REG	1	1	1	0.875	0.137802634702113	0	0	0	1	0	0	0	0	1	0	0	0	1	\stop.alv\	1	1	1	1	-0.473929108154595	0.162563313355004	-0.00878708609583519	0.000226039432034725	-0.62
1222	drab	dr{b	4	5.83	9	1.6	2059	REG	0.9375	0.99483531997784	2	0.75	0.619624155091733	0	0	0	1	0	0	0	0	1	0	0	0	1	\approx.(post)alv\	1	1	1	0.75	0.186089759740447	-1.24602671288145	0.243303470972149	-0.0531548967691286	-0.53
1223	draft	dr#ft	5	9.56	4	1.4	2121	IRR	1	1	2	0.25	0.380375844908267	0	0	0	1	0	0	0	0	1	0	0	0	1	\approx.(post)alv\	1	1	1	1	-0.473929108154595	0.162563313355004	-0.00878708609583519	0.000226039432034725	-0.61
1224	drafts	dr#fts	6	7.11	3	1.6	2428	IRR	1	1	2	0.25	0.380375844908267	0	0	0	1	0	0	0	0	1	0	0	0	1	\approx.(post)alv\	1	1	1	1	-0.473929108154595	0.162563313355004	-0.00878708609583519	0.000226039432034725	-0.38
1225	drag	dr{g	4	9.38	8	1.5	2181	REG	1	1	2	0.75	0.619624155091733	0	0	0	1	0	0	0	0	1	0	0	0	1	\approx.(post)alv\	1	1	1	1	-0.473929108154595	0.162563313355004	-0.00878708609583519	0.000226039432034725	-0.69
1226	dragged	dr{gd	7	8.1	4	1.8	4092	REG	1	1	2	0.75	0.619624155091733	0	0	0	1	0	0	0	0	1	0	0	0	1	\approx.(post)alv\	1	1	1	1	-0.473929108154595	0.162563313355004	-0.00878708609583519	0.000226039432034725	-0.27
1227	drain	dr1n	5	9.61	5	1.25	3337	REG	1	1	2	1	1	0	0	0	1	0	0	0	0	1	0	0	0	1	\approx.(post)alv\	1	1	1	1	-0.473929108154595	0.162563313355004	-0.00878708609583519	0.000226039432034725	-0.61
1228	drained	dr1nd	7	7.44	2	1.65	5335	REG	1	1	2	1	1	0	0	0	1	0	0	0	0	1	0	0	0	1	\approx.(post)alv\	1	1	1	1	-0.473929108154595	0.162563313355004	-0.00878708609583519	0.000226039432034725	-0.49
1229	drains	dr1nz	6	7.07	3	1.45	3661	REG	1	1	2	1	1	0	0	0	1	0	0	0	0	1	0	0	0	1	\approx.(post)alv\	1	1	1	1	-0.473929108154595	0.162563313355004	-0.00878708609583519	0.000226039432034725	-0.42
1230	drake	dr1k	5	8.79	3	1.65	2609	REG	1	1	2	1	1	0	0	0	1	0	0	0	0	1	0	0	0	1	\approx.(post)alv\	1	1	1	1	-0.473929108154595	0.162563313355004	-0.00878708609583519	0.000226039432034725	-0.44
1231	dram	dr{m	4	8.87	11	1.3	2269	REG	1	1	2	0.75	0.619624155091733	0	0	0	1	0	0	0	0	1	0	0	0	1	\approx.(post)alv\	1	1	1	1	-0.473929108154595	0.162563313355004	-0.00878708609583519	0.000226039432034725	-0.29
1232	drank	dr{Nk	5	7.71	6	1.55	3171	REG	1	1	2	0.75	0.619624155091733	0	0	0	1	0	0	0	0	1	0	0	0	1	\approx.(post)alv\	1	1	1	1	-0.473929108154595	0.162563313355004	-0.00878708609583519	0.000226039432034725	-0.48
1233	drape	dr1p	5	5.28	4	1.5	2758	REG	1	1	2	1	1	0	0	0	1	0	0	0	0	1	0	0	0	1	\approx.(post)alv\	1	1	1	1	-0.473929108154595	0.162563313355004	-0.00878708609583519	0.000226039432034725	-0.42
1234	draped	dr1pt	6	6.38	2	1.7	3844	REG	1	1	2	1	1	0	0	0	1	0	0	0	0	1	0	0	0	1	\approx.(post)alv\	1	1	1	1	-0.473929108154595	0.162563313355004	-0.00878708609583519	0.000226039432034725	-0.26
1235	drapes	dr1ps	6	5.19	6	1.65	4159	REG	1	1	2	1	1	0	0	0	1	0	0	0	0	1	0	0	0	1	\approx.(post)alv\	1	1	1	1	-0.473929108154595	0.162563313355004	-0.00878708609583519	0.000226039432034725	-0.61
1236	drat	dr{t	4	5.15	7	1.55	2540	REG	0.857142857142857	0.804350336215163	2	0.75	0.619624155091733	0	0	0	1	0	0	0	0	1	0	0	0	1	\approx.(post)alv\	1	1	1	0.625	0.516099193687967	-1.95032172599968	0.369348749506142	-0.0798453648697102	-0.45
1237	draw	dr9	4	10.19	6	1.65	1991	REG	1	1	2	1	1	0	0	0	1	0	0	0	0	1	0	0	0	1	\approx.(post)alv\	1	1	1	1	-0.473929108154595	0.162563313355004	-0.00878708609583519	0.000226039432034725	-0.44
1238	drawl	dr9l	5	4.75	5	1.5	2046	REG	1	1	2	1	1	0	0	0	1	0	0	0	0	1	0	0	0	1	\approx.(post)alv\	1	1	1	1	-0.473929108154595	0.162563313355004	-0.00878708609583519	0.000226039432034725	-0.41
1239	drawled	dr9ld	7	3.18	3	1.85	4861	REG	1	1	2	1	1	0	0	0	1	0	0	0	0	1	0	0	0	1	\approx.(post)alv\	1	1	1	1	-0.473929108154595	0.162563313355004	-0.00878708609583519	0.000226039432034725	-0.03
1240	drawn	dr9n	5	9.39	6	1.55	2056	REG	1	1	2	1	1	0	0	0	1	0	0	0	0	1	0	0	0	1	\approx.(post)alv\	1	1	1	1	-0.473929108154595	0.162563313355004	-0.00878708609583519	0.000226039432034725	-0.43
1241	draws	dr9z	5	8.32	6	1.7	2052	REG	1	1	2	1	1	0	0	0	1	0	0	0	0	1	0	0	0	1	\approx.(post)alv\	1	1	1	1	-0.473929108154595	0.162563313355004	-0.00878708609583519	0.000226039432034725	-0.46
1242	dread	drEd	5	7.82	5	1.5	2755	IRR	0.625	0.583265021434959	2	0.5	0.0555959240921304	0	0	0	1	0	0	0	0	1	0	0	0	1	\approx.(post)alv\	0.857142857142857	0.857142857142857	0.857142857142857	0.857142857142857	2.10018619909087	0.377931776326536	0.0947692433862811	0.0198447564788573	-0.38
1243	dream	drim	5	10.39	4	1.6	2738	REG	1	1	2	0.5	0.94440407590787	0	0	0	1	0	0	0	0	1	0	0	0	1	\approx.(post)alv\	1	1	1	1	-0.473929108154595	0.162563313355004	-0.00878708609583519	0.000226039432034725	-0.42
1244	dreamed	drimd	7	7.99	3	1.7	4480	REG	1	1	2	1	1	0	0	0	1	0	0	0	0	1	0	0	0	1	\approx.(post)alv\	1	1	1	1	-0.473929108154595	0.162563313355004	-0.00878708609583519	0.000226039432034725	-0.36
1245	dreams	drimz	6	10.06	5	1.7	2800	REG	1	1	2	0.5	0.94440407590787	0	0	0	1	0	0	0	0	1	0	0	0	1	\approx.(post)alv\	1	1	1	1	-0.473929108154595	0.162563313355004	-0.00878708609583519	0.000226039432034725	-0.65
1246	dreamt	drEmt	6	6.68	2	1.95	2740	IRR	1	1	2	0.5	0.0555959240921304	0	0	0	1	0	0	0	0	1	0	0	0	1	\approx.(post)alv\	1	1	1	1	-0.473929108154595	0.162563313355004	-0.00878708609583519	0.000226039432034725	0.02
1247	dredge	drE_	6	5.7	1	1.9	2601	REG	1	1	2	1	1	0	0	0	1	0	0	0	0	1	0	0	0	1	\approx.(post)alv\	1	1	1	1	-0.473929108154595	0.162563313355004	-0.00878708609583519	0.000226039432034725	-0.29
1248	dregs	drEgz	5	5.74	3	1.95	2004	REG	1	1	2	1	1	0	0	0	1	0	0	0	0	1	0	0	0	1	\approx.(post)alv\	1	1	1	1	-0.473929108154595	0.162563313355004	-0.00878708609583519	0.000226039432034725	-0.11
1249	drench	drEnJ	6	4.13	3	1.8	3088	REG	0.9	1	2	1	1	0	0	0	1	0	0	0	0	1	0	0	0	1	\approx.(post)alv\	1	1	1	1	-0.473929108154595	0.162563313355004	-0.00878708609583519	0.000226039432034725	-0.29
1250	drenched	drEnJt	8	5.99	3	2.45	4811	REG	1	1	2	1	1	0	0	0	1	0	0	0	0	1	0	0	0	1	\approx.(post)alv\	1	1	1	1	-0.473929108154595	0.162563313355004	-0.00878708609583519	0.000226039432034725	-0.32
1251	dress	drEs	5	9.42	5	1.65	2622	REG	1	1	2	1	1	0	0	0	1	0	0	0	0	1	0	0	0	1	\approx.(post)alv\	1	1	1	1	-0.473929108154595	0.162563313355004	-0.00878708609583519	0.000226039432034725	-0.65
1252	dressed	drEst	7	8.82	3	1.5	4414	REG	1	1	2	1	1	0	0	0	1	0	0	0	0	1	0	0	0	1	\approx.(post)alv\	1	1	1	1	-0.473929108154595	0.162563313355004	-0.00878708609583519	0.000226039432034725	-0.35
1253	drew	dru	4	9.19	5	1.15	1943	REG	0.5	0.0629097459124577	2	1	1	0	0	0	1	0	0	0	0	1	0	0	0	1	\approx.(post)alv\	1	1	1	1	-0.473929108154595	0.162563313355004	-0.00878708609583519	0.000226039432034725	-0.57
1254	dried	dr2d	5	8.36	6	1.25	2173	REG	0.9375	0.952968494379651	2	1	1	0	0	0	1	0	0	0	0	1	0	0	0	1	\approx.(post)alv\	1	1	1	1	-0.473929108154595	0.162563313355004	-0.00878708609583519	0.000226039432034725	-0.33
1255	dries	dr2z	5	6.65	8	1.45	2612	REG	1	1	2	1	1	0	0	0	1	0	0	0	0	1	0	0	0	1	\approx.(post)alv\	1	1	1	1	-0.473929108154595	0.162563313355004	-0.00878708609583519	0.000226039432034725	-0.45
1256	drift	drIft	5	8.11	1	1.65	1729	REG	1	1	2	1	1	0	0	0	1	0	0	0	0	1	0	0	0	1	\approx.(post)alv\	1	1	1	1	-0.473929108154595	0.162563313355004	-0.00878708609583519	0.000226039432034725	-0.43
1257	drifts	drIfts	6	5.77	1	1.85	2036	REG	1	1	2	1	1	0	0	0	1	0	0	0	0	1	0	0	0	1	\approx.(post)alv\	1	1	1	1	-0.473929108154595	0.162563313355004	-0.00878708609583519	0.000226039432034725	-0.54
1258	drill	drIl	5	8.68	6	1.45	2329	REG	1	1	2	1	1	0	0	0	1	0	0	0	0	1	0	0	0	1	\approx.(post)alv\	1	1	1	1	-0.473929108154595	0.162563313355004	-0.00878708609583519	0.000226039432034725	-0.59
1259	drilled	drIld	7	7.24	3	1.65	5144	REG	1	1	2	1	1	0	0	0	1	0	0	0	0	1	0	0	0	1	\approx.(post)alv\	1	1	1	1	-0.473929108154595	0.162563313355004	-0.00878708609583519	0.000226039432034725	-0.58
1260	drills	drIlz	6	6.8	4	1.8	2512	REG	1	1	2	1	1	0	0	0	1	0	0	0	0	1	0	0	0	1	\approx.(post)alv\	1	1	1	1	-0.473929108154595	0.162563313355004	-0.00878708609583519	0.000226039432034725	-0.33
1261	drink	drINk	5	9.9	5	1.7	2533	REG	1	1	2	1	1	0	0	0	1	0	0	0	0	1	0	0	0	1	\approx.(post)alv\	1	1	1	1	-0.473929108154595	0.162563313355004	-0.00878708609583519	0.000226039432034725	-0.68
1262	drinks	drINks	6	8.51	3	1.8	2668	REG	1	1	2	1	1	0	0	0	1	0	0	0	0	1	0	0	0	1	\approx.(post)alv\	1	1	1	1	-0.473929108154595	0.162563313355004	-0.00878708609583519	0.000226039432034725	-0.6
1263	drip	drIp	4	7.21	4	1.45	1717	REG	1	1	2	1	1	0	0	0	1	0	0	0	0	1	0	0	0	1	\approx.(post)alv\	1	1	1	1	-0.473929108154595	0.162563313355004	-0.00878708609583519	0.000226039432034725	-0.4
1264	dripped	drIpt	7	6.05	3	1.45	3721	REG	1	1	2	1	1	0	0	0	1	0	0	0	0	1	0	0	0	1	\approx.(post)alv\	1	1	1	1	-0.473929108154595	0.162563313355004	-0.00878708609583519	0.000226039432034725	-0.39
1265	drips	drIps	5	6.21	4	1.65	1874	REG	1	1	2	1	1	0	0	0	1	0	0	0	0	1	0	0	0	1	\approx.(post)alv\	1	1	1	1	-0.473929108154595	0.162563313355004	-0.00878708609583519	0.000226039432034725	-0.57
1266	drive	dr2v	5	12.05	1	1.6	2201	REG	0.857142857142857	0.510008538851776	2	1	1	0	0	0	1	0	0	0	0	1	0	0	0	1	\approx.(post)alv\	1	1	1	1	-0.473929108154595	0.162563313355004	-0.00878708609583519	0.000226039432034725	-0.58
1267	drives	dr2vz	6	10.67	4	1.75	3602	REG	0.875	0.496128591421149	2	1	1	0	0	0	1	0	0	0	0	1	0	0	0	1	\approx.(post)alv\	1	1	1	1	-0.473929108154595	0.162563313355004	-0.00878708609583519	0.000226039432034725	-0.52
1268	drone	dr5n	5	6.77	5	1.5	2936	REG	0.7	0.14954828361416	2	1	1	0	0	0	1	0	0	0	0	1	0	0	0	1	\approx.(post)alv\	1	1	1	0.8	0.0540859861614382	-0.964308707634162	0.192885359558552	-0.0424787095288959	-0.43
1269	drones	dr5nz	6	6.6	3	1.75	4337	REG	0.857142857142857	0.264930666382949	2	1	1	0	0	0	1	0	0	0	0	1	0	0	0	1	\approx.(post)alv\	1	1	1	0.75	0.186089759740447	-1.24602671288145	0.243303470972149	-0.0531548967691286	-0.3
1270	drool	drul	5	7.04	2	1.7	2615	REG	0.888888888888889	0.991445347113529	2	1	1	0	0	0	1	0	0	0	0	1	0	0	0	1	\approx.(post)alv\	1	1	1	0.5	0.846108627635488	-2.65461673911791	0.495394028040134	-0.106535832970292	-0.17
1271	droop	drup	5	4.77	2	1.45	2390	REG	1	1	2	1	1	0	0	0	1	0	0	0	0	1	0	0	0	1	\approx.(post)alv\	1	1	1	1	-0.473929108154595	0.162563313355004	-0.00878708609583519	0.000226039432034725	-0.37
1272	drooped	drupt	7	4.49	3	1.7	4155	REG	1	1	2	1	1	0	0	0	1	0	0	0	0	1	0	0	0	1	\approx.(post)alv\	1	1	1	1	-0.473929108154595	0.162563313355004	-0.00878708609583519	0.000226039432034725	-0.27
1273	drop	drQp	4	10.76	3	1.65	2289	REG	1	1	2	1	1	0	0	0	1	0	0	0	0	1	0	0	0	1	\approx.(post)alv\	1	1	1	1	-0.473929108154595	0.162563313355004	-0.00878708609583519	0.000226039432034725	-0.59
1274	dropped	drQpt	7	9.87	5	1.65	4293	REG	1	1	2	1	1	0	0	0	1	0	0	0	0	1	0	0	0	1	\approx.(post)alv\	1	1	1	1	-0.473929108154595	0.162563313355004	-0.00878708609583519	0.000226039432034725	-0.56
1275	drops	drQps	5	8.93	4	1.65	2446	REG	1	1	2	1	1	0	0	0	1	0	0	0	0	1	0	0	0	1	\approx.(post)alv\	1	1	1	1	-0.473929108154595	0.162563313355004	-0.00878708609583519	0.000226039432034725	-0.46
1276	drought	dr6t	7	6.97	3	1.5	2506	IRR	0.125	0.00369942276546559	2	1	1	0	0	0	1	0	0	0	0	1	0	0	0	1	\approx.(post)alv\	0.5	0.333333333333333	0.333333333333333	0.333333333333333	10.6494572997348	0.592225948686111	-0.590634336204995	-0.748823635250207	-0.5
1277	droughts	dr6ts	8	5.04	1	1.75	2896	IRR	0.333333333333333	0.00528283763850297	2	1	1	0	0	0	1	0	0	0	0	1	0	0	0	1	\approx.(post)alv\	1	1	1	1	-0.473929108154595	0.162563313355004	-0.00878708609583519	0.000226039432034725	-0.14
1278	drove	dr5v	5	8.81	5	1.75	2642	REG	0.7	0.0655537432824958	2	1	1	0	0	0	1	0	0	0	0	1	0	0	0	1	\approx.(post)alv\	0.875	0.875	0.875	0.888888888888889	1.74175407080213	0.429265719912676	0.0678196712527953	0.0203580244147351	-0.47
1279	droves	dr5vz	6	5.89	6	1.85	4043	REG	0.538461538461538	0.0568783987041536	2	1	1	0	0	0	1	0	0	0	0	1	0	0	0	1	\approx.(post)alv\	0.8	0.8	0.8	0.8	3.12983232198905	0.464079161515148	0.136191775179127	0.0276922432975852	-0.3
1280	drown	dr6n	5	7.25	5	1.6	2309	REG	0.5	0.726497709649412	2	1	1	0	0	0	1	0	0	0	0	1	0	0	0	1	\approx.(post)alv\	0.666666666666667	0.666666666666667	0.666666666666667	0.666666666666667	5.53233994208482	0.665089726955245	0.232844349362436	0.0460030458746168	-0.52
1281	drowned	dr6nd	7	7.69	4	1.6	4307	REG	1	1	2	1	1	0	0	0	1	0	0	0	0	1	0	0	0	1	\approx.(post)alv\	1	1	1	1	-0.473929108154595	0.162563313355004	-0.00878708609583519	0.000226039432034725	-0.34
1282	drowns	dr6nz	6	5.19	3	1.7	2633	REG	1	1	2	1	1	0	0	0	1	0	0	0	0	1	0	0	0	1	\approx.(post)alv\	1	1	1	1	-0.473929108154595	0.162563313355004	-0.00878708609583519	0.000226039432034725	-0.38
1283	drowse	dr6z	6	1.95	2	1.5	2717	IRR	1	1	2	1	1	0	0	0	1	0	0	0	0	1	0	0	0	1	\approx.(post)alv\	1	1	1	1	-0.473929108154595	0.162563313355004	-0.00878708609583519	0.000226039432034725	-0.14
1285	drudge	drV_	6	7.73	3	1.8	1430	REG	1	1	2	1	1	0	0	0	1	0	0	0	0	1	0	0	0	1	\approx.(post)alv\	1	1	1	1	-0.473929108154595	0.162563313355004	-0.00878708609583519	0.000226039432034725	-0.18
1286	drug	drVg	4	10.53	5	1.55	1035	REG	1	1	2	1	1	0	0	0	1	0	0	0	0	1	0	0	0	1	\approx.(post)alv\	1	1	1	1	-0.473929108154595	0.162563313355004	-0.00878708609583519	0.000226039432034725	-0.63
1287	drugged	drVgd	7	6.18	3	1.75	2946	REG	1	1	2	1	1	0	0	0	1	0	0	0	0	1	0	0	0	1	\approx.(post)alv\	1	1	1	1	-0.473929108154595	0.162563313355004	-0.00878708609583519	0.000226039432034725	-0.43
1288	drugs	drVgz	5	10.32	5	1.7	1137	REG	1	1	2	1	1	0	0	0	1	0	0	0	0	1	0	0	0	1	\approx.(post)alv\	1	1	1	1	-0.473929108154595	0.162563313355004	-0.00878708609583519	0.000226039432034725	-0.75
1289	drum	drVm	4	9.02	4	1.5	1058	REG	1	1	2	1	1	0	0	0	1	0	0	0	0	1	0	0	0	1	\approx.(post)alv\	1	1	1	1	-0.473929108154595	0.162563313355004	-0.00878708609583519	0.000226039432034725	-0.42
1290	drummed	drVmd	7	5.18	1	1.8	2931	REG	1	1	2	1	1	0	0	0	1	0	0	0	0	1	0	0	0	1	\approx.(post)alv\	1	1	1	1	-0.473929108154595	0.162563313355004	-0.00878708609583519	0.000226039432034725	-0.45
1291	drums	drVmz	5	8.72	4	1.8	1175	REG	1	1	2	1	1	0	0	0	1	0	0	0	0	1	0	0	0	1	\approx.(post)alv\	1	1	1	1	-0.473929108154595	0.162563313355004	-0.00878708609583519	0.000226039432034725	-0.58
1292	drunk	drVNk	5	8.89	4	1.7	1635	REG	1	1	2	1	1	0	0	0	1	0	0	0	0	1	0	0	0	1	\approx.(post)alv\	1	1	1	1	-0.473929108154595	0.162563313355004	-0.00878708609583519	0.000226039432034725	-0.64
1293	drunks	drVNks	6	6.15	2	1.8	1770	REG	1	1	2	1	1	0	0	0	1	0	0	0	0	1	0	0	0	1	\approx.(post)alv\	1	1	1	1	-0.473929108154595	0.162563313355004	-0.00878708609583519	0.000226039432034725	-0.57
1294	dry	dr2	3	9.87	9	1.25	457	REG	1	1	2	1	1	0	0	0	1	0	0	0	0	1	0	0	0	1	\approx.(post)alv\	1	1	1	1	-0.473929108154595	0.162563313355004	-0.00878708609583519	0.000226039432034725	-0.75
1295	dub	dVb	3	8.14	15	1	764	REG	1	1	1	1	1	0	0	0	1	0	0	0	0	1	0	0	0	1	\stop.alv\	1	1	1	1	-0.473929108154595	0.162563313355004	-0.00878708609583519	0.000226039432034725	-0.49
1296	dubbed	dVbd	6	7.69	4	1.7	2402	REG	1	1	1	1	1	0	0	0	1	0	0	0	0	1	0	0	0	1	\stop.alv\	1	1	1	1	-0.473929108154595	0.162563313355004	-0.00878708609583519	0.000226039432034725	-0.27
1297	duck	dVk	4	8.83	16	1	1339	REG	1	1	1	1	1	0	0	0	1	0	0	0	0	1	0	0	0	1	\stop.alv\	1	1	1	1	-0.473929108154595	0.162563313355004	-0.00878708609583519	0.000226039432034725	-0.68
1298	ducked	dVkt	6	6.09	10	1.4	3007	REG	1	1	1	1	1	0	0	0	1	0	0	0	0	1	0	0	0	1	\stop.alv\	1	1	1	1	-0.473929108154595	0.162563313355004	-0.00878708609583519	0.000226039432034725	-0.52
1299	ducks	dVks	5	7.71	15	1.45	1570	REG	1	1	1	1	1	0	0	0	1	0	0	0	0	1	0	0	0	1	\stop.alv\	1	1	1	1	-0.473929108154595	0.162563313355004	-0.00878708609583519	0.000226039432034725	-0.8
1300	duct	dVkt	4	7	4	1.4	791	REG	1	1	1	1	1	0	0	0	1	0	0	0	0	1	0	0	0	1	\stop.alv\	1	1	1	1	-0.473929108154595	0.162563313355004	-0.00878708609583519	0.000226039432034725	-0.58
1301	ducts	dVkts	5	5.91	4	1.8	1071	REG	1	1	1	1	1	0	0	0	1	0	0	0	0	1	0	0	0	1	\stop.alv\	1	1	1	1	-0.473929108154595	0.162563313355004	-0.00878708609583519	0.000226039432034725	-0.42
1302	dud	dVd	3	6.01	13	1	514	REG	0.888888888888889	1	1	1	1	0	0	0	1	0	0	0	0	1	0	0	0	1	\stop.alv\	1	1	1	0.857142857142857	-0.0967754693574279	-0.64234527306583	0.135264660800156	-0.0302773526829158	-0.53
1303	dude	dWd	4	8.84	9	1	1205	REG	0.4	0.551604795846895	1	1	1	0	0	0	1	0	0	0	0	1	0	0	0	1	\stop.alv\	1	1	1	1	-0.473929108154595	0.162563313355004	-0.00878708609583519	0.000226039432034725	-0.52
1304	duds	dVdz	4	5.42	11	1.6	601	REG	0.888888888888889	1	1	1	1	0	0	0	1	0	0	0	0	1	0	0	0	1	\stop.alv\	1	1	1	0.833333333333333	-0.0339165295578998	-0.77649670413597	0.159273285282821	-0.0353612513687409	-0.61
1305	due	dW	3	11.52	14	1	427	REG	0.3	0.453551345720794	1	1	1	0	0	0	1	0	0	0	0	1	0	0	0	1	\stop.alv\	1	1	1	1	-0.473929108154595	0.162563313355004	-0.00878708609583519	0.000226039432034725	-0.47
1306	dug	dVg	3	7.96	18	1	483	REG	1	1	1	1	1	0	0	0	1	0	0	0	0	1	0	0	0	1	\stop.alv\	1	1	1	1	-0.473929108154595	0.162563313355004	-0.00878708609583519	0.000226039432034725	-0.54
1307	duke	dWk	4	9.4	9	1	468	REG	0.666666666666667	0.918449013384849	1	1	1	0	0	0	1	0	0	0	0	1	0	0	0	1	\stop.alv\	1	1	1	1	-0.473929108154595	0.162563313355004	-0.00878708609583519	0.000226039432034725	-0.58
1308	dukes	dWks	5	6.11	6	1.75	1384	REG	0.666666666666667	1	1	1	1	0	0	0	1	0	0	0	0	1	0	0	0	1	\stop.alv\	1	1	1	1	-0.473929108154595	0.162563313355004	-0.00878708609583519	0.000226039432034725	-0.41
1309	dull	dVl	4	8.44	15	1	2025	REG	0.75	0.149932295492561	1	1	1	0	0	0	1	0	0	0	0	1	0	0	0	1	\stop.alv\	1	1	1	0.714285714285714	0.280378169439739	-1.44725385948666	0.279316407696147	-0.0607807447978662	-0.51
1310	dulled	dVld	6	4.99	10	1.65	4027	REG	0.7	0.0128509849736132	1	1	1	0	0	0	1	0	0	0	0	1	0	0	0	1	\stop.alv\	1	1	1	0.666666666666667	0.406096049038793	-1.71555672162694	0.327333656661477	-0.0709485421695163	-0.46
1311	dulls	dVlz	5	3.74	12	1.5	2200	REG	0.727272727272727	0.171571136131013	1	1	1	0	0	0	1	0	0	0	0	1	0	0	0	1	\stop.alv\	1	1	1	0.714285714285714	0.280378169439739	-1.44725385948666	0.279316407696147	-0.0607807447978662	-0.52
1312	dumb	dVm	4	9.43	2	1	1124	REG	1	1	1	1	1	0	0	0	1	0	0	0	0	1	0	0	0	1	\stop.alv\	1	1	1	1	-0.473929108154595	0.162563313355004	-0.00878708609583519	0.000226039432034725	-0.47
1313	dump	dVmp	4	9.22	9	1.35	1409	REG	1	1	1	1	1	0	0	0	1	0	0	0	0	1	0	0	0	1	\stop.alv\	1	1	1	1	-0.473929108154595	0.162563313355004	-0.00878708609583519	0.000226039432034725	-0.7
1314	dumped	dVmpt	6	8.41	7	1.55	3068	REG	1	1	1	1	1	0	0	0	1	0	0	0	0	1	0	0	0	1	\stop.alv\	1	1	1	1	-0.473929108154595	0.162563313355004	-0.00878708609583519	0.000226039432034725	-0.69
1315	dumps	dVmps	5	7.63	11	1.6	1566	REG	1	1	1	1	1	0	0	0	1	0	0	0	0	1	0	0	0	1	\stop.alv\	1	1	1	1	-0.473929108154595	0.162563313355004	-0.00878708609583519	0.000226039432034725	-0.53
1316	dun	dVn	3	7	19	1	859	REG	1	1	1	1	1	0	0	0	1	0	0	0	0	1	0	0	0	1	\stop.alv\	1	1	1	1	-0.473929108154595	0.162563313355004	-0.00878708609583519	0.000226039432034725	-0.54
1317	dunce	dVns	5	5.23	3	1.7	1793	REG	1	1	1	1	1	0	0	0	1	0	0	0	0	1	0	0	0	1	\stop.alv\	1	1	1	1	-0.473929108154595	0.162563313355004	-0.00878708609583519	0.000226039432034725	-0.14
1318	dune	dWn	4	7.74	15	1	1396	REG	0.4	0.879958877600387	1	1	1	0	0	0	1	0	0	0	0	1	0	0	0	1	\stop.alv\	1	1	1	1	-0.473929108154595	0.162563313355004	-0.00878708609583519	0.000226039432034725	-0.21
1319	dunes	dWnz	5	6.06	12	1.55	2312	REG	0.4	0.844779205434943	1	1	1	0	0	0	1	0	0	0	0	1	0	0	0	1	\stop.alv\	1	1	1	1	-0.473929108154595	0.162563313355004	-0.00878708609583519	0.000226039432034725	-0.37
1320	dung	dVN	4	7.07	11	1.1	1511	REG	1	1	1	1	1	0	0	0	1	0	0	0	0	1	0	0	0	1	\stop.alv\	1	1	1	1	-0.473929108154595	0.162563313355004	-0.00878708609583519	0.000226039432034725	-0.38
1321	dunk	dVNk	4	6.97	14	1.35	1115	REG	1	1	1	1	1	0	0	0	1	0	0	0	0	1	0	0	0	1	\stop.alv\	1	1	1	1	-0.473929108154595	0.162563313355004	-0.00878708609583519	0.000226039432034725	-0.52
1322	dupe	dWp	4	5.96	5	1	1196	REG	0.5	1	1	1	1	0	0	0	1	0	0	0	0	1	0	0	0	1	\stop.alv\	1	1	1	1	-0.473929108154595	0.162563313355004	-0.00878708609583519	0.000226039432034725	-0.21
1323	duped	dWpt	5	6.27	2	1.65	1673	REG	1	1	1	1	1	0	0	0	1	0	0	0	0	1	0	0	0	1	\stop.alv\	1	1	1	1	-0.473929108154595	0.162563313355004	-0.00878708609583519	0.000226039432034725	-0.11
1324	dusk	dVsk	4	6.68	10	1.45	950	REG	1	1	1	1	1	0	0	0	1	0	0	0	0	1	0	0	0	1	\stop.alv\	1	1	1	1	-0.473929108154595	0.162563313355004	-0.00878708609583519	0.000226039432034725	-0.61
1325	dust	dVst	4	9.83	12	1.4	2235	REG	1	1	1	1	1	0	0	0	1	0	0	0	0	1	0	0	0	1	\stop.alv\	1	1	1	1	-0.473929108154595	0.162563313355004	-0.00878708609583519	0.000226039432034725	-0.71
1326	dusts	dVsts	5	4.19	9	1.7	2515	REG	1	1	1	1	1	0	0	0	1	0	0	0	0	1	0	0	0	1	\stop.alv\	1	1	1	1	-0.473929108154595	0.162563313355004	-0.00878708609583519	0.000226039432034725	-0.6
1330	dwell	dwEl	5	7.3	2	1.65	797	REG	1	1	2	1	1	0	0	0	1	0	0	0	0	1	0	0	0	1	\approx.vel\	1	1	1	1	-0.473929108154595	0.162563313355004	-0.00878708609583519	0.000226039432034725	-0.57
1331	dwells	dwElz	6	5.76	1	1.75	980	REG	1	1	2	1	1	0	0	0	1	0	0	0	0	1	0	0	0	1	\approx.vel\	1	1	1	1	-0.473929108154595	0.162563313355004	-0.00878708609583519	0.000226039432034725	-0.48
1332	dwelt	dwElt	5	5.14	1	1.8	599	REG	1	1	2	1	1	0	0	0	1	0	0	0	0	1	0	0	0	1	\approx.vel\	1	1	1	1	-0.473929108154595	0.162563313355004	-0.00878708609583519	0.000226039432034725	-0.27
1333	dye	d2	3	7.47	9	1	109	REG	1	1	1	1	1	0	0	0	1	0	0	0	0	1	0	0	0	1	\stop.alv\	1	1	1	1	-0.473929108154595	0.162563313355004	-0.00878708609583519	0.000226039432034725	-0.53
1334	dyed	d2d	4	6.18	6	1	408	REG	1	1	1	1	1	0	0	0	1	0	0	0	0	1	0	0	0	1	\stop.alv\	1	1	1	1	-0.473929108154595	0.162563313355004	-0.00878708609583519	0.000226039432034725	-0.57
1335	fab	f{b	3	7.06	16	1.3	846	REG	0.9375	0.99483531997784	1	0.8	0.700092383360586	0	0	1	0	0	0	0	0	0	0	1	0	0	\fric.labden\	1	1	1	1	-0.473929108154595	0.162563313355004	-0.00878708609583519	0.000226039432034725	-0.5
1336	face	f1s	4	11.26	12	1	1610	REG	1	1	1	1	1	0	0	1	0	0	0	0	0	0	0	1	0	0	\fric.labden\	1	1	1	1	-0.473929108154595	0.162563313355004	-0.00878708609583519	0.000226039432034725	-0.58
1338	fact	f{kt	4	12.13	5	1.25	1471	REG	1	1	1	0.8	0.700092383360586	0	0	1	0	0	0	0	0	0	0	1	0	0	\fric.labden\	1	1	1	1	-0.473929108154595	0.162563313355004	-0.00878708609583519	0.000226039432034725	-0.54
1339	facts	f{kts	5	10.44	5	1.8	1751	REG	1	1	1	0.8	0.700092383360586	0	0	1	0	0	0	0	0	0	0	1	0	0	\fric.labden\	1	1	1	1	-0.473929108154595	0.162563313355004	-0.00878708609583519	0.000226039432034725	-0.75
1340	fad	f{d	3	7	17	1	840	REG	0.944444444444444	0.997075839548422	1	0.8	0.700092383360586	0	0	1	0	0	0	0	0	0	0	1	0	0	\fric.labden\	1	1	1	1	-0.473929108154595	0.162563313355004	-0.00878708609583519	0.000226039432034725	-0.54
1341	fade	f1d	4	8.16	16	1	1531	REG	0.846153846153846	0.999658324728178	1	1	1	0	0	1	0	0	0	0	0	0	0	1	0	0	\fric.labden\	1	1	1	0.666666666666667	0.406096049038793	-1.71555672162694	0.327333656661477	-0.0709485421695163	-0.66
1342	fads	f{dz	4	5.56	14	1.5	927	REG	0.9	0.823855963990998	1	0.8	0.700092383360586	0	0	1	0	0	0	0	0	0	0	1	0	0	\fric.labden\	1	1	1	1	-0.473929108154595	0.162563313355004	-0.00878708609583519	0.000226039432034725	-0.57
1343	fail	f1l	4	9.84	17	1	1545	REG	0.941176470588235	1	1	1	1	0	0	1	0	0	0	0	0	0	0	1	0	0	\fric.labden\	1	1	1	1	-0.473929108154595	0.162563313355004	-0.00878708609583519	0.000226039432034725	-0.55
1344	failed	f1ld	6	10.21	11	1.1	3547	REG	1	1	1	1	1	0	0	1	0	0	0	0	0	0	0	1	0	0	\fric.labden\	1	1	1	1	-0.473929108154595	0.162563313355004	-0.00878708609583519	0.000226039432034725	-0.48
1345	fails	f1lz	5	9.47	13	1	1720	REG	1	1	1	1	1	0	0	1	0	0	0	0	0	0	0	1	0	0	\fric.labden\	1	1	1	1	-0.473929108154595	0.162563313355004	-0.00878708609583519	0.000226039432034725	-0.43
1346	fain	f1n	4	5.58	13	1	1877	REG	1	1	1	1	1	0	0	1	0	0	0	0	0	0	0	1	0	0	\fric.labden\	1	1	1	1	-0.473929108154595	0.162563313355004	-0.00878708609583519	0.000226039432034725	-0.49
1347	faint	f1nt	5	7.83	6	1.5	2440	REG	1	1	1	1	1	0	0	1	0	0	0	0	0	0	0	1	0	0	\fric.labden\	1	1	1	1	-0.473929108154595	0.162563313355004	-0.00878708609583519	0.000226039432034725	-0.28
1348	fair	f8	4	10.72	7	1	1364	REG	1	1	1	1	1	0	0	1	0	0	0	0	0	0	0	1	0	0	\fric.labden\	1	1	1	1	-0.473929108154595	0.162563313355004	-0.00878708609583519	0.000226039432034725	-0.54
1349	fairs	f8z	5	6.31	5	1	1595	REG	1	1	1	1	1	0	0	1	0	0	0	0	0	0	0	1	0	0	\fric.labden\	1	1	1	1	-0.473929108154595	0.162563313355004	-0.00878708609583519	0.000226039432034725	-0.35
1350	faith	f1T	5	10.3	1	1.4	2119	REG	0.666666666666667	1	1	1	1	0	0	1	0	0	0	0	0	0	0	1	0	0	\fric.labden\	1	1	1	0.5	0.846108627635488	-2.65461673911791	0.495394028040134	-0.106535832970292	-0.56
1351	faiths	f1Ts	6	6.61	0	1.85	2188	REG	1	1	1	1	1	0	0	1	0	0	0	0	0	0	0	1	0	0	\fric.labden\	1	1	1	1	-0.473929108154595	0.162563313355004	-0.00878708609583519	0.000226039432034725	-0.55
1352	fake	f1k	4	8.97	17	1	816	REG	1	1	1	1	1	0	0	1	0	0	0	0	0	0	0	1	0	0	\fric.labden\	1	1	1	1	-0.473929108154595	0.162563313355004	-0.00878708609583519	0.000226039432034725	-0.78
1353	faked	f1kt	5	7.51	13	1.45	1293	REG	1	1	1	1	1	0	0	1	0	0	0	0	0	0	0	1	0	0	\fric.labden\	1	1	1	1	-0.473929108154595	0.162563313355004	-0.00878708609583519	0.000226039432034725	-0.5
1354	fall	f9l	4	10.74	13	1	2893	IRR	0.923076923076923	0.913320548710996	1	0.133333333333333	0.13291710219855	0	0	1	0	0	0	0	0	0	0	1	0	0	\fric.labden\	1	1	1	0.666666666666667	0.406096049038793	-1.71555672162694	0.327333656661477	-0.0709485421695163	-0.51
1355	falls	f9lz	5	9.63	11	1.15	3068	IRR	1	1	1	0.133333333333333	0.13291710219855	0	0	1	0	0	0	0	0	0	0	1	0	0	\fric.labden\	1	1	1	1	-0.473929108154595	0.162563313355004	-0.00878708609583519	0.000226039432034725	-0.45
1356	fame	f1m	4	8.71	15	1	1561	REG	1	1	1	1	1	0	0	1	0	0	0	0	0	0	0	1	0	0	\fric.labden\	1	1	1	1	-0.473929108154595	0.162563313355004	-0.00878708609583519	0.000226039432034725	-0.4
1357	famed	f1md	5	6.59	13	1.45	2038	REG	1	1	1	1	1	0	0	1	0	0	0	0	0	0	0	1	0	0	\fric.labden\	1	1	1	1	-0.473929108154595	0.162563313355004	-0.00878708609583519	0.000226039432034725	-0.31
1358	fan	f{n	3	10.53	23	1	2023	REG	0.85	0.997780869994877	1	0.8	0.700092383360586	0	0	1	0	0	0	0	0	0	0	1	0	0	\fric.labden\	1	1	1	1	-0.473929108154595	0.162563313355004	-0.00878708609583519	0.000226039432034725	-0.57
1359	fang	f{N	4	6.82	12	1.25	2675	REG	1	1	1	0.8	0.700092383360586	0	0	1	0	0	0	0	0	0	0	1	0	0	\fric.labden\	1	1	1	1	-0.473929108154595	0.162563313355004	-0.00878708609583519	0.000226039432034725	-0.32
1360	fangs	f{Nz	5	6.85	6	1.65	2777	REG	1	1	1	0.8	0.700092383360586	0	0	1	0	0	0	0	0	0	0	1	0	0	\fric.labden\	1	1	1	1	-0.473929108154595	0.162563313355004	-0.00878708609583519	0.000226039432034725	-0.32
1361	fanned	f{nd	6	5.23	7	1	4106	REG	0.9	1	1	0.8	0.700092383360586	0	0	1	0	0	0	0	0	0	0	1	0	0	\fric.labden\	1	1	1	1	-0.473929108154595	0.162563313355004	-0.00878708609583519	0.000226039432034725	-0.33
1362	fans	f{nz	4	10.36	17	1.3	2618	REG	0.875	0.992914597279205	1	0.8	0.700092383360586	0	0	1	0	0	0	0	0	0	0	1	0	0	\fric.labden\	1	1	1	1	-0.473929108154595	0.162563313355004	-0.00878708609583519	0.000226039432034725	-0.74
1363	far	f#	3	12.08	20	1.05	2644	REG	0.916666666666667	0.80771913549337	1	1	1	0	0	1	0	0	0	0	0	0	0	1	0	0	\fric.labden\	1	1	1	1	-0.473929108154595	0.162563313355004	-0.00878708609583519	0.000226039432034725	-0.58
1364	farce	f#s	5	7.64	1	1.7	3403	REG	0.5	0.523208879919273	1	1	1	0	0	1	0	0	0	0	0	0	0	1	0	0	\fric.labden\	1	1	1	1	-0.473929108154595	0.162563313355004	-0.00878708609583519	0.000226039432034725	-0.16
1365	fare	f8	4	8.58	22	1	3604	REG	1	1	1	1	1	0	0	1	0	0	0	0	0	0	0	1	0	0	\fric.labden\	1	1	1	1	-0.473929108154595	0.162563313355004	-0.00878708609583519	0.000226039432034725	-0.64
1366	fares	f8z	5	7.63	18	1	4520	REG	1	1	1	1	1	0	0	1	0	0	0	0	0	0	0	1	0	0	\fric.labden\	1	1	1	1	-0.473929108154595	0.162563313355004	-0.00878708609583519	0.000226039432034725	-0.19
1367	farm	f#m	4	9.29	10	1.6	3055	REG	0.666666666666667	0.538071671337428	1	1	1	0	0	1	0	0	0	0	0	0	0	1	0	0	\fric.labden\	1	1	1	1	-0.473929108154595	0.162563313355004	-0.00878708609583519	0.000226039432034725	-0.52
1368	farmed	f#md	6	5.55	6	1.75	4634	REG	0.6	0.578723404255319	1	1	1	0	0	1	0	0	0	0	0	0	0	1	0	0	\fric.labden\	1	1	1	1	-0.473929108154595	0.162563313355004	-0.00878708609583519	0.000226039432034725	-0.34
1369	farms	f#mz	5	7.85	6	1.8	3172	REG	0.6	0.81442524417731	1	1	1	0	0	1	0	0	0	0	0	0	0	1	0	0	\fric.labden\	1	1	1	1	-0.473929108154595	0.162563313355004	-0.00878708609583519	0.000226039432034725	-0.36
1370	fart	f#t	4	7.19	14	1.35	3341	REG	0.833333333333333	0.998418506506871	1	1	1	0	0	1	0	0	0	0	0	0	0	1	0	0	\fric.labden\	1	1	1	1	-0.473929108154595	0.162563313355004	-0.00878708609583519	0.000226039432034725	-0.39
1371	fast	f#st	4	11.25	13	1.05	2761	IRR	0.7	0.997695033405593	1	0.0666666666666667	0.166990514440864	0	0	1	0	0	0	0	0	0	0	1	0	0	\fric.labden\	1	1	1	0.666666666666667	0.406096049038793	-1.71555672162694	0.327333656661477	-0.0709485421695163	-0.74
1372	fat	f{t	3	10.29	21	1	1639	REG	0.857142857142857	0.804350336215163	1	0.8	0.700092383360586	0	0	1	0	0	0	0	0	0	0	1	0	0	\fric.labden\	1	1	1	1	-0.473929108154595	0.162563313355004	-0.00878708609583519	0.000226039432034725	-0.54
1373	fate	f1t	4	9.05	20	1	2757	REG	1	1	1	1	1	0	0	1	0	0	0	0	0	0	0	1	0	0	\fric.labden\	1	1	1	1	-0.473929108154595	0.162563313355004	-0.00878708609583519	0.000226039432034725	-0.61
1374	fates	f1ts	5	6.54	17	1.25	3673	REG	1	1	1	1	1	0	0	1	0	0	0	0	0	0	0	1	0	0	\fric.labden\	1	1	1	1	-0.473929108154595	0.162563313355004	-0.00878708609583519	0.000226039432034725	-0.27
1375	fats	f{ts	4	7.05	18	1.35	1784	REG	0.869565217391304	1	1	0.8	0.700092383360586	0	0	1	0	0	0	0	0	0	0	1	0	0	\fric.labden\	1	1	1	1	-0.473929108154595	0.162563313355004	-0.00878708609583519	0.000226039432034725	-0.38
1376	fault	f9lt	5	9.9	2	1.35	1376	REG	1	1	1	1	1	0	0	1	0	0	0	0	0	0	0	1	0	0	\fric.labden\	1	1	1	1	-0.473929108154595	0.162563313355004	-0.00878708609583519	0.000226039432034725	-0.51
1377	faults	f9lts	6	8.1	2	1.6	1683	REG	1	1	1	1	1	0	0	1	0	0	0	0	0	0	0	1	0	0	\fric.labden\	1	1	1	1	-0.473929108154595	0.162563313355004	-0.00878708609583519	0.000226039432034725	-0.5
1378	faun	f9n	4	3.81	2	1	1557	REG	1	1	1	1	1	0	0	1	0	0	0	0	0	0	0	1	0	0	\fric.labden\	1	1	1	1	-0.473929108154595	0.162563313355004	-0.00878708609583519	0.000226039432034725	-0.32
1379	fawn	f9n	4	5.96	7	1	817	REG	1	1	1	1	1	0	0	1	0	0	0	0	0	0	0	1	0	0	\fric.labden\	1	1	1	1	-0.473929108154595	0.162563313355004	-0.00878708609583519	0.000226039432034725	-0.38
1380	fawned	f9nd	6	2.83	4	1.35	2500	REG	1	1	1	1	1	0	0	1	0	0	0	0	0	0	0	1	0	0	\fric.labden\	1	1	1	1	-0.473929108154595	0.162563313355004	-0.00878708609583519	0.000226039432034725	-0.24
1381	fawns	f9nz	5	3.64	5	1.4	1265	REG	1	1	1	1	1	0	0	1	0	0	0	0	0	0	0	1	0	0	\fric.labden\	1	1	1	1	-0.473929108154595	0.162563313355004	-0.00878708609583519	0.000226039432034725	-0.43
1382	faze	f1z	4	4.61	12	1	716	REG	1	1	1	1	1	0	0	1	0	0	0	0	0	0	0	1	0	0	\fric.labden\	1	1	1	1	-0.473929108154595	0.162563313355004	-0.00878708609583519	0.000226039432034725	-0.69
1383	fear	f7	4	10.45	13	1	2370	REG	0.736842105263158	0.891185081925466	1	1	1	0	0	1	0	0	0	0	0	0	0	1	0	0	\fric.labden\	1	1	1	1	-0.473929108154595	0.162563313355004	-0.00878708609583519	0.000226039432034725	-0.58
1384	feared	f7d	6	7.73	5	1.15	4390	REG	1	1	1	1	1	0	0	1	0	0	0	0	0	0	0	1	0	0	\fric.labden\	1	1	1	1	-0.473929108154595	0.162563313355004	-0.00878708609583519	0.000226039432034725	-0.32
1385	fears	f7z	5	8.51	14	1	2601	REG	0.722222222222222	0.924632388182742	1	1	1	0	0	1	0	0	0	0	0	0	0	1	0	0	\fric.labden\	1	1	1	1	-0.473929108154595	0.162563313355004	-0.00878708609583519	0.000226039432034725	-0.57
1386	feast	fist	5	7.56	3	1.35	2826	REG	0.8	0.967793159087708	1	1	1	0	0	1	0	0	0	0	0	0	0	1	0	0	\fric.labden\	1	1	1	1	-0.473929108154595	0.162563313355004	-0.00878708609583519	0.000226039432034725	-0.34
1387	feasts	fists	6	5.01	2	1.7	3133	REG	0.666666666666667	0.257758997522949	1	1	1	0	0	1	0	0	0	0	0	0	0	1	0	0	\fric.labden\	1	1	1	1	-0.473929108154595	0.162563313355004	-0.00878708609583519	0.000226039432034725	-0.43
1388	feat	fit	4	7.38	12	1	2173	REG	0.823529411764706	0.321054595378073	1	1	1	0	0	1	0	0	0	0	0	0	0	1	0	0	\fric.labden\	1	1	1	1	-0.473929108154595	0.162563313355004	-0.00878708609583519	0.000226039432034725	-0.51
1389	feats	fits	5	6.03	9	1.2	2453	REG	0.846153846153846	0.726042230644288	1	1	1	0	0	1	0	0	0	0	0	0	0	1	0	0	\fric.labden\	1	1	1	1	-0.473929108154595	0.162563313355004	-0.00878708609583519	0.000226039432034725	-0.44
1390	fed	fEd	3	9.58	17	1	787	REG	1	1	1	1	1	0	0	1	0	0	0	0	0	0	0	1	0	0	\fric.labden\	1	1	1	1	-0.473929108154595	0.162563313355004	-0.00878708609583519	0.000226039432034725	-0.43
1391	fee	fi	3	10.21	21	1	784	REG	0.952380952380952	0.998981838271869	1	1	1	0	0	1	0	0	0	0	0	0	0	1	0	0	\fric.labden\	1	1	1	1	-0.473929108154595	0.162563313355004	-0.00878708609583519	0.000226039432034725	-0.54
1392	feed	fid	4	9.91	16	1	1083	REG	1	1	1	1	1	0	0	1	0	0	0	0	0	0	0	1	0	0	\fric.labden\	1	1	1	1	-0.473929108154595	0.162563313355004	-0.00878708609583519	0.000226039432034725	-0.22
1393	feeds	fidz	5	8.37	10	1.3	1291	REG	1	1	1	1	1	0	0	1	0	0	0	0	0	0	0	1	0	0	\fric.labden\	1	1	1	1	-0.473929108154595	0.162563313355004	-0.00878708609583519	0.000226039432034725	-0.46
1394	feel	fil	4	12	9	1	1074	REG	1	1	1	1	1	0	0	1	0	0	0	0	0	0	0	1	0	0	\fric.labden\	1	1	1	1	-0.473929108154595	0.162563313355004	-0.00878708609583519	0.000226039432034725	-0.5
1395	feels	filz	5	9.72	7	1.1	1249	REG	1	1	1	1	1	0	0	1	0	0	0	0	0	0	0	1	0	0	\fric.labden\	1	1	1	1	-0.473929108154595	0.162563313355004	-0.00878708609583519	0.000226039432034725	-0.56
1396	fees	fiz	4	9.83	16	1	1204	REG	1	1	1	1	1	0	0	1	0	0	0	0	0	0	0	1	0	0	\fric.labden\	1	1	1	1	-0.473929108154595	0.162563313355004	-0.00878708609583519	0.000226039432034725	-0.34
1397	feet	fit	4	10.6	9	1	1019	REG	1	1	1	1	1	0	0	1	0	0	0	0	0	0	0	1	0	0	\fric.labden\	1	1	1	1	-0.473929108154595	0.162563313355004	-0.00878708609583519	0.000226039432034725	-0.53
1398	feign	f1n	5	5	2	1	965	REG	1	1	1	1	1	0	0	1	0	0	0	0	0	0	0	1	0	0	\fric.labden\	1	1	1	1	-0.473929108154595	0.162563313355004	-0.00878708609583519	0.000226039432034725	0.13
1399	feigned	f1nd	7	5.25	2	1	2963	REG	1	1	1	1	1	0	0	1	0	0	0	0	0	0	0	1	0	0	\fric.labden\	1	1	1	1	-0.473929108154595	0.162563313355004	-0.00878708609583519	0.000226039432034725	0.05
1400	feint	f1nt	5	7.14	2	1.5	1991	REG	1	1	1	1	1	0	0	1	0	0	0	0	0	0	0	1	0	0	\fric.labden\	1	1	1	1	-0.473929108154595	0.162563313355004	-0.00878708609583519	0.000226039432034725	0.01
1401	fell	fEl	4	9.73	14	1	2437	REG	1	1	1	1	1	0	0	1	0	0	0	0	0	0	0	1	0	0	\fric.labden\	1	1	1	1	-0.473929108154595	0.162563313355004	-0.00878708609583519	0.000226039432034725	-0.64
1402	felled	fEld	6	4.8	6	1.15	4439	REG	1	1	1	1	1	0	0	1	0	0	0	0	0	0	0	1	0	0	\fric.labden\	1	1	1	1	-0.473929108154595	0.162563313355004	-0.00878708609583519	0.000226039432034725	-0.13
1403	felt	fElt	4	10.82	8	1.4	1501	REG	1	1	1	1	1	0	0	1	0	0	0	0	0	0	0	1	0	0	\fric.labden\	1	1	1	1	-0.473929108154595	0.162563313355004	-0.00878708609583519	0.000226039432034725	-0.51
1404	fence	fEns	5	8.57	2	1.5	2372	REG	1	1	1	1	1	0	0	1	0	0	0	0	0	0	0	1	0	0	\fric.labden\	1	1	1	1	-0.473929108154595	0.162563313355004	-0.00878708609583519	0.000226039432034725	-0.43
1406	fend	fEnd	4	7.49	14	1	2311	REG	1	1	1	1	1	0	0	1	0	0	0	0	0	0	0	1	0	0	\fric.labden\	1	1	1	1	-0.473929108154595	0.162563313355004	-0.00878708609583519	0.000226039432034725	-0.22
1407	fern	f3n	4	6.34	4	1.3	2084	REG	1	1	1	1	1	0	0	1	0	0	0	0	0	0	0	1	0	0	\fric.labden\	1	1	1	1	-0.473929108154595	0.162563313355004	-0.00878708609583519	0.000226039432034725	-0.53
1408	ferns	f3nz	5	5.35	2	1.6	2532	REG	1	1	1	1	1	0	0	1	0	0	0	0	0	0	0	1	0	0	\fric.labden\	1	1	1	1	-0.473929108154595	0.162563313355004	-0.00878708609583519	0.000226039432034725	-0.46
1409	fetch	fEJ	5	8.07	5	1.85	1993	REG	1	1	1	1	1	0	0	1	0	0	0	0	0	0	0	1	0	0	\fric.labden\	1	1	1	1	-0.473929108154595	0.162563313355004	-0.00878708609583519	0.000226039432034725	-0.43
1410	feud	fWd	4	6.71	2	1.4	577	IRR	0.666666666666667	1	1	1	1	0	0	1	0	0	0	0	0	0	0	1	0	0	\fric.labden\	1	1	1	1	-0.473929108154595	0.162563313355004	-0.00878708609583519	0.000226039432034725	-0.16
1411	feuds	fWdz	5	5.42	1	1.8	785	IRR	1	1	1	1	1	0	0	1	0	0	0	0	0	0	0	1	0	0	\fric.labden\	1	1	1	1	-0.473929108154595	0.162563313355004	-0.00878708609583519	0.000226039432034725	-0.15
1412	few	fW	3	12.49	16	1.1	523	REG	0.428571428571429	0.935907445204936	1	1	1	0	0	1	0	0	0	0	0	0	0	1	0	0	\fric.labden\	1	1	1	0.666666666666667	0.406096049038793	-1.71555672162694	0.327333656661477	-0.0709485421695163	-0.47
1413	fib	fIb	3	5.34	17	1.35	738	REG	1	1	1	0.92	0.406651570172121	0	0	1	0	0	0	0	0	0	0	1	0	0	\fric.labden\	1	1	1	1	-0.473929108154595	0.162563313355004	-0.00878708609583519	0.000226039432034725	-0.51
1414	fief	fif	4	4.11	1	1.45	865	IRR	1	1	1	1	1	0	0	1	0	0	0	0	0	0	0	1	0	0	\fric.labden\	1	1	1	1	-0.473929108154595	0.162563313355004	-0.00878708609583519	0.000226039432034725	0.49
1415	field	fild	5	11.29	3	1.05	1187	IRR	1	1	1	1	1	0	0	1	0	0	0	0	0	0	0	1	0	0	\fric.labden\	1	1	1	1	-0.473929108154595	0.162563313355004	-0.00878708609583519	0.000226039432034725	-0.47
1416	fields	fildz	6	10.14	3	1.7	1331	IRR	1	1	1	1	1	0	0	1	0	0	0	0	0	0	0	1	0	0	\fric.labden\	1	1	1	1	-0.473929108154595	0.162563313355004	-0.00878708609583519	0.000226039432034725	-0.36
1417	fiend	find	5	6.99	1	1.4	1650	IRR	0.5	0.0131734339806416	1	1	1	0	0	1	0	0	0	0	0	0	0	1	0	0	\fric.labden\	1	1	1	1	-0.473929108154595	0.162563313355004	-0.00878708609583519	0.000226039432034725	0.35
1418	fierce	f7s	6	7.78	2	1.6	2104	REG	1	1	1	1	1	0	0	1	0	0	0	0	0	0	0	1	0	0	\fric.labden\	1	1	1	1	-0.473929108154595	0.162563313355004	-0.00878708609583519	0.000226039432034725	-0.27
1419	fife	f2f	4	6.3	9	1.5	919	REG	1	1	1	0.9	0.957277558049369	0	0	1	0	0	0	0	0	0	0	1	0	0	\fric.labden\	1	1	1	1	-0.473929108154595	0.162563313355004	-0.00878708609583519	0.000226039432034725	0.14
1420	fifth	fIfT	5	9.09	3	1.95	1388	REG	1	1	1	0.92	0.406651570172121	0	0	1	0	0	0	0	0	0	0	1	0	0	\fric.labden\	1	1	1	1	-0.473929108154595	0.162563313355004	-0.00878708609583519	0.000226039432034725	-0.17
1421	fig	fIg	3	7.54	19	1.15	1043	REG	1	1	1	0.92	0.406651570172121	0	0	1	0	0	0	0	0	0	0	1	0	0	\fric.labden\	1	1	1	1	-0.473929108154595	0.162563313355004	-0.00878708609583519	0.000226039432034725	-0.6
1422	fight	f2t	5	10.6	9	1	1479	REG	1	1	1	1	1	0	0	1	0	0	0	0	0	0	0	1	0	0	\fric.labden\	1	1	1	1	-0.473929108154595	0.162563313355004	-0.00878708609583519	0.000226039432034725	-0.52
1423	fights	f2ts	6	8.33	8	1.2	1786	REG	1	1	1	1	1	0	0	1	0	0	0	0	0	0	0	1	0	0	\fric.labden\	1	1	1	1	-0.473929108154595	0.162563313355004	-0.00878708609583519	0.000226039432034725	-0.49
1424	figs	fIgz	4	6.69	15	1.55	1109	REG	1	1	1	0.92	0.406651570172121	0	0	1	0	0	0	0	0	0	0	1	0	0	\fric.labden\	1	1	1	1	-0.473929108154595	0.162563313355004	-0.00878708609583519	0.000226039432034725	-0.42
1425	filched	fIlJt	7	2.77	1	2.35	4150	REG	1	1	1	0.92	0.406651570172121	0	0	1	0	0	0	0	0	0	0	1	0	0	\fric.labden\	1	1	1	1	-0.473929108154595	0.162563313355004	-0.00878708609583519	0.000226039432034725	-0.19
1426	file	f2l	4	12.65	16	1	1865	REG	1	1	1	0.9	0.957277558049369	0	0	1	0	0	0	0	0	0	0	1	0	0	\fric.labden\	1	1	1	1	-0.473929108154595	0.162563313355004	-0.00878708609583519	0.000226039432034725	-0.52
1427	filed	f2ld	5	8.9	10	1.35	2342	REG	1	1	1	0.9	0.957277558049369	0	0	1	0	0	0	0	0	0	0	1	0	0	\fric.labden\	1	1	1	1	-0.473929108154595	0.162563313355004	-0.00878708609583519	0.000226039432034725	-0.2
1428	files	f2lz	5	12.15	15	1.35	2781	REG	1	1	1	0.9	0.957277558049369	0	0	1	0	0	0	0	0	0	0	1	0	0	\fric.labden\	1	1	1	1	-0.473929108154595	0.162563313355004	-0.00878708609583519	0.000226039432034725	-0.31
1429	fill	fIl	4	10.18	16	1	2497	REG	1	1	1	0.92	0.406651570172121	0	0	1	0	0	0	0	0	0	0	1	0	0	\fric.labden\	1	1	1	1	-0.473929108154595	0.162563313355004	-0.00878708609583519	0.000226039432034725	-0.47
1430	filled	fIld	6	9.85	11	1	4499	REG	1	1	1	0.92	0.406651570172121	0	0	1	0	0	0	0	0	0	0	1	0	0	\fric.labden\	1	1	1	1	-0.473929108154595	0.162563313355004	-0.00878708609583519	0.000226039432034725	-0.36
1431	fills	fIlz	5	7.92	17	1	2672	REG	1	1	1	0.92	0.406651570172121	0	0	1	0	0	0	0	0	0	0	1	0	0	\fric.labden\	1	1	1	1	-0.473929108154595	0.162563313355004	-0.00878708609583519	0.000226039432034725	-0.41
1432	film	fIlm	4	10.87	3	1.55	1373	REG	1	1	1	0.92	0.406651570172121	0	0	1	0	0	0	0	0	0	0	1	0	0	\fric.labden\	1	1	1	1	-0.473929108154595	0.162563313355004	-0.00878708609583519	0.000226039432034725	-0.55
1433	filmed	fIlmd	6	7.85	2	1.8	2952	REG	1	1	1	0.92	0.406651570172121	0	0	1	0	0	0	0	0	0	0	1	0	0	\fric.labden\	1	1	1	1	-0.473929108154595	0.162563313355004	-0.00878708609583519	0.000226039432034725	-0.44
1434	films	fIlmz	5	9.75	4	1.7	1490	REG	1	1	1	0.92	0.406651570172121	0	0	1	0	0	0	0	0	0	0	1	0	0	\fric.labden\	1	1	1	1	-0.473929108154595	0.162563313355004	-0.00878708609583519	0.000226039432034725	-0.35
1435	filth	fIlT	5	6.94	4	1.55	2167	REG	1	1	1	0.92	0.406651570172121	0	0	1	0	0	0	0	0	0	0	1	0	0	\fric.labden\	1	1	1	1	-0.473929108154595	0.162563313355004	-0.00878708609583519	0.000226039432034725	-0.24
1436	fin	fIn	3	8.21	21	1	1568	REG	1	1	1	0.92	0.406651570172121	0	0	1	0	0	0	0	0	0	0	1	0	0	\fric.labden\	1	1	1	1	-0.473929108154595	0.162563313355004	-0.00878708609583519	0.000226039432034725	-0.44
1437	finch	fInJ	5	7.14	5	1.65	2749	REG	1	1	1	0.92	0.406651570172121	0	0	1	0	0	0	0	0	0	0	1	0	0	\fric.labden\	1	1	1	1	-0.473929108154595	0.162563313355004	-0.00878708609583519	0.000226039432034725	-0.34
1438	find	f2nd	4	12.84	15	1.15	2441	IRR	0.9	0.938736156789914	1	0.08	0.593348429827879	0	0	1	0	0	0	0	0	0	0	1	0	0	\fric.labden\	1	1	1	1	-0.473929108154595	0.162563313355004	-0.00878708609583519	0.000226039432034725	-0.74
1439	finds	f2ndz	5	9.39	12	1.65	2649	IRR	0.9	0.827062014879274	1	0.08	0.593348429827879	0	0	1	0	0	0	0	0	0	0	1	0	0	\fric.labden\	1	1	1	1	-0.473929108154595	0.162563313355004	-0.00878708609583519	0.000226039432034725	-0.6
1440	fine	f2n	4	11.62	23	1	2105	REG	1	1	1	0.9	0.957277558049369	0	0	1	0	0	0	0	0	0	0	1	0	0	\fric.labden\	1	1	1	1	-0.473929108154595	0.162563313355004	-0.00878708609583519	0.000226039432034725	-0.58
1441	fined	f2nd	5	7.63	9	1.15	2582	REG	1	1	1	0.9	0.957277558049369	0	0	1	0	0	0	0	0	0	0	1	0	0	\fric.labden\	1	1	1	1	-0.473929108154595	0.162563313355004	-0.00878708609583519	0.000226039432034725	-0.34
1442	fines	f2nz	5	7.55	21	1	3021	REG	1	1	1	0.9	0.957277558049369	0	0	1	0	0	0	0	0	0	0	1	0	0	\fric.labden\	1	1	1	1	-0.473929108154595	0.162563313355004	-0.00878708609583519	0.000226039432034725	-0.44
1443	fink	fINk	4	6.71	15	1.35	1824	REG	1	1	1	0.92	0.406651570172121	0	0	1	0	0	0	0	0	0	0	1	0	0	\fric.labden\	1	1	1	1	-0.473929108154595	0.162563313355004	-0.00878708609583519	0.000226039432034725	-0.39
1444	fins	fInz	4	7.41	18	1.2	2163	REG	1	1	1	0.92	0.406651570172121	0	0	1	0	0	0	0	0	0	0	1	0	0	\fric.labden\	1	1	1	1	-0.473929108154595	0.162563313355004	-0.00878708609583519	0.000226039432034725	-0.49
1445	fir	f3	3	6.56	15	1.4	1055	REG	1	1	1	1	1	0	0	1	0	0	0	0	0	0	0	1	0	0	\fric.labden\	1	1	1	1	-0.473929108154595	0.162563313355004	-0.00878708609583519	0.000226039432034725	-0.19
1446	firm	f3m	4	10.45	5	1.45	1466	REG	1	1	1	1	1	0	0	1	0	0	0	0	0	0	0	1	0	0	\fric.labden\	1	1	1	1	-0.473929108154595	0.162563313355004	-0.00878708609583519	0.000226039432034725	-0.28
1447	firms	f3mz	5	9.05	5	1.7	1583	REG	1	1	1	1	1	0	0	1	0	0	0	0	0	0	0	1	0	0	\fric.labden\	1	1	1	1	-0.473929108154595	0.162563313355004	-0.00878708609583519	0.000226039432034725	-0.49
1448	first	f3st	5	13.16	0	1.7	2280	REG	1	1	1	1	1	0	0	1	0	0	0	0	0	0	0	1	0	0	\fric.labden\	1	1	1	1	-0.473929108154595	0.162563313355004	-0.00878708609583519	0.000226039432034725	-0.55
1449	fish	fIS	4	10.33	5	1.3	2510	REG	1	1	1	0.92	0.406651570172121	0	0	1	0	0	0	0	0	0	0	1	0	0	\fric.labden\	1	1	1	1	-0.473929108154595	0.162563313355004	-0.00878708609583519	0.000226039432034725	-0.65
1450	fist	fIst	4	8.71	10	1.3	3526	REG	0.9	1	1	0.92	0.406651570172121	0	0	1	0	0	0	0	0	0	0	1	0	0	\fric.labden\	1	1	1	1	-0.473929108154595	0.162563313355004	-0.00878708609583519	0.000226039432034725	-0.46
1451	fists	fIsts	5	7.17	4	1.65	3806	REG	1	1	1	0.92	0.406651570172121	0	0	1	0	0	0	0	0	0	0	1	0	0	\fric.labden\	1	1	1	1	-0.473929108154595	0.162563313355004	-0.00878708609583519	0.000226039432034725	-0.36
1452	fit	fIt	3	10.66	18	1	1013	REG	1	1	1	0.92	0.406651570172121	0	0	1	0	0	0	0	0	0	0	1	0	0	\fric.labden\	1	1	1	1	-0.473929108154595	0.162563313355004	-0.00878708609583519	0.000226039432034725	-0.35
1453	fits	fIts	4	9.24	13	1.1	1158	REG	1	1	1	0.92	0.406651570172121	0	0	1	0	0	0	0	0	0	0	1	0	0	\fric.labden\	1	1	1	1	-0.473929108154595	0.162563313355004	-0.00878708609583519	0.000226039432034725	-0.4
1454	five	f2v	4	11.05	13	1.55	1393	REG	0.857142857142857	0.510008538851776	1	0.9	0.957277558049369	0	0	1	0	0	0	0	0	0	0	1	0	0	\fric.labden\	1	1	1	1	-0.473929108154595	0.162563313355004	-0.00878708609583519	0.000226039432034725	-0.61
1455	fives	f2vz	5	5.46	13	1.6	2309	REG	0.875	0.496128591421149	1	0.9	0.957277558049369	0	0	1	0	0	0	0	0	0	0	1	0	0	\fric.labden\	1	1	1	1	-0.473929108154595	0.162563313355004	-0.00878708609583519	0.000226039432034725	-0.19
1456	fix	fIks	3	10.49	12	1.3	568	REG	1	1	1	0.92	0.406651570172121	0	0	1	0	0	0	0	0	0	0	1	0	0	\fric.labden\	1	1	1	1	-0.473929108154595	0.162563313355004	-0.00878708609583519	0.000226039432034725	-0.72
1457	fixed	fIkst	5	10.33	7	1.75	1097	IRR	1	1	1	0.1	0.0427224419506314	0	0	1	0	0	0	0	0	0	0	1	0	0	\fric.labden\	1	1	1	1	-0.473929108154595	0.162563313355004	-0.00878708609583519	0.000226039432034725	-0.53
1458	fizz	fIz	4	4.99	2	1	707	REG	1	1	1	0.92	0.406651570172121	0	0	1	0	0	0	0	0	0	0	1	0	0	\fric.labden\	1	1	1	1	-0.473929108154595	0.162563313355004	-0.00878708609583519	0.000226039432034725	-0.44
1459	flag	fl{g	4	9.64	9	1.5	1931	REG	1	1	2	0.933333333333333	0.988955782173622	0	0	1	0	0	0	0	0	0	0	1	0	0	\lat.alv\	1	1	1	1	-0.473929108154595	0.162563313355004	-0.00878708609583519	0.000226039432034725	-0.57
1460	flags	fl{gz	5	8.6	7	1.85	2033	REG	1	1	2	0.933333333333333	0.988955782173622	0	0	1	0	0	0	0	0	0	0	1	0	0	\lat.alv\	1	1	1	1	-0.473929108154595	0.162563313355004	-0.00878708609583519	0.000226039432034725	-0.63
1461	flail	fl1l	5	5.38	2	1.7	2361	REG	0.941176470588235	1	2	1	1	0	0	1	0	0	0	0	0	0	0	1	0	0	\lat.alv\	1	1	1	1	-0.473929108154595	0.162563313355004	-0.00878708609583519	0.000226039432034725	0.07
1462	flailed	fl1ld	7	4.32	0	1.85	5176	REG	1	1	2	1	1	0	0	1	0	0	0	0	0	0	0	1	0	0	\lat.alv\	1	1	1	1	-0.473929108154595	0.162563313355004	-0.00878708609583519	0.000226039432034725	0.15
1463	flair	fl8	5	8.52	3	1.25	2100	REG	1	1	2	1	1	0	0	1	0	0	0	0	0	0	0	1	0	0	\lat.alv\	1	1	1	1	-0.473929108154595	0.162563313355004	-0.00878708609583519	0.000226039432034725	-0.38
1464	flak	fl{k	4	6.76	7	1.05	1777	REG	1	1	2	0.933333333333333	0.988955782173622	0	0	1	0	0	0	0	0	0	0	1	0	0	\lat.alv\	1	1	1	1	-0.473929108154595	0.162563313355004	-0.00878708609583519	0.000226039432034725	-0.25
1465	flake	fl1k	5	6.45	6	1.35	2359	REG	1	1	2	1	1	0	0	1	0	0	0	0	0	0	0	1	0	0	\lat.alv\	1	1	1	1	-0.473929108154595	0.162563313355004	-0.00878708609583519	0.000226039432034725	-0.37
1466	flakes	fl1ks	6	6.9	5	1.6	3760	REG	1	1	2	1	1	0	0	1	0	0	0	0	0	0	0	1	0	0	\lat.alv\	1	1	1	1	-0.473929108154595	0.162563313355004	-0.00878708609583519	0.000226039432034725	-0.59
1467	flame	fl1m	5	10.45	5	1.35	2512	REG	1	1	2	1	1	0	0	1	0	0	0	0	0	0	0	1	0	0	\lat.alv\	1	1	1	1	-0.473929108154595	0.162563313355004	-0.00878708609583519	0.000226039432034725	-0.58
1468	flamed	fl1md	6	8.48	8	1.65	3598	REG	1	1	2	1	1	0	0	1	0	0	0	0	0	0	0	1	0	0	\lat.alv\	1	1	1	1	-0.473929108154595	0.162563313355004	-0.00878708609583519	0.000226039432034725	-0.28
1469	flames	fl1mz	6	9.72	6	1.8	3913	REG	1	1	2	1	1	0	0	1	0	0	0	0	0	0	0	1	0	0	\lat.alv\	1	1	1	1	-0.473929108154595	0.162563313355004	-0.00878708609583519	0.000226039432034725	-0.42
1470	flan	fl{n	4	4.95	13	1.4	2704	REG	0.85	0.997780869994877	2	0.933333333333333	0.988955782173622	0	0	1	0	0	0	0	0	0	0	1	0	0	\lat.alv\	1	1	1	1	-0.473929108154595	0.162563313355004	-0.00878708609583519	0.000226039432034725	-0.44
1471	flange	fl{n_	6	6.14	0	2.35	3371	REG	0.166666666666667	0.0018771626646042	2	0.933333333333333	0.988955782173622	0	0	1	0	0	0	0	0	0	0	1	0	0	\lat.alv\	1	1	1	1	-0.473929108154595	0.162563313355004	-0.00878708609583519	0.000226039432034725	-0.08
1472	flank	fl{Nk	5	6.49	7	1.5	2921	REG	1	1	2	0.933333333333333	0.988955782173622	0	0	1	0	0	0	0	0	0	0	1	0	0	\lat.alv\	1	1	1	1	-0.473929108154595	0.162563313355004	-0.00878708609583519	0.000226039432034725	-0.43
1473	flanked	fl{Nkt	7	5.16	4	1.95	4641	REG	1	1	2	0.933333333333333	0.988955782173622	0	0	1	0	0	0	0	0	0	0	1	0	0	\lat.alv\	1	1	1	1	-0.473929108154595	0.162563313355004	-0.00878708609583519	0.000226039432034725	-0.47
1474	flap	fl{p	4	7.25	11	1.4	1935	REG	0.958333333333333	0.908507696441092	2	0.933333333333333	0.988955782173622	0	0	1	0	0	0	0	0	0	0	1	0	0	\lat.alv\	1	1	1	1	-0.473929108154595	0.162563313355004	-0.00878708609583519	0.000226039432034725	-0.56
1475	flapped	fl{pt	7	4.17	5	1.55	3939	REG	0.952380952380952	1	2	0.933333333333333	0.988955782173622	0	0	1	0	0	0	0	0	0	0	1	0	0	\lat.alv\	1	1	1	1	-0.473929108154595	0.162563313355004	-0.00878708609583519	0.000226039432034725	-0.31
1476	flare	fl8	5	8.43	6	1.25	3421	REG	1	1	2	1	1	0	0	1	0	0	0	0	0	0	0	1	0	0	\lat.alv\	1	1	1	1	-0.473929108154595	0.162563313355004	-0.00878708609583519	0.000226039432034725	-0.36
1477	flared	fl8d	6	6.03	8	1.65	4507	REG	0.933333333333333	1	2	1	1	0	0	1	0	0	0	0	0	0	0	1	0	0	\lat.alv\	1	1	1	1	-0.473929108154595	0.162563313355004	-0.00878708609583519	0.000226039432034725	-0.4
1478	flares	fl8z	6	6.61	5	1.65	4822	REG	1	1	2	1	1	0	0	1	0	0	0	0	0	0	0	1	0	0	\lat.alv\	1	1	1	1	-0.473929108154595	0.162563313355004	-0.00878708609583519	0.000226039432034725	-0.35
1479	flash	fl{S	5	9.78	6	1.35	2458	REG	0.91304347826087	0.931531316980233	2	0.933333333333333	0.988955782173622	0	0	1	0	0	0	0	0	0	0	1	0	0	\lat.alv\	1	1	1	1	-0.473929108154595	0.162563313355004	-0.00878708609583519	0.000226039432034725	-0.53
1480	flashed	fl{St	7	6.98	6	1.55	4531	REG	0.894736842105263	0.800324472731811	2	0.933333333333333	0.988955782173622	0	0	1	0	0	0	0	0	0	0	1	0	0	\lat.alv\	1	1	1	1	-0.473929108154595	0.162563313355004	-0.00878708609583519	0.000226039432034725	-0.58
1481	flask	fl#sk	5	6.7	2	1.9	2197	IRR	1	1	2	0.0666666666666667	0.0110442178263778	0	0	1	0	0	0	0	0	0	0	1	0	0	\lat.alv\	1	1	1	1	-0.473929108154595	0.162563313355004	-0.00878708609583519	0.000226039432034725	-0.39
1482	flat	fl{t	4	10.18	11	1.2	2290	REG	0.857142857142857	0.804350336215163	2	0.933333333333333	0.988955782173622	0	0	1	0	0	0	0	0	0	0	1	0	0	\lat.alv\	1	1	1	1	-0.473929108154595	0.162563313355004	-0.00878708609583519	0.000226039432034725	-0.58
1483	flats	fl{ts	5	7.85	9	1.65	2570	REG	0.869565217391304	1	2	0.933333333333333	0.988955782173622	0	0	1	0	0	0	0	0	0	0	1	0	0	\lat.alv\	1	1	1	1	-0.473929108154595	0.162563313355004	-0.00878708609583519	0.000226039432034725	-0.47
1484	flaunt	fl9nt	6	5.75	0	1.95	2537	REG	1	1	2	1	1	0	0	1	0	0	0	0	0	0	0	1	0	0	\lat.alv\	1	1	1	1	-0.473929108154595	0.162563313355004	-0.00878708609583519	0.000226039432034725	-0.37
1485	flaw	fl9	4	8.24	11	1.3	1741	REG	1	1	2	1	1	0	0	1	0	0	0	0	0	0	0	1	0	0	\lat.alv\	1	1	1	1	-0.473929108154595	0.162563313355004	-0.00878708609583519	0.000226039432034725	-0.41
1486	flaws	fl9z	5	8.25	7	1.4	1802	REG	1	1	2	1	1	0	0	1	0	0	0	0	0	0	0	1	0	0	\lat.alv\	1	1	1	1	-0.473929108154595	0.162563313355004	-0.00878708609583519	0.000226039432034725	-0.46
1487	flax	fl{ks	4	5.83	9	1.4	1661	REG	1	1	2	0.933333333333333	0.988955782173622	0	0	1	0	0	0	0	0	0	0	1	0	0	\lat.alv\	1	1	1	1	-0.473929108154595	0.162563313355004	-0.00878708609583519	0.000226039432034725	-0.36
1488	flay	fl1	4	4.08	11	1.1	1776	REG	1	1	2	1	1	0	0	1	0	0	0	0	0	0	0	1	0	0	\lat.alv\	1	1	1	1	-0.473929108154595	0.162563313355004	-0.00878708609583519	0.000226039432034725	-0.34
1489	flea	fli	4	8.14	6	1	1807	REG	0.75	0.924251887011295	2	1	1	0	0	1	0	0	0	0	0	0	0	1	0	0	\lat.alv\	1	1	1	1	-0.473929108154595	0.162563313355004	-0.00878708609583519	0.000226039432034725	-0.5
1490	fleas	fliz	5	7.89	2	1.15	2166	REG	0.75	1	2	1	1	0	0	1	0	0	0	0	0	0	0	1	0	0	\lat.alv\	1	1	1	1	-0.473929108154595	0.162563313355004	-0.00878708609583519	0.000226039432034725	-0.28
1491	fleck	flEk	5	5.81	3	1.4	2116	REG	1	1	2	1	1	0	0	1	0	0	0	0	0	0	0	1	0	0	\lat.alv\	1	1	1	1	-0.473929108154595	0.162563313355004	-0.00878708609583519	0.000226039432034725	-0.37
1492	flecked	flEkt	7	3.14	2	1.7	3836	REG	1	1	2	1	1	0	0	1	0	0	0	0	0	0	0	1	0	0	\lat.alv\	1	1	1	1	-0.473929108154595	0.162563313355004	-0.00878708609583519	0.000226039432034725	-0.24
1493	fled	flEd	4	7.72	10	1.35	1466	REG	1	1	2	1	1	0	0	1	0	0	0	0	0	0	0	1	0	0	\lat.alv\	1	1	1	1	-0.473929108154595	0.162563313355004	-0.00878708609583519	0.000226039432034725	-0.43
1494	flee	fli	4	7.32	10	1	1703	REG	0.952380952380952	0.998981838271869	2	1	1	0	0	1	0	0	0	0	0	0	0	1	0	0	\lat.alv\	1	1	1	1	-0.473929108154595	0.162563313355004	-0.00878708609583519	0.000226039432034725	-0.55
1495	fleece	flis	6	6.45	1	1.55	2375	REG	1	1	2	1	1	0	0	1	0	0	0	0	0	0	0	1	0	0	\lat.alv\	1	1	1	1	-0.473929108154595	0.162563313355004	-0.00878708609583519	0.000226039432034725	-0.37
1496	flees	fliz	5	5.29	8	1.15	2619	REG	1	1	2	1	1	0	0	1	0	0	0	0	0	0	0	1	0	0	\lat.alv\	1	1	1	1	-0.473929108154595	0.162563313355004	-0.00878708609583519	0.000226039432034725	-0.21
1497	fleet	flit	5	8.95	2	1.15	2138	REG	1	1	2	1	1	0	0	1	0	0	0	0	0	0	0	1	0	0	\lat.alv\	1	1	1	1	-0.473929108154595	0.162563313355004	-0.00878708609583519	0.000226039432034725	-0.23
1498	fleets	flits	6	6.5	1	1.65	2445	REG	1	1	2	1	1	0	0	1	0	0	0	0	0	0	0	1	0	0	\lat.alv\	1	1	1	1	-0.473929108154595	0.162563313355004	-0.00878708609583519	0.000226039432034725	-0.39
1499	flesh	flES	5	9.33	3	1.55	1903	REG	1	1	2	1	1	0	0	1	0	0	0	0	0	0	0	1	0	0	\lat.alv\	1	1	1	1	-0.473929108154595	0.162563313355004	-0.00878708609583519	0.000226039432034725	-0.48
1500	flew	flu	4	8.51	10	1.1	1264	REG	0.5	0.0629097459124577	2	1	1	0	0	1	0	0	0	0	0	0	0	1	0	0	\lat.alv\	1	1	1	1	-0.473929108154595	0.162563313355004	-0.00878708609583519	0.000226039432034725	-0.37
1501	flex	flEks	4	7.92	9	1.6	1253	REG	1	1	2	1	1	0	0	1	0	0	0	0	0	0	0	1	0	0	\lat.alv\	1	1	1	1	-0.473929108154595	0.162563313355004	-0.00878708609583519	0.000226039432034725	-0.45
1502	flexed	flEkst	6	5.97	1	1.9	2364	IRR	1	1	2	1	1	0	0	1	0	0	0	0	0	0	0	1	0	0	\lat.alv\	1	1	1	1	-0.473929108154595	0.162563313355004	-0.00878708609583519	0.000226039432034725	-0.55
1503	flick	flIk	5	7.72	5	1.25	1921	REG	1	1	2	1	1	0	0	1	0	0	0	0	0	0	0	1	0	0	\lat.alv\	1	1	1	1	-0.473929108154595	0.162563313355004	-0.00878708609583519	0.000226039432034725	-0.41
1504	flicked	flIkt	7	6.1	4	1.5	3641	REG	1	1	2	1	1	0	0	1	0	0	0	0	0	0	0	1	0	0	\lat.alv\	1	1	1	1	-0.473929108154595	0.162563313355004	-0.00878708609583519	0.000226039432034725	-0.37
1505	flicks	flIks	6	6.55	4	1.4	2056	REG	1	1	2	1	1	0	0	1	0	0	0	0	0	0	0	1	0	0	\lat.alv\	1	1	1	1	-0.473929108154595	0.162563313355004	-0.00878708609583519	0.000226039432034725	-0.48
1506	flies	fl2z	5	8.55	8	1.7	2189	REG	1	1	2	1	1	0	0	1	0	0	0	0	0	0	0	1	0	0	\lat.alv\	1	1	1	1	-0.473929108154595	0.162563313355004	-0.00878708609583519	0.000226039432034725	-0.28
1507	flight	fl2t	6	10.31	5	1.25	1741	REG	1	1	2	1	1	0	0	1	0	0	0	0	0	0	0	1	0	0	\lat.alv\	1	1	1	1	-0.473929108154595	0.162563313355004	-0.00878708609583519	0.000226039432034725	-0.31
1508	flights	fl2ts	7	8.63	6	1.75	2110	REG	1	1	2	1	1	0	0	1	0	0	0	0	0	0	0	1	0	0	\lat.alv\	1	1	1	1	-0.473929108154595	0.162563313355004	-0.00878708609583519	0.000226039432034725	-0.34
1509	flinch	flInJ	6	5.87	2	1.8	2712	REG	1	1	2	1	1	0	0	1	0	0	0	0	0	0	0	1	0	0	\lat.alv\	1	1	1	1	-0.473929108154595	0.162563313355004	-0.00878708609583519	0.000226039432034725	-0.31
1510	fling	flIN	5	6.64	4	1.2	2181	REG	1	1	2	1	1	0	0	1	0	0	0	0	0	0	0	1	0	0	\lat.alv\	1	1	1	1	-0.473929108154595	0.162563313355004	-0.00878708609583519	0.000226039432034725	-0.06
1511	flint	flInt	5	7.42	6	1.6	2456	REG	0.923076923076923	0.991143191102221	2	1	1	0	0	1	0	0	0	0	0	0	0	1	0	0	\lat.alv\	1	1	1	1	-0.473929108154595	0.162563313355004	-0.00878708609583519	0.000226039432034725	-0.33
1512	flip	flIp	4	8.7	6	1.4	1294	REG	1	1	2	1	1	0	0	1	0	0	0	0	0	0	0	1	0	0	\lat.alv\	1	1	1	1	-0.473929108154595	0.162563313355004	-0.00878708609583519	0.000226039432034725	-0.67
1513	flipped	flIpt	7	7.42	5	1.55	3298	REG	1	1	2	1	1	0	0	1	0	0	0	0	0	0	0	1	0	0	\lat.alv\	1	1	1	1	-0.473929108154595	0.162563313355004	-0.00878708609583519	0.000226039432034725	-0.4
1514	flips	flIps	5	6.84	7	1.55	1451	REG	1	1	2	1	1	0	0	1	0	0	0	0	0	0	0	1	0	0	\lat.alv\	1	1	1	1	-0.473929108154595	0.162563313355004	-0.00878708609583519	0.000226039432034725	-0.45
1515	flirt	fl3t	5	6.15	1	1.95	1738	REG	1	1	2	1	1	0	0	1	0	0	0	0	0	0	0	1	0	0	\lat.alv\	1	1	1	1	-0.473929108154595	0.162563313355004	-0.00878708609583519	0.000226039432034725	-0.35
1516	flit	flIt	4	5.04	4	1.15	1529	REG	1	1	2	1	1	0	0	1	0	0	0	0	0	0	0	1	0	0	\lat.alv\	1	1	1	1	-0.473929108154595	0.162563313355004	-0.00878708609583519	0.000226039432034725	-0.14
1517	float	fl5t	5	8.63	3	1.3	1965	REG	1	1	2	1	1	0	0	1	0	0	0	0	0	0	0	1	0	0	\lat.alv\	1	1	1	1	-0.473929108154595	0.162563313355004	-0.00878708609583519	0.000226039432034725	-0.35
1518	floats	fl5ts	6	7.22	3	1.8	2272	REG	1	1	2	1	1	0	0	1	0	0	0	0	0	0	0	1	0	0	\lat.alv\	1	1	1	1	-0.473929108154595	0.162563313355004	-0.00878708609583519	0.000226039432034725	-0.44
1519	flock	flQk	5	7.53	5	1.35	2069	REG	1	1	2	1	1	0	0	1	0	0	0	0	0	0	0	1	0	0	\lat.alv\	1	1	1	1	-0.473929108154595	0.162563313355004	-0.00878708609583519	0.000226039432034725	-0.45
1520	flocked	flQkt	7	4.9	4	1.6	3789	REG	1	1	2	1	1	0	0	1	0	0	0	0	0	0	0	1	0	0	\lat.alv\	1	1	1	1	-0.473929108154595	0.162563313355004	-0.00878708609583519	0.000226039432034725	-0.39
1521	flocks	flQks	6	5.58	5	1.4	2204	REG	1	1	2	1	1	0	0	1	0	0	0	0	0	0	0	1	0	0	\lat.alv\	1	1	1	1	-0.473929108154595	0.162563313355004	-0.00878708609583519	0.000226039432034725	-0.5
1522	floe	fl5	4	6.19	9	1	1288	REG	0.888888888888889	0.73189561994956	2	1	1	0	0	1	0	0	0	0	0	0	0	1	0	0	\lat.alv\	1	1	1	1	-0.473929108154595	0.162563313355004	-0.00878708609583519	0.000226039432034725	-0.29
1523	floes	fl5z	5	2.77	9	1.1	2204	REG	0.846153846153846	0.519032613826177	2	1	1	0	0	1	0	0	0	0	0	0	0	1	0	0	\lat.alv\	1	1	1	1	-0.473929108154595	0.162563313355004	-0.00878708609583519	0.000226039432034725	-0.05
1524	flog	flQg	4	5.62	9	1.65	1360	REG	1	1	2	1	1	0	0	1	0	0	0	0	0	0	0	1	0	0	\lat.alv\	1	1	1	1	-0.473929108154595	0.162563313355004	-0.00878708609583519	0.000226039432034725	-0.32
1525	flogged	flQgd	7	5.55	4	1.85	3271	REG	1	1	2	1	1	0	0	1	0	0	0	0	0	0	0	1	0	0	\lat.alv\	1	1	1	1	-0.473929108154595	0.162563313355004	-0.00878708609583519	0.000226039432034725	-0.31
1526	flood	flVd	5	9.17	3	1.65	1685	IRR	0.181818181818182	0.0763452014039696	2	1	1	0	0	1	0	0	0	0	0	0	0	1	0	0	\lat.alv\	1	1	1	1	-0.473929108154595	0.162563313355004	-0.00878708609583519	0.000226039432034725	-0.57
1527	floods	flVdz	6	7.18	2	1.9	1829	IRR	0.2	0.0455443710245168	2	1	1	0	0	1	0	0	0	0	0	0	0	1	0	0	\lat.alv\	1	1	1	1	-0.473929108154595	0.162563313355004	-0.00878708609583519	0.000226039432034725	-0.4
1528	floor	fl9	5	10.48	3	1.45	2294	REG	1	1	2	1	1	0	0	1	0	0	0	0	0	0	0	1	0	0	\lat.alv\	1	1	1	1	-0.473929108154595	0.162563313355004	-0.00878708609583519	0.000226039432034725	-0.44
1529	floors	fl9z	6	7.68	2	1.75	2754	REG	1	1	2	1	1	0	0	1	0	0	0	0	0	0	0	1	0	0	\lat.alv\	1	1	1	1	-0.473929108154595	0.162563313355004	-0.00878708609583519	0.000226039432034725	-0.27
1530	flop	flQp	4	7.34	10	1.45	1593	REG	1	1	2	1	1	0	0	1	0	0	0	0	0	0	0	1	0	0	\lat.alv\	1	1	1	1	-0.473929108154595	0.162563313355004	-0.00878708609583519	0.000226039432034725	-0.5
1531	flopped	flQpt	7	5.97	5	1.55	3597	REG	1	1	2	1	1	0	0	1	0	0	0	0	0	0	0	1	0	0	\lat.alv\	1	1	1	1	-0.473929108154595	0.162563313355004	-0.00878708609583519	0.000226039432034725	-0.25
1532	flops	flQps	5	5.74	9	1.75	1750	REG	1	1	2	1	1	0	0	1	0	0	0	0	0	0	0	1	0	0	\lat.alv\	1	1	1	1	-0.473929108154595	0.162563313355004	-0.00878708609583519	0.000226039432034725	-0.45
1533	floss	flQs	5	7.13	5	1.75	1940	REG	0.909090909090909	0.906071355943692	2	1	1	0	0	1	0	0	0	0	0	0	0	1	0	0	\lat.alv\	1	1	1	1	-0.473929108154595	0.162563313355004	-0.00878708609583519	0.000226039432034725	-0.31
1534	flounce	fl6ns	7	1.39	0	2	2204	REG	1	1	2	1	1	0	0	1	0	0	0	0	0	0	0	1	0	0	\lat.alv\	1	1	1	1	-0.473929108154595	0.162563313355004	-0.00878708609583519	0.000226039432034725	-0.17
1535	flow	fl5	4	9.96	11	1	1548	IRR	0.566666666666667	0.473348952151993	2	1	1	0	0	1	0	0	0	0	0	0	0	1	0	0	\lat.alv\	1	1	1	1	-0.473929108154595	0.162563313355004	-0.00878708609583519	0.000226039432034725	-0.41
1536	flown	fl5n	5	7.73	4	1.25	1613	IRR	0.5	0.273502290350588	2	1	1	0	0	1	0	0	0	0	0	0	0	1	0	0	\lat.alv\	0.666666666666667	0.666666666666667	0.666666666666667	0.666666666666667	5.53233994208482	0.665089726955245	0.232844349362436	0.0460030458746168	-0.37
1537	flows	fl5z	5	7.98	10	1.1	1609	IRR	0.62962962962963	0.911217181093618	2	1	1	0	0	1	0	0	0	0	0	0	0	1	0	0	\lat.alv\	1	1	1	1	-0.473929108154595	0.162563313355004	-0.00878708609583519	0.000226039432034725	-0.57
1538	flu	flu	3	7.33	2	1.1	1041	REG	0.75	0.638935226264419	2	0.142857142857143	0.10019749835418	0	0	1	0	0	0	0	0	0	0	1	0	0	\lat.alv\	1	1	1	1	-0.473929108154595	0.162563313355004	-0.00878708609583519	0.000226039432034725	-0.38
1539	flue	flu	4	4.87	6	1.1	1160	REG	0.7	0.546448654279206	2	1	1	0	0	1	0	0	0	0	0	0	0	1	0	0	\lat.alv\	1	1	1	1	-0.473929108154595	0.162563313355004	-0.00878708609583519	0.000226039432034725	-0.51
1540	fluff	flVf	5	7.26	1	1.7	1331	REG	1	1	2	0.857142857142857	0.89980250164582	0	0	1	0	0	0	0	0	0	0	1	0	0	\lat.alv\	1	1	1	1	-0.473929108154595	0.162563313355004	-0.00878708609583519	0.000226039432034725	-0.45
1541	fluke	fluk	5	7.07	4	1.45	1636	REG	0.333333333333333	0.0815509866151511	2	1	1	0	0	1	0	0	0	0	0	0	0	1	0	0	\lat.alv\	1	1	1	1	-0.473929108154595	0.162563313355004	-0.00878708609583519	0.000226039432034725	-0.39
1542	flume	flum	5	4.33	5	1.35	1766	REG	0.5	0.746285714285714	2	1	1	0	0	1	0	0	0	0	0	0	0	1	0	0	\lat.alv\	1	1	1	1	-0.473929108154595	0.162563313355004	-0.00878708609583519	0.000226039432034725	-0.26
1543	flung	flVN	5	6.67	4	1.6	1921	REG	1	1	2	0.857142857142857	0.89980250164582	0	0	1	0	0	0	0	0	0	0	1	0	0	\lat.alv\	1	1	1	1	-0.473929108154595	0.162563313355004	-0.00878708609583519	0.000226039432034725	-0.19
1544	flunk	flVNk	5	5.4	5	1.8	1850	REG	1	1	2	0.857142857142857	0.89980250164582	0	0	1	0	0	0	0	0	0	0	1	0	0	\lat.alv\	1	1	1	1	-0.473929108154595	0.162563313355004	-0.00878708609583519	0.000226039432034725	-0.51
1545	flush	flVS	5	8.35	5	1.5	1697	REG	0.8125	0.616369809217361	2	0.857142857142857	0.89980250164582	0	0	1	0	0	0	0	0	0	0	1	0	0	\lat.alv\	1	1	1	1	-0.473929108154595	0.162563313355004	-0.00878708609583519	0.000226039432034725	-0.47
1546	flushed	flVSt	7	7.27	3	1.85	3770	REG	0.7	0.458298032570837	2	0.857142857142857	0.89980250164582	0	0	1	0	0	0	0	0	0	0	1	0	0	\lat.alv\	1	1	1	1	-0.473929108154595	0.162563313355004	-0.00878708609583519	0.000226039432034725	-0.27
1547	flute	flut	5	8.16	2	1.4	2578	REG	0.714285714285714	0.385481790215342	2	1	1	0	0	1	0	0	0	0	0	0	0	1	0	0	\lat.alv\	1	1	1	1	-0.473929108154595	0.162563313355004	-0.00878708609583519	0.000226039432034725	-0.2
1548	flux	flVks	4	8.63	4	1.7	1050	REG	1	1	2	0.857142857142857	0.89980250164582	0	0	1	0	0	0	0	0	0	0	1	0	0	\lat.alv\	1	1	1	1	-0.473929108154595	0.162563313355004	-0.00878708609583519	0.000226039432034725	-0.38
1549	fly	fl2	3	10.29	7	1.25	663	REG	1	1	2	1	1	0	0	1	0	0	0	0	0	0	0	1	0	0	\lat.alv\	1	1	1	1	-0.473929108154595	0.162563313355004	-0.00878708609583519	0.000226039432034725	-0.54
1550	foal	f5l	4	5.57	8	1	1524	REG	1	1	1	1	1	0	0	1	0	0	0	0	0	0	0	1	0	0	\fric.labden\	1	1	1	1	-0.473929108154595	0.162563313355004	-0.00878708609583519	0.000226039432034725	-0.22
1551	foals	f5lz	5	5.27	7	1	1699	REG	1	1	1	1	1	0	0	1	0	0	0	0	0	0	0	1	0	0	\fric.labden\	1	1	1	1	-0.473929108154595	0.162563313355004	-0.00878708609583519	0.000226039432034725	-0.18
1552	foam	f5m	4	8.2	4	1	1424	REG	1	1	1	1	1	0	0	1	0	0	0	0	0	0	0	1	0	0	\fric.labden\	1	1	1	1	-0.473929108154595	0.162563313355004	-0.00878708609583519	0.000226039432034725	-0.69
1553	foamed	f5md	6	4.2	5	1.55	3003	REG	1	1	1	1	1	0	0	1	0	0	0	0	0	0	0	1	0	0	\fric.labden\	1	1	1	1	-0.473929108154595	0.162563313355004	-0.00878708609583519	0.000226039432034725	-0.3
1554	foams	f5mz	5	4.93	4	1.4	1541	REG	1	1	1	1	1	0	0	1	0	0	0	0	0	0	0	1	0	0	\fric.labden\	1	1	1	1	-0.473929108154595	0.162563313355004	-0.00878708609583519	0.000226039432034725	-0.51
1555	foe	f5	3	7.11	18	1	808	REG	0.888888888888889	0.73189561994956	1	1	1	0	0	1	0	0	0	0	0	0	0	1	0	0	\fric.labden\	1	1	1	0.666666666666667	0.406096049038793	-1.71555672162694	0.327333656661477	-0.0709485421695163	-0.47
1556	foes	f5z	4	6.82	12	1	1228	REG	0.846153846153846	0.519032613826177	1	1	1	0	0	1	0	0	0	0	0	0	0	1	0	0	\fric.labden\	1	1	1	0.666666666666667	0.406096049038793	-1.71555672162694	0.327333656661477	-0.0709485421695163	-0.49
1557	fog	fQg	3	8.47	18	1.6	922	REG	1	1	1	0.714285714285714	0.863957167193964	0	0	1	0	0	0	0	0	0	0	1	0	0	\fric.labden\	1	1	1	1	-0.473929108154595	0.162563313355004	-0.00878708609583519	0.000226039432034725	-0.68
1558	fogged	fQgd	6	4.88	7	1.75	2842	REG	1	1	1	0.714285714285714	0.863957167193964	0	0	1	0	0	0	0	0	0	0	1	0	0	\fric.labden\	1	1	1	1	-0.473929108154595	0.162563313355004	-0.00878708609583519	0.000226039432034725	-0.37
1559	foil	f4l	4	8.6	10	1.5	1405	REG	1	1	1	1	1	0	0	1	0	0	0	0	0	0	0	1	0	0	\fric.labden\	1	1	1	1	-0.473929108154595	0.162563313355004	-0.00878708609583519	0.000226039432034725	-0.51
1560	foiled	f4ld	6	5.53	11	1.6	3407	REG	1	1	1	1	1	0	0	1	0	0	0	0	0	0	0	1	0	0	\fric.labden\	1	1	1	1	-0.473929108154595	0.162563313355004	-0.00878708609583519	0.000226039432034725	-0.36
1561	fold	f5ld	4	8.5	12	1	1868	IRR	1	1	1	0.285714285714286	0.136042832806036	0	0	1	0	0	0	0	0	0	0	1	0	0	\fric.labden\	1	1	1	1	-0.473929108154595	0.162563313355004	-0.00878708609583519	0.000226039432034725	-0.7
1562	folds	f5ldz	5	7.5	8	1.7	2076	IRR	1	1	1	0.285714285714286	0.136042832806036	0	0	1	0	0	0	0	0	0	0	1	0	0	\fric.labden\	1	1	1	1	-0.473929108154595	0.162563313355004	-0.00878708609583519	0.000226039432034725	-0.41
1563	fond	fQnd	4	8.32	10	1.15	3550	REG	1	1	1	0.714285714285714	0.863957167193964	0	0	1	0	0	0	0	0	0	0	1	0	0	\fric.labden\	1	1	1	1	-0.473929108154595	0.162563313355004	-0.00878708609583519	0.000226039432034725	-0.45
1564	font	fQnt	4	9.88	6	1.75	3500	REG	0.333333333333333	0.190560408912902	1	0.714285714285714	0.863957167193964	0	0	1	0	0	0	0	0	0	0	1	0	0	\fric.labden\	1	1	1	1	-0.473929108154595	0.162563313355004	-0.00878708609583519	0.000226039432034725	-0.32
1565	food	fud	4	11	10	1.15	1763	REG	0.454545454545455	0.0843463854747353	1	0.8	0.78092851132364	0	0	1	0	0	0	0	0	0	0	1	0	0	\fric.labden\	1	1	1	0.5	0.846108627635488	-2.65461673911791	0.495394028040134	-0.106535832970292	-0.65
1566	foods	fudz	5	8.99	10	1.6	1971	REG	0.5	0.272432532575804	1	0.8	0.78092851132364	0	0	1	0	0	0	0	0	0	0	1	0	0	\fric.labden\	1	1	1	0.5	0.846108627635488	-2.65461673911791	0.495394028040134	-0.106535832970292	-0.51
1567	fool	ful	4	9.52	10	1.1	1866	REG	0.888888888888889	0.991445347113529	1	0.8	0.78092851132364	0	0	1	0	0	0	0	0	0	0	1	0	0	\fric.labden\	1	1	1	1	-0.473929108154595	0.162563313355004	-0.00878708609583519	0.000226039432034725	-0.62
1568	fooled	fuld	6	7.67	8	1.45	3868	REG	1	1	1	1	1	0	0	1	0	0	0	0	0	0	0	1	0	0	\fric.labden\	1	1	1	1	-0.473929108154595	0.162563313355004	-0.00878708609583519	0.000226039432034725	-0.37
1569	fools	fulz	5	8.49	10	1.35	2041	REG	0.888888888888889	1	1	0.8	0.78092851132364	0	0	1	0	0	0	0	0	0	0	1	0	0	\fric.labden\	1	1	1	1	-0.473929108154595	0.162563313355004	-0.00878708609583519	0.000226039432034725	-0.44
1570	foot	fUt	4	10.09	12	1.45	2118	IRR	0.166666666666667	0.197331851028349	1	0.2	0.21907148867636	0	0	1	0	0	0	0	0	0	0	1	0	0	\fric.labden\	1	1	1	0.5	0.846108627635488	-2.65461673911791	0.495394028040134	-0.106535832970292	-0.32
1571	for	f9	3	15.42	15	1	2137	REG	1	1	1	1	1	0	0	1	0	0	0	0	0	0	0	1	0	0	\fric.labden\	1	1	1	1	-0.473929108154595	0.162563313355004	-0.00878708609583519	0.000226039432034725	-0.58
1572	force	f9s	5	11.23	3	1	2896	REG	1	1	1	1	1	0	0	1	0	0	0	0	0	0	0	1	0	0	\fric.labden\	1	1	1	1	-0.473929108154595	0.162563313355004	-0.00878708609583519	0.000226039432034725	-0.65
1574	ford	f9d	4	9.72	12	1	2463	REG	0.857142857142857	0.367593003721522	1	1	1	0	0	1	0	0	0	0	0	0	0	1	0	0	\fric.labden\	1	1	1	1	-0.473929108154595	0.162563313355004	-0.00878708609583519	0.000226039432034725	-0.53
1575	fords	f9dz	5	5.96	9	1.25	2671	REG	0.857142857142857	0.156820267101641	1	1	1	0	0	1	0	0	0	0	0	0	0	1	0	0	\fric.labden\	1	1	1	1	-0.473929108154595	0.162563313355004	-0.00878708609583519	0.000226039432034725	-0.41
1576	fore	f9	4	7.44	16	1	3097	REG	1	1	1	1	1	0	0	1	0	0	0	0	0	0	0	1	0	0	\fric.labden\	1	1	1	1	-0.473929108154595	0.162563313355004	-0.00878708609583519	0.000226039432034725	-0.44
1577	forge	f9_	5	8.22	5	1.75	2930	REG	1	1	1	1	1	0	0	1	0	0	0	0	0	0	0	1	0	0	\fric.labden\	1	1	1	1	-0.473929108154595	0.162563313355004	-0.00878708609583519	0.000226039432034725	-0.61
1578	forged	f9_d	6	7.95	9	2.45	4016	REG	1	1	1	1	1	0	0	1	0	0	0	0	0	0	0	1	0	0	\fric.labden\	1	1	1	1	-0.473929108154595	0.162563313355004	-0.00878708609583519	0.000226039432034725	-0.33
1579	fork	f9k	4	9.33	9	1.15	2384	REG	0.833333333333333	0.0335362066823997	1	1	1	0	0	1	0	0	0	0	0	0	0	1	0	0	\fric.labden\	1	1	1	1	-0.473929108154595	0.162563313355004	-0.00878708609583519	0.000226039432034725	-0.54
1580	forked	f9kt	6	6.29	6	1.75	4052	REG	0.666666666666667	0.00971195598130531	1	1	1	0	0	1	0	0	0	0	0	0	0	1	0	0	\fric.labden\	1	1	1	1	-0.473929108154595	0.162563313355004	-0.00878708609583519	0.000226039432034725	-0.28
1581	forks	f9ks	5	7.74	6	1.75	2615	REG	0.75	0.017021817591095	1	1	1	0	0	1	0	0	0	0	0	0	0	1	0	0	\fric.labden\	1	1	1	1	-0.473929108154595	0.162563313355004	-0.00878708609583519	0.000226039432034725	-0.49
1582	form	f9m	4	11.68	11	1.1	2548	REG	0.833333333333333	0.972651233356179	1	1	1	0	0	1	0	0	0	0	0	0	0	1	0	0	\fric.labden\	1	1	1	1	-0.473929108154595	0.162563313355004	-0.00878708609583519	0.000226039432034725	-0.42
1583	formed	f9md	6	9.58	9	1.75	4127	REG	0.666666666666667	1	1	1	1	0	0	1	0	0	0	0	0	0	0	1	0	0	\fric.labden\	1	1	1	1	-0.473929108154595	0.162563313355004	-0.00878708609583519	0.000226039432034725	-0.38
1584	forms	f9mz	5	10.46	11	1.5	2665	REG	0.833333333333333	0.878203374373005	1	1	1	0	0	1	0	0	0	0	0	0	0	1	0	0	\fric.labden\	1	1	1	1	-0.473929108154595	0.162563313355004	-0.00878708609583519	0.000226039432034725	-0.38
1585	fort	f9t	4	9.04	12	1	2834	REG	0.875	0.993852854843291	1	1	1	0	0	1	0	0	0	0	0	0	0	1	0	0	\fric.labden\	1	1	1	1	-0.473929108154595	0.162563313355004	-0.00878708609583519	0.000226039432034725	-0.5
1586	forth	f9T	5	10.02	6	1.45	3440	REG	0.666666666666667	0.550265105489893	1	1	1	0	0	1	0	0	0	0	0	0	0	1	0	0	\fric.labden\	1	1	1	1	-0.473929108154595	0.162563313355004	-0.00878708609583519	0.000226039432034725	-0.5
1587	forts	f9ts	5	5.77	12	1.5	3114	REG	1	1	1	1	1	0	0	1	0	0	0	0	0	0	0	1	0	0	\fric.labden\	1	1	1	1	-0.473929108154595	0.162563313355004	-0.00878708609583519	0.000226039432034725	-0.43
1588	fought	f9t	6	9.02	3	1	2327	REG	0.875	0.996300577234534	1	1	1	0	0	1	0	0	0	0	0	0	0	1	0	0	\fric.labden\	1	1	1	1	-0.473929108154595	0.162563313355004	-0.00878708609583519	0.000226039432034725	-0.31
1589	foul	f6l	4	8.31	6	1.55	1992	REG	0.333333333333333	0.094340059773417	1	1	1	0	0	1	0	0	0	0	0	0	0	1	0	0	\fric.labden\	1	1	1	0.5	0.846108627635488	-2.65461673911791	0.495394028040134	-0.106535832970292	-0.57
1590	fouled	f6ld	6	6.14	5	1.7	3994	REG	1	1	1	1	1	0	0	1	0	0	0	0	0	0	0	1	0	0	\fric.labden\	1	1	1	1	-0.473929108154595	0.162563313355004	-0.00878708609583519	0.000226039432034725	-0.26
1591	found	f6nd	5	12.21	8	1.3	2792	REG	0.9	0.97371485823407	1	1	1	0	0	1	0	0	0	0	0	0	0	1	0	0	\fric.labden\	1	1	1	1	-0.473929108154595	0.162563313355004	-0.00878708609583519	0.000226039432034725	-0.52
1592	four	f9	4	11.35	9	1	2093	REG	1	1	1	1	1	0	0	1	0	0	0	0	0	0	0	1	0	0	\fric.labden\	1	1	1	1	-0.473929108154595	0.162563313355004	-0.00878708609583519	0.000226039432034725	-0.4
1593	fours	f9z	5	6.38	7	1	2324	REG	1	1	1	1	1	0	0	1	0	0	0	0	0	0	0	1	0	0	\fric.labden\	1	1	1	1	-0.473929108154595	0.162563313355004	-0.00878708609583519	0.000226039432034725	-0.47
1594	fourth	f9T	6	9.66	0	1.45	2680	REG	1	1	1	1	1	0	0	1	0	0	0	0	0	0	0	1	0	0	\fric.labden\	1	1	1	1	-0.473929108154595	0.162563313355004	-0.00878708609583519	0.000226039432034725	-0.46
1595	fowl	f6l	4	6.03	9	1.55	1148	REG	0.888888888888889	0.326167578100446	1	1	1	0	0	1	0	0	0	0	0	0	0	1	0	0	\fric.labden\	1	1	1	1	-0.473929108154595	0.162563313355004	-0.00878708609583519	0.000226039432034725	-0.33
1596	fox	fQks	3	9.54	12	1.3	754	REG	1	1	1	0.714285714285714	0.863957167193964	0	0	1	0	0	0	0	0	0	0	1	0	0	\fric.labden\	1	1	1	1	-0.473929108154595	0.162563313355004	-0.00878708609583519	0.000226039432034725	-0.64
1597	frail	fr1l	5	6.06	3	1.45	2761	REG	0.941176470588235	1	2	1	1	0	0	1	0	0	0	0	0	0	0	1	0	0	\approx.(post)alv\	1	1	1	1	-0.473929108154595	0.162563313355004	-0.00878708609583519	0.000226039432034725	-0.19
1598	frame	fr1m	5	10.36	1	1.5	2912	REG	1	1	2	1	1	0	0	1	0	0	0	0	0	0	0	1	0	0	\approx.(post)alv\	1	1	1	1	-0.473929108154595	0.162563313355004	-0.00878708609583519	0.000226039432034725	-0.41
1599	framed	fr1md	6	7.47	5	1.7	3998	REG	1	1	2	1	1	0	0	1	0	0	0	0	0	0	0	1	0	0	\approx.(post)alv\	1	1	1	1	-0.473929108154595	0.162563313355004	-0.00878708609583519	0.000226039432034725	-0.51
1600	frames	fr1mz	6	9	3	1.8	4313	REG	1	1	2	1	1	0	0	1	0	0	0	0	0	0	0	1	0	0	\approx.(post)alv\	1	1	1	1	-0.473929108154595	0.162563313355004	-0.00878708609583519	0.000226039432034725	-0.31
1601	franc	fr{Nk	5	6.34	2	1.5	3423	REG	1	1	2	1	1	0	0	1	0	0	0	0	0	0	0	1	0	0	\approx.(post)alv\	1	1	1	1	-0.473929108154595	0.162563313355004	-0.00878708609583519	0.000226039432034725	0.09
1602	francs	fr{Nks	6	6.67	5	1.7	3446	REG	1	1	2	1	1	0	0	1	0	0	0	0	0	0	0	1	0	0	\approx.(post)alv\	1	1	1	1	-0.473929108154595	0.162563313355004	-0.00878708609583519	0.000226039432034725	0.43
1603	frank	fr{Nk	5	10.43	6	1.5	3321	REG	1	1	2	1	1	0	0	1	0	0	0	0	0	0	0	1	0	0	\approx.(post)alv\	1	1	1	1	-0.473929108154595	0.162563313355004	-0.00878708609583519	0.000226039432034725	-0.58
1604	franks	fr{Nks	6	6.76	5	1.7	3456	REG	1	1	2	1	1	0	0	1	0	0	0	0	0	0	0	1	0	0	\approx.(post)alv\	1	1	1	1	-0.473929108154595	0.162563313355004	-0.00878708609583519	0.000226039432034725	-0.5
1605	fraud	fr9d	5	8.94	2	1.6	2274	REG	1	1	2	1	1	0	0	1	0	0	0	0	0	0	0	1	0	0	\approx.(post)alv\	1	1	1	1	-0.473929108154595	0.162563313355004	-0.00878708609583519	0.000226039432034725	-0.39
1606	frauds	fr9dz	6	6.17	0	1.95	2418	REG	1	1	2	1	1	0	0	1	0	0	0	0	0	0	0	1	0	0	\approx.(post)alv\	1	1	1	1	-0.473929108154595	0.162563313355004	-0.00878708609583519	0.000226039432034725	-0.39
1607	fraught	fr9t	7	6.05	1	1.55	2458	REG	0.8	0.992268646895709	2	1	1	0	0	1	0	0	0	0	0	0	0	1	0	0	\approx.(post)alv\	0.5	0.5	0.5	0.5	8.53547446720453	0.916352933755364	0.353660067091571	0.0688915490959117	-0.26
1608	fray	fr1	4	6.7	8	1.2	2176	REG	1	1	2	1	1	0	0	1	0	0	0	0	0	0	0	1	0	0	\approx.(post)alv\	1	1	1	1	-0.473929108154595	0.162563313355004	-0.00878708609583519	0.000226039432034725	-0.49
1609	frayed	fr1d	6	5.92	5	1.1	3319	REG	1	1	2	1	1	0	0	1	0	0	0	0	0	0	0	1	0	0	\approx.(post)alv\	1	1	1	1	-0.473929108154595	0.162563313355004	-0.00878708609583519	0.000226039432034725	-0.28
1610	freak	frik	5	8.35	3	1.3	2759	REG	0.866666666666667	0.663541702229354	2	1	1	0	0	1	0	0	0	0	0	0	0	1	0	0	\approx.(post)alv\	0.75	0.8	0.8	0.857142857142857	3.24571637424703	0.958659653644293	0.398104112728442	0.292074706413789	-0.38
1611	freaks	friks	6	7.63	4	1.75	2894	REG	0.833333333333333	0.583287134567764	2	1	1	0	0	1	0	0	0	0	0	0	0	1	0	0	\approx.(post)alv\	0.75	0.8	0.8	0.833333333333333	3.30857531404656	0.824508222574153	0.422112737211107	0.286990807727963	-0.39
1612	free	fri	4	12.41	4	1.15	2532	REG	0.952380952380952	0.998981838271869	2	1	1	0	0	1	0	0	0	0	0	0	0	1	0	0	\approx.(post)alv\	1	1	1	1	-0.473929108154595	0.162563313355004	-0.00878708609583519	0.000226039432034725	-0.59
1613	freed	frid	5	7.89	8	1.25	3009	REG	1	1	2	1	1	0	0	1	0	0	0	0	0	0	0	1	0	0	\approx.(post)alv\	1	1	1	1	-0.473929108154595	0.162563313355004	-0.00878708609583519	0.000226039432034725	-0.34
1614	frees	friz	5	6.49	6	1.2	3448	REG	1	1	2	1	1	0	0	1	0	0	0	0	0	0	0	1	0	0	\approx.(post)alv\	1	1	1	1	-0.473929108154595	0.162563313355004	-0.00878708609583519	0.000226039432034725	-0.28
1615	freeze	friz	6	8.64	3	1.2	2644	REG	1	1	2	1	1	0	0	1	0	0	0	0	0	0	0	1	0	0	\approx.(post)alv\	1	1	1	1	-0.473929108154595	0.162563313355004	-0.00878708609583519	0.000226039432034725	-0.5
1616	freight	fr1t	7	7.89	0	1.15	2540	REG	0.666666666666667	0.752383300460224	2	1	1	0	0	1	0	0	0	0	0	0	0	1	0	0	\approx.(post)alv\	1	1	1	1	-0.473929108154595	0.162563313355004	-0.00878708609583519	0.000226039432034725	-0.16
1617	freights	fr1ts	8	4.22	0	1.65	2930	REG	0.666666666666667	0.449573770491803	2	1	1	0	0	1	0	0	0	0	0	0	0	1	0	0	\approx.(post)alv\	1	1	1	1	-0.473929108154595	0.162563313355004	-0.00878708609583519	0.000226039432034725	0.28
1618	fresh	frES	5	9.65	1	1.8	2732	REG	1	1	2	1	1	0	0	1	0	0	0	0	0	0	0	1	0	0	\approx.(post)alv\	1	1	1	1	-0.473929108154595	0.162563313355004	-0.00878708609583519	0.000226039432034725	-0.55
1619	fret	frEt	4	7.56	4	1.65	2231	REG	1	1	2	1	1	0	0	1	0	0	0	0	0	0	0	1	0	0	\approx.(post)alv\	1	1	1	1	-0.473929108154595	0.162563313355004	-0.00878708609583519	0.000226039432034725	-0.27
1620	fridge	frI_	6	7.38	2	1.8	2288	REG	1	1	2	1	1	0	0	1	0	0	0	0	0	0	0	1	0	0	\approx.(post)alv\	1	1	1	1	-0.473929108154595	0.162563313355004	-0.00878708609583519	0.000226039432034725	-0.29
1621	fried	fr2d	5	8.06	6	1.4	2323	REG	0.9375	0.952968494379651	2	0.5	0.0297167990884643	0	0	1	0	0	0	0	0	0	0	1	0	0	\approx.(post)alv\	1	1	1	1	-0.473929108154595	0.162563313355004	-0.00878708609583519	0.000226039432034725	-0.19
1622	friend	frEnd	6	11.3	0	1.7	3191	IRR	0.5	0.986826566019358	2	0.5	0.970283200911536	0	0	1	0	0	0	0	0	0	0	1	0	0	\approx.(post)alv\	1	1	1	1	-0.473929108154595	0.162563313355004	-0.00878708609583519	0.000226039432034725	-0.61
1623	friends	frEndz	7	11.26	0	1.9	3300	IRR	0.5	1	2	0.5	0.970283200911536	0	0	1	0	0	0	0	0	0	0	1	0	0	\approx.(post)alv\	1	1	1	1	-0.473929108154595	0.162563313355004	-0.00878708609583519	0.000226039432034725	-0.41
1624	fries	fr2z	5	7.43	8	1.4	2762	REG	1	1	2	0.5	0.0297167990884643	0	0	1	0	0	0	0	0	0	0	1	0	0	\approx.(post)alv\	1	1	1	1	-0.473929108154595	0.162563313355004	-0.00878708609583519	0.000226039432034725	-0.54
1625	frieze	friz	6	3.61	1	1.2	1958	REG	1	1	2	1	1	0	0	1	0	0	0	0	0	0	0	1	0	0	\approx.(post)alv\	1	1	1	1	-0.473929108154595	0.162563313355004	-0.00878708609583519	0.000226039432034725	0.15
1626	fright	fr2t	6	6.4	4	1.4	2314	REG	1	1	2	1	1	0	0	1	0	0	0	0	0	0	0	1	0	0	\approx.(post)alv\	1	1	1	1	-0.473929108154595	0.162563313355004	-0.00878708609583519	0.000226039432034725	-0.33
1627	frills	frIlz	6	5.92	5	1.7	2662	REG	1	1	2	1	1	0	0	1	0	0	0	0	0	0	0	1	0	0	\approx.(post)alv\	1	1	1	1	-0.473929108154595	0.162563313355004	-0.00878708609583519	0.000226039432034725	-0.23
1628	fringe	frIn_	6	7.76	2	1.8	3133	REG	1	1	2	1	1	0	0	1	0	0	0	0	0	0	0	1	0	0	\approx.(post)alv\	1	1	1	1	-0.473929108154595	0.162563313355004	-0.00878708609583519	0.000226039432034725	-0.35
1629	fringed	frIn_d	7	3.99	2	2.45	4513	REG	0.6	0.521237545883587	2	1	1	0	0	1	0	0	0	0	0	0	0	1	0	0	\approx.(post)alv\	0.666666666666667	0.666666666666667	0.666666666666667	0.6	5.7083449735235	0.289465719958854	0.300068497913899	0.0317681295543064	-0.22
1630	frisk	frIsk	5	5.54	4	1.85	2108	REG	1	1	2	1	1	0	0	1	0	0	0	0	0	0	0	1	0	0	\approx.(post)alv\	1	1	1	1	-0.473929108154595	0.162563313355004	-0.00878708609583519	0.000226039432034725	-0.56
1631	frizz	frIz	5	3.64	0	1.55	1750	REG	1	1	2	1	1	0	0	1	0	0	0	0	0	0	0	1	0	0	\approx.(post)alv\	1	1	1	1	-0.473929108154595	0.162563313355004	-0.00878708609583519	0.000226039432034725	-0.43
1632	frock	frQk	5	4.39	3	1.7	2915	REG	1	1	2	0.8	0.960192313988601	0	0	1	0	0	0	0	0	0	0	1	0	0	\approx.(post)alv\	1	1	1	1	-0.473929108154595	0.162563313355004	-0.00878708609583519	0.000226039432034725	-0.55
1633	frog	frQg	4	8.05	3	1.7	2206	REG	1	1	2	0.8	0.960192313988601	0	0	1	0	0	0	0	0	0	0	1	0	0	\approx.(post)alv\	1	1	1	1	-0.473929108154595	0.162563313355004	-0.00878708609583519	0.000226039432034725	-0.57
1634	frogs	frQgz	5	7.34	1	1.9	2308	REG	1	1	2	0.8	0.960192313988601	0	0	1	0	0	0	0	0	0	0	1	0	0	\approx.(post)alv\	1	1	1	1	-0.473929108154595	0.162563313355004	-0.00878708609583519	0.000226039432034725	-0.52
1635	from	frQm	4	14.45	2	1.7	2290	REG	0.833333333333333	0.985399086315605	2	0.8	0.960192313988601	0	0	1	0	0	0	0	0	0	0	1	0	0	\approx.(post)alv\	1	1	1	1	-0.473929108154595	0.162563313355004	-0.00878708609583519	0.000226039432034725	-0.55
1636	frond	frQnd	5	4.09	1	1.9	2961	REG	1	1	2	0.8	0.960192313988601	0	0	1	0	0	0	0	0	0	0	1	0	0	\approx.(post)alv\	1	1	1	1	-0.473929108154595	0.162563313355004	-0.00878708609583519	0.000226039432034725	-0.18
1637	front	frVnt	5	11.26	2	1.75	3052	IRR	0.333333333333333	0.756887286579144	2	0.2	0.0398076860113988	0	0	1	0	0	0	0	0	0	0	1	0	0	\approx.(post)alv\	1	1	1	0.5	0.846108627635488	-2.65461673911791	0.495394028040134	-0.106535832970292	-0.58
1638	fronts	frVnts	6	7.04	2	1.95	3359	IRR	0.5	1	2	0.2	0.0398076860113988	0	0	1	0	0	0	0	0	0	0	1	0	0	\approx.(post)alv\	1	1	1	1	-0.473929108154595	0.162563313355004	-0.00878708609583519	0.000226039432034725	-0.42
1639	frost	frQst	5	8.71	2	1.8	3231	REG	0.375	0.183427053265549	2	0.8	0.960192313988601	0	0	1	0	0	0	0	0	0	0	1	0	0	\approx.(post)alv\	1	1	1	1	-0.473929108154595	0.162563313355004	-0.00878708609583519	0.000226039432034725	-0.54
1640	frosts	frQsts	6	4.03	2	1.9	3538	REG	0.4	0.37561837166897	2	0.8	0.960192313988601	0	0	1	0	0	0	0	0	0	0	1	0	0	\approx.(post)alv\	1	1	1	1	-0.473929108154595	0.162563313355004	-0.00878708609583519	0.000226039432034725	-0.41
1641	froth	frQT	5	6.01	4	1.8	3262	REG	0.5	0.041517862898547	2	0.8	0.960192313988601	0	0	1	0	0	0	0	0	0	0	1	0	0	\approx.(post)alv\	0.666666666666667	0.5	0.5	0.5	7.64632277461506	0.340962741885991	-0.71145005393413	-0.7717121384715	-0.42
1642	frown	fr6n	5	6.69	5	1.7	2459	REG	0.5	0.726497709649412	2	1	1	0	0	1	0	0	0	0	0	0	0	1	0	0	\approx.(post)alv\	0.666666666666667	0.666666666666667	0.666666666666667	0.666666666666667	5.53233994208482	0.665089726955245	0.232844349362436	0.0460030458746168	-0.36
1643	frowned	fr6nd	7	7.16	3	1.65	4457	REG	1	1	2	1	1	0	0	1	0	0	0	0	0	0	0	1	0	0	\approx.(post)alv\	1	1	1	1	-0.473929108154595	0.162563313355004	-0.00878708609583519	0.000226039432034725	-0.44
1644	frowns	fr6nz	6	5.45	3	1.8	2783	REG	1	1	2	1	1	0	0	1	0	0	0	0	0	0	0	1	0	0	\approx.(post)alv\	1	1	1	1	-0.473929108154595	0.162563313355004	-0.00878708609583519	0.000226039432034725	-0.3
1645	froze	fr5z	5	7.19	0	1.15	2184	REG	1	1	2	1	1	0	0	1	0	0	0	0	0	0	0	1	0	0	\approx.(post)alv\	1	1	1	1	-0.473929108154595	0.162563313355004	-0.00878708609583519	0.000226039432034725	-0.58
1646	fruit	frut	5	9.28	0	1.6	1769	REG	0.666666666666667	0.632902001003775	2	1	1	0	0	1	0	0	0	0	0	0	0	1	0	0	\approx.(post)alv\	1	1	1	0.5	0.846108627635488	-2.65461673911791	0.495394028040134	-0.106535832970292	-0.51
1647	fruits	fruts	6	8.38	1	1.8	2076	REG	0.666666666666667	0.90126301416624	2	1	1	0	0	1	0	0	0	0	0	0	0	1	0	0	\approx.(post)alv\	1	1	1	0.5	0.846108627635488	-2.65461673911791	0.495394028040134	-0.106535832970292	-0.47
1648	frump	frVmp	5	3.43	2	1.8	1432	REG	1	1	2	1	1	0	0	1	0	0	0	0	0	0	0	1	0	0	\approx.(post)alv\	1	1	1	1	-0.473929108154595	0.162563313355004	-0.00878708609583519	0.000226039432034725	-0.27
1649	fry	fr2	3	8.31	11	1.35	607	REG	1	1	2	1	1	0	0	1	0	0	0	0	0	0	0	1	0	0	\approx.(post)alv\	1	1	1	1	-0.473929108154595	0.162563313355004	-0.00878708609583519	0.000226039432034725	-0.58
1650	fudge	fV_	5	7.26	3	1.9	1208	REG	1	1	1	0.875	0.443429025173655	0	0	1	0	0	0	0	0	0	0	1	0	0	\fric.labden\	1	1	1	1	-0.473929108154595	0.162563313355004	-0.00878708609583519	0.000226039432034725	-0.49
1651	fugue	fWg	5	6.08	0	1.75	767	REG	1	1	1	1	1	0	0	1	0	0	0	0	0	0	0	1	0	0	\fric.labden\	1	1	1	1	-0.473929108154595	0.162563313355004	-0.00878708609583519	0.000226039432034725	0.28
1652	full	fUl	4	11.96	14	1.2	2022	IRR	0.25	0.850067704507439	1	0.125	0.556570974826345	0	0	1	0	0	0	0	0	0	0	1	0	0	\fric.labden\	1	1	1	0.5	0.846108627635488	-2.65461673911791	0.495394028040134	-0.106535832970292	-0.44
1653	fume	fWm	4	5.4	3	1.6	1205	REG	0.5	0.253714285714286	1	1	1	0	0	1	0	0	0	0	0	0	0	1	0	0	\fric.labden\	1	1	1	1	-0.473929108154595	0.162563313355004	-0.00878708609583519	0.000226039432034725	-0.24
1654	fumed	fWmd	5	4.49	3	1.8	1682	REG	0.5	0.626760563380282	1	1	1	0	0	1	0	0	0	0	0	0	0	1	0	0	\fric.labden\	1	1	1	1	-0.473929108154595	0.162563313355004	-0.00878708609583519	0.000226039432034725	-0.08
1655	fumes	fWmz	5	6.95	3	1.8	2121	REG	0.333333333333333	1	1	1	1	0	0	1	0	0	0	0	0	0	0	1	0	0	\fric.labden\	1	1	1	1	-0.473929108154595	0.162563313355004	-0.00878708609583519	0.000226039432034725	-0.32
1656	fun	fVn	3	11.23	15	1	856	REG	1	1	1	0.875	0.443429025173655	0	0	1	0	0	0	0	0	0	0	1	0	0	\fric.labden\	1	1	1	1	-0.473929108154595	0.162563313355004	-0.00878708609583519	0.000226039432034725	-0.73
1657	fund	fVnd	4	9.78	5	1.35	1729	REG	1	1	1	0.875	0.443429025173655	0	0	1	0	0	0	0	0	0	0	1	0	0	\fric.labden\	1	1	1	1	-0.473929108154595	0.162563313355004	-0.00878708609583519	0.000226039432034725	-0.48
1658	funds	fVndz	5	10.08	3	1.95	1937	REG	1	1	1	0.875	0.443429025173655	0	0	1	0	0	0	0	0	0	0	1	0	0	\fric.labden\	1	1	1	1	-0.473929108154595	0.162563313355004	-0.00878708609583519	0.000226039432034725	-0.55
1659	funk	fVNk	4	7.84	10	1.5	1112	REG	1	1	1	0.875	0.443429025173655	0	0	1	0	0	0	0	0	0	0	1	0	0	\fric.labden\	1	1	1	1	-0.473929108154595	0.162563313355004	-0.00878708609583519	0.000226039432034725	-0.57
1660	fur	f3	3	8.44	10	1.4	1173	REG	1	1	1	1	1	0	0	1	0	0	0	0	0	0	0	1	0	0	\fric.labden\	1	1	1	1	-0.473929108154595	0.162563313355004	-0.00878708609583519	0.000226039432034725	-0.38
1661	furl	f3l	4	1.39	8	1.35	1384	REG	1	1	1	1	1	0	0	1	0	0	0	0	0	0	0	1	0	0	\fric.labden\	1	1	1	1	-0.473929108154595	0.162563313355004	-0.00878708609583519	0.000226039432034725	-0.25
1662	furled	f3ld	6	3.18	6	1.7	3386	REG	1	1	1	1	1	0	0	1	0	0	0	0	0	0	0	1	0	0	\fric.labden\	1	1	1	1	-0.473929108154595	0.162563313355004	-0.00878708609583519	0.000226039432034725	0.16
1663	furs	f3z	4	5.81	7	1.45	1597	REG	1	1	1	1	1	0	0	1	0	0	0	0	0	0	0	1	0	0	\fric.labden\	1	1	1	1	-0.473929108154595	0.162563313355004	-0.00878708609583519	0.000226039432034725	-0.47
1664	fuse	fWz	4	7.74	6	1.25	1368	IRR	0.5	0.797735346358792	1	1	1	0	0	1	0	0	0	0	0	0	0	1	0	0	\fric.labden\	1	1	1	1	-0.473929108154595	0.162563313355004	-0.00878708609583519	0.000226039432034725	-0.49
1665	fused	fWzd	5	6.13	4	1.8	1845	IRR	0.666666666666667	1	1	1	1	0	0	1	0	0	0	0	0	0	0	1	0	0	\fric.labden\	1	1	1	1	-0.473929108154595	0.162563313355004	-0.00878708609583519	0.000226039432034725	-0.34
1666	fuss	fVs	4	7.59	10	1.4	1419	REG	0.8	0.928282555944999	1	0.875	0.443429025173655	0	0	1	0	0	0	0	0	0	0	1	0	0	\fric.labden\	1	1	1	1	-0.473929108154595	0.162563313355004	-0.00878708609583519	0.000226039432034725	-0.42
1667	fuzz	fVz	4	6.59	2	1.4	448	REG	1	1	1	0.875	0.443429025173655	0	0	1	0	0	0	0	0	0	0	1	0	0	\fric.labden\	1	1	1	1	-0.473929108154595	0.162563313355004	-0.00878708609583519	0.000226039432034725	-0.56
1668	gab	g{b	3	5.89	16	1.2	822	REG	0.9375	0.99483531997784	1	0.7	0.894913495370746	0	0	0	0	0	1	0	0	1	0	0	0	1	\stop.vel\	1	1	1	1	-0.473929108154595	0.162563313355004	-0.00878708609583519	0.000226039432034725	-0.53
1669	gaff	g{f	4	5.99	1	1.35	893	REG	0.5	0.00960586971737504	1	0.7	0.894913495370746	0	0	0	0	0	1	0	0	1	0	0	0	1	\stop.vel\	1	1	1	0.666666666666667	0.406096049038793	-1.71555672162694	0.327333656661477	-0.0709485421695163	-0.35
1670	gag	g{g	3	8.06	22	1	828	REG	1	1	1	0.7	0.894913495370746	0	0	0	0	0	1	0	0	1	0	0	0	1	\stop.vel\	1	1	1	1	-0.473929108154595	0.162563313355004	-0.00878708609583519	0.000226039432034725	-0.68
1671	gage	g1_	4	6.54	13	1.65	1055	REG	0.875	1	1	1	1	0	0	0	0	0	1	0	0	1	0	0	0	1	\stop.vel\	1	1	1	1	-0.473929108154595	0.162563313355004	-0.00878708609583519	0.000226039432034725	-0.31
1672	gagged	g{gd	6	6.58	10	1.55	2748	REG	1	1	1	0.7	0.894913495370746	0	0	0	0	0	1	0	0	1	0	0	0	1	\stop.vel\	1	1	1	1	-0.473929108154595	0.162563313355004	-0.00878708609583519	0.000226039432034725	-0.14
1673	gags	g{gz	4	6.45	19	1.45	894	REG	1	1	1	0.7	0.894913495370746	0	0	0	0	0	1	0	0	1	0	0	0	1	\stop.vel\	1	1	1	1	-0.473929108154595	0.162563313355004	-0.00878708609583519	0.000226039432034725	-0.43
1674	gain	g1n	4	10.08	11	1	1853	REG	1	1	1	1	1	0	0	0	0	0	1	0	0	1	0	0	0	1	\stop.vel\	1	1	1	1	-0.473929108154595	0.162563313355004	-0.00878708609583519	0.000226039432034725	-0.63
1675	gained	g1nd	6	8.88	5	1.45	3536	REG	1	1	1	1	1	0	0	0	0	0	1	0	0	1	0	0	0	1	\stop.vel\	1	1	1	1	-0.473929108154595	0.162563313355004	-0.00878708609583519	0.000226039432034725	-0.43
1676	gains	g1nz	5	8.94	6	1.2	2301	REG	1	1	1	1	1	0	0	0	0	0	1	0	0	1	0	0	0	1	\stop.vel\	1	1	1	1	-0.473929108154595	0.162563313355004	-0.00878708609583519	0.000226039432034725	-0.42
1677	gait	g1t	4	6.48	6	1	1489	REG	0.666666666666667	0.970229673140962	1	1	1	0	0	0	0	0	1	0	0	1	0	0	0	1	\stop.vel\	1	1	1	1	-0.473929108154595	0.162563313355004	-0.00878708609583519	0.000226039432034725	-0.28
1678	gal	g{l	3	8.08	15	1	1640	REG	1	1	1	0.7	0.894913495370746	0	0	0	0	0	1	0	0	1	0	0	0	1	\stop.vel\	1	1	1	1	-0.473929108154595	0.162563313355004	-0.00878708609583519	0.000226039432034725	-0.55
1679	gale	g1l	4	6.83	21	1	2237	REG	1	1	1	1	1	0	0	0	0	0	1	0	0	1	0	0	0	1	\stop.vel\	1	1	1	1	-0.473929108154595	0.162563313355004	-0.00878708609583519	0.000226039432034725	-0.43
1680	gall	g9l	4	7.14	17	1	2869	IRR	0.923076923076923	0.913320548710996	1	0.15	0.0221977202341381	0	0	0	0	0	1	0	0	1	0	0	0	1	\stop.vel\	1	1	1	1	-0.473929108154595	0.162563313355004	-0.00878708609583519	0.000226039432034725	-0.57
1681	galled	g9ld	6	3.37	9	1.25	4871	IRR	1	1	1	0.15	0.0221977202341381	0	0	0	0	0	1	0	0	1	0	0	0	1	\stop.vel\	1	1	1	1	-0.473929108154595	0.162563313355004	-0.00878708609583519	0.000226039432034725	0.36
1682	galls	g9lz	5	4.41	14	1.3	3044	IRR	1	1	1	0.15	0.0221977202341381	0	0	0	0	0	1	0	0	1	0	0	0	1	\stop.vel\	1	1	1	1	-0.473929108154595	0.162563313355004	-0.00878708609583519	0.000226039432034725	-0.39
1683	gals	g{lz	4	7.33	12	1.4	1760	REG	1	1	1	0.7	0.894913495370746	0	0	0	0	0	1	0	0	1	0	0	0	1	\stop.vel\	1	1	1	1	-0.473929108154595	0.162563313355004	-0.00878708609583519	0.000226039432034725	-0.46
1684	game	g1m	4	12.19	16	1	1537	REG	1	1	1	1	1	0	0	0	0	0	1	0	0	1	0	0	0	1	\stop.vel\	1	1	1	1	-0.473929108154595	0.162563313355004	-0.00878708609583519	0.000226039432034725	-0.68
1685	games	g1mz	5	11.75	14	1.65	2453	REG	1	1	1	1	1	0	0	0	0	0	1	0	0	1	0	0	0	1	\stop.vel\	1	1	1	1	-0.473929108154595	0.162563313355004	-0.00878708609583519	0.000226039432034725	-0.69
1686	gang	g{N	4	8.96	11	1.15	2651	REG	1	1	1	0.7	0.894913495370746	0	0	0	0	0	1	0	0	1	0	0	0	1	\stop.vel\	1	1	1	1	-0.473929108154595	0.162563313355004	-0.00878708609583519	0.000226039432034725	-0.62
1687	gangs	g{Nz	5	7.44	6	1.55	2753	REG	1	1	1	0.7	0.894913495370746	0	0	0	0	0	1	0	0	1	0	0	0	1	\stop.vel\	1	1	1	1	-0.473929108154595	0.162563313355004	-0.00878708609583519	0.000226039432034725	-0.47
1688	gap	g{p	3	8.81	21	1	894	REG	0.958333333333333	0.908507696441092	1	0.7	0.894913495370746	0	0	0	0	0	1	0	0	1	0	0	0	1	\stop.vel\	1	1	1	1	-0.473929108154595	0.162563313355004	-0.00878708609583519	0.000226039432034725	-0.63
1689	gape	g1p	4	5.03	13	1.1	1521	REG	1	1	1	1	1	0	0	0	0	0	1	0	0	1	0	0	0	1	\stop.vel\	1	1	1	1	-0.473929108154595	0.162563313355004	-0.00878708609583519	0.000226039432034725	-0.22
1690	gaped	g1pt	5	5.03	7	1.7	1998	REG	1	1	1	1	1	0	0	0	0	0	1	0	0	1	0	0	0	1	\stop.vel\	1	1	1	1	-0.473929108154595	0.162563313355004	-0.00878708609583519	0.000226039432034725	-0.04
1691	gaps	g{ps	4	7.82	18	1.35	1002	REG	0.954545454545455	1	1	0.7	0.894913495370746	0	0	0	0	0	1	0	0	1	0	0	0	1	\stop.vel\	1	1	1	1	-0.473929108154595	0.162563313355004	-0.00878708609583519	0.000226039432034725	-0.41
1692	garb	g#b	4	6.19	2	1.8	2871	REG	1	1	1	1	1	0	0	0	0	0	1	0	0	1	0	0	0	1	\stop.vel\	1	1	1	1	-0.473929108154595	0.162563313355004	-0.00878708609583519	0.000226039432034725	-0.29
1693	garbed	g#bd	6	3.14	1	1.85	4253	REG	1	1	1	1	1	0	0	0	0	0	1	0	0	1	0	0	0	1	\stop.vel\	1	1	1	1	-0.473929108154595	0.162563313355004	-0.00878708609583519	0.000226039432034725	-0.31
1694	gas	g{s	3	10.16	18	1	1340	REG	0.166666666666667	0.00781340475031241	1	0.7	0.894913495370746	0	0	0	0	0	1	0	0	1	0	0	0	1	\stop.vel\	1	1	1	0.5	0.846108627635488	-2.65461673911791	0.495394028040134	-0.106535832970292	-0.72
1695	gash	g{S	4	5.56	12	1	1721	REG	0.91304347826087	0.931531316980233	1	0.7	0.894913495370746	0	0	0	0	0	1	0	0	1	0	0	0	1	\stop.vel\	1	1	1	1	-0.473929108154595	0.162563313355004	-0.00878708609583519	0.000226039432034725	-0.63
1696	gasp	g#sp	4	7.89	6	1.55	1672	IRR	0.833333333333333	0.919351528832342	1	0.15	0.0828887843951162	0	0	0	0	0	1	0	0	1	0	0	0	1	\stop.vel\	1	1	1	1	-0.473929108154595	0.162563313355004	-0.00878708609583519	0.000226039432034725	-0.6
1697	gasped	g#spt	6	7.58	5	1.75	3331	IRR	1	1	1	0.15	0.0828887843951162	0	0	0	0	0	1	0	0	1	0	0	0	1	\stop.vel\	1	1	1	1	-0.473929108154595	0.162563313355004	-0.00878708609583519	0.000226039432034725	-0.39
1698	gasps	g#sps	5	6.2	6	1.8	1829	IRR	0.833333333333333	1	1	0.15	0.0828887843951162	0	0	0	0	0	1	0	0	1	0	0	0	1	\stop.vel\	1	1	1	1	-0.473929108154595	0.162563313355004	-0.00878708609583519	0.000226039432034725	-0.49
1699	gassed	g{st	6	5.93	8	1	3783	REG	0.5	0.01869039645329	1	0.7	0.894913495370746	0	0	0	0	0	1	0	0	1	0	0	0	1	\stop.vel\	1	1	1	0.5	0.846108627635488	-2.65461673911791	0.495394028040134	-0.106535832970292	-0.43
1700	gate	g1t	4	9.72	20	1	2733	REG	1	1	1	1	1	0	0	0	0	0	1	0	0	1	0	0	0	1	\stop.vel\	1	1	1	1	-0.473929108154595	0.162563313355004	-0.00878708609583519	0.000226039432034725	-0.51
1701	gates	g1ts	5	9.3	15	1.4	3649	REG	1	1	1	1	1	0	0	0	0	0	1	0	0	1	0	0	0	1	\stop.vel\	1	1	1	1	-0.473929108154595	0.162563313355004	-0.00878708609583519	0.000226039432034725	-0.53
1702	gaud	g9d	4	1.95	3	1.2	1089	REG	1	1	1	0.6	0.114371047083626	0	0	0	0	0	1	0	0	1	0	0	0	1	\stop.vel\	1	1	1	1	-0.473929108154595	0.162563313355004	-0.00878708609583519	0.000226039432034725	-0.41
1703	gauge	g1_	5	8.5	2	1.65	1697	IRR	1	1	1	0.4	0.885628952916374	0	0	0	0	0	1	0	0	1	0	0	0	1	\stop.vel\	1	1	1	1	-0.473929108154595	0.162563313355004	-0.00878708609583519	0.000226039432034725	0.06
1704	gauged	g1_d	6	4.65	3	1.75	2783	IRR	1	1	1	0.4	0.885628952916374	0	0	0	0	0	1	0	0	1	0	0	0	1	\stop.vel\	1	1	1	1	-0.473929108154595	0.162563313355004	-0.00878708609583519	0.000226039432034725	0.3
1705	gaunt	g9nt	5	5.83	6	1.7	2096	REG	1	1	1	0.6	0.114371047083626	0	0	0	0	0	1	0	0	1	0	0	0	1	\stop.vel\	1	1	1	1	-0.473929108154595	0.162563313355004	-0.00878708609583519	0.000226039432034725	-0.28
1706	gauze	g9z	5	5.72	2	1.15	1037	REG	1	1	1	0.6	0.114371047083626	0	0	0	0	0	1	0	0	1	0	0	0	1	\stop.vel\	1	1	1	1	-0.473929108154595	0.162563313355004	-0.00878708609583519	0.000226039432034725	0.06
1707	gave	g1v	4	10.86	17	1.05	1410	REG	0.888888888888889	0.0568505732762661	1	1	1	0	0	0	0	0	1	0	0	1	0	0	0	1	\stop.vel\	1	1	1	1	-0.473929108154595	0.162563313355004	-0.00878708609583519	0.000226039432034725	-0.44
1708	gawk	g9k	4	6.01	2	1.4	723	REG	1	1	1	1	1	0	0	0	0	0	1	0	0	1	0	0	0	1	\stop.vel\	1	1	1	1	-0.473929108154595	0.162563313355004	-0.00878708609583519	0.000226039432034725	-0.49
1709	gay	g1	3	10.32	22	1	725	REG	1	1	1	1	1	0	0	0	0	0	1	0	0	1	0	0	0	1	\stop.vel\	1	1	1	1	-0.473929108154595	0.162563313355004	-0.00878708609583519	0.000226039432034725	-0.47
1710	gaze	g1z	4	7.82	12	1	692	REG	1	1	1	1	1	0	0	0	0	0	1	0	0	1	0	0	0	1	\stop.vel\	1	1	1	1	-0.473929108154595	0.162563313355004	-0.00878708609583519	0.000226039432034725	-0.62
1711	gazed	g1zd	5	6.65	12	1.7	1169	REG	1	1	1	1	1	0	0	0	0	0	1	0	0	1	0	0	0	1	\stop.vel\	1	1	1	1	-0.473929108154595	0.162563313355004	-0.00878708609583519	0.000226039432034725	-0.41
1726	ghost	g5st	5	9.29	0	1.3	1728	IRR	0.5	0.816572946734451	2	1	1	0	0	0	0	0	1	0	0	1	0	0	0	1	\stop.vel\	1	1	0.5	0.5	3.24103636309362	-2.21958059724348	-3.0045541881571	1.49714579407957	-0.65
1727	ghosts	g5sts	6	8.13	0	1.6	2035	IRR	0.6	0.62438162833103	2	1	1	0	0	0	0	0	1	0	0	1	0	0	0	1	\stop.vel\	1	1	0.5	0.666666666666667	2.80102378449692	-1.2805205797525	-3.17261455953576	1.53273308488034	-0.6
1728	ghoul	gul	5	8.82	0	1.05	1215	IRR	0.333333333333333	0.156129092046429	2	1	1	0	0	0	0	0	1	0	0	1	0	0	0	1	\stop.vel\	1	1	1	1	-0.473929108154595	0.162563313355004	-0.00878708609583519	0.000226039432034725	0.04
1729	ghouls	gulz	6	6.18	0	1.55	1398	IRR	0.333333333333333	0.0741252302025783	2	1	1	0	0	0	0	0	1	0	0	1	0	0	0	1	\stop.vel\	1	1	1	1	-0.473929108154595	0.162563313355004	-0.00878708609583519	0.000226039432034725	0.04
1762	glad	gl{d	4	10.15	3	1.5	1744	REG	0.944444444444444	0.997075839548422	2	0.833333333333333	0.608933077241743	0	0	0	0	0	1	0	0	1	0	0	0	1	\lat.alv\	1	1	1	1	-0.473929108154595	0.162563313355004	-0.00878708609583519	0.000226039432034725	-0.51
1763	glade	gl1d	5	5.37	6	1.5	2459	REG	0.846153846153846	0.999658324728178	2	1	1	0	0	0	0	0	1	0	0	1	0	0	0	1	\lat.alv\	1	1	1	1	-0.473929108154595	0.162563313355004	-0.00878708609583519	0.000226039432034725	-0.55
1764	glance	gl{ns	6	8.12	0	1.8	2968	REG	1	1	2	0.833333333333333	0.608933077241743	0	0	0	0	0	1	0	0	1	0	0	0	1	\lat.alv\	1	1	1	1	-0.473929108154595	0.162563313355004	-0.00878708609583519	0.000226039432034725	-0.67
1766	gland	gl{nd	5	6.61	3	1.55	2843	REG	0.916666666666667	0.985972903376079	2	0.833333333333333	0.608933077241743	0	0	0	0	0	1	0	0	1	0	0	0	1	\lat.alv\	1	1	1	1	-0.473929108154595	0.162563313355004	-0.00878708609583519	0.000226039432034725	-0.5
1767	glands	gl{ndz	6	6.46	2	1.8	2987	REG	0.909090909090909	1	2	0.833333333333333	0.608933077241743	0	0	0	0	0	1	0	0	1	0	0	0	1	\lat.alv\	1	1	1	1	-0.473929108154595	0.162563313355004	-0.00878708609583519	0.000226039432034725	-0.57
1768	glare	gl8	5	6.81	6	1.5	3088	REG	1	1	2	1	1	0	0	0	0	0	1	0	0	1	0	0	0	1	\lat.alv\	1	1	1	1	-0.473929108154595	0.162563313355004	-0.00878708609583519	0.000226039432034725	-0.53
1769	glared	gl8d	6	5.92	5	1.8	4174	REG	0.933333333333333	1	2	1	1	0	0	0	0	0	1	0	0	1	0	0	0	1	\lat.alv\	1	1	1	1	-0.473929108154595	0.162563313355004	-0.00878708609583519	0.000226039432034725	-0.36
1770	glass	gl#s	5	9.94	3	1.5	2165	IRR	0.5	0.638420858013968	2	0.166666666666667	0.391066922758257	0	0	0	0	0	1	0	0	1	0	0	0	1	\lat.alv\	0.666666666666667	0.666666666666667	0.666666666666667	0.666666666666667	5.53233994208482	0.665089726955245	0.232844349362436	0.0460030458746168	-0.55
1771	glaze	gl1z	5	6.22	5	1.5	1466	REG	1	1	2	1	1	0	0	0	0	0	1	0	0	1	0	0	0	1	\lat.alv\	1	1	1	1	-0.473929108154595	0.162563313355004	-0.00878708609583519	0.000226039432034725	-0.61
1772	glazed	gl1zd	6	6.16	5	1.75	2552	REG	1	1	2	1	1	0	0	0	0	0	1	0	0	1	0	0	0	1	\lat.alv\	1	1	1	1	-0.473929108154595	0.162563313355004	-0.00878708609583519	0.000226039432034725	-0.65
1773	gleam	glim	5	6.11	1	1.65	1726	REG	1	1	2	1	1	0	0	0	0	0	1	0	0	1	0	0	0	1	\lat.alv\	1	1	1	1	-0.473929108154595	0.162563313355004	-0.00878708609583519	0.000226039432034725	-0.44
1774	gleamed	glimd	7	4.87	1	1.9	3468	REG	1	1	2	1	1	0	0	0	0	0	1	0	0	1	0	0	0	1	\lat.alv\	1	1	1	1	-0.473929108154595	0.162563313355004	-0.00878708609583519	0.000226039432034725	-0.43
1775	glean	glin	5	5.71	3	1.55	2177	REG	0.875	1	2	1	1	0	0	0	0	0	1	0	0	1	0	0	0	1	\lat.alv\	1	1	1	1	-0.473929108154595	0.162563313355004	-0.00878708609583519	0.000226039432034725	-0.4
1776	gleaned	glind	7	6.59	3	1.75	4175	REG	1	1	2	1	1	0	0	0	0	0	1	0	0	1	0	0	0	1	\lat.alv\	1	1	1	1	-0.473929108154595	0.162563313355004	-0.00878708609583519	0.000226039432034725	-0.34
1777	glee	gli	4	6.45	5	1.2	1370	REG	0.952380952380952	0.998981838271869	2	1	1	0	0	0	0	0	1	0	0	1	0	0	0	1	\lat.alv\	1	1	1	1	-0.473929108154595	0.162563313355004	-0.00878708609583519	0.000226039432034725	-0.48
1778	glees	gliz	5	1.1	4	1.4	2286	REG	1	1	2	1	1	0	0	0	0	0	1	0	0	1	0	0	0	1	\lat.alv\	1	1	1	1	-0.473929108154595	0.162563313355004	-0.00878708609583519	0.000226039432034725	-0.28
1779	glen	glEn	4	8.73	2	1.85	1257	REG	1	1	2	1	1	0	0	0	0	0	1	0	0	1	0	0	0	1	\lat.alv\	1	1	1	1	-0.473929108154595	0.162563313355004	-0.00878708609583519	0.000226039432034725	-0.75
1780	glib	glIb	4	5.84	0	1.95	799	REG	1	1	2	1	1	0	0	0	0	0	1	0	0	1	0	0	0	1	\lat.alv\	1	1	1	1	-0.473929108154595	0.162563313355004	-0.00878708609583519	0.000226039432034725	-0.27
1781	glide	gl2d	5	7.26	4	1.55	1641	REG	1	1	2	1	1	0	0	0	0	0	1	0	0	1	0	0	0	1	\lat.alv\	1	1	1	1	-0.473929108154595	0.162563313355004	-0.00878708609583519	0.000226039432034725	-0.5
1782	glides	gl2dz	6	5.02	6	1.8	3042	REG	1	1	2	1	1	0	0	0	0	0	1	0	0	1	0	0	0	1	\lat.alv\	1	1	1	1	-0.473929108154595	0.162563313355004	-0.00878708609583519	0.000226039432034725	-0.47
1783	glimpse	glImps	7	7.43	0	1.9	1830	REG	1	1	2	1	1	0	0	0	0	0	1	0	0	1	0	0	0	1	\lat.alv\	1	1	1	1	-0.473929108154595	0.162563313355004	-0.00878708609583519	0.000226039432034725	-0.33
1784	glimpsed	glImpst	8	4.95	1	2.7	3135	REG	1	1	2	1	1	0	0	0	0	0	1	0	0	1	0	0	0	1	\lat.alv\	1	1	1	1	-0.473929108154595	0.162563313355004	-0.00878708609583519	0.000226039432034725	-0.41
1785	glint	glInt	5	6.7	2	1.9	2123	REG	0.923076923076923	0.991143191102221	2	1	1	0	0	0	0	0	1	0	0	1	0	0	0	1	\lat.alv\	1	1	1	1	-0.473929108154595	0.162563313355004	-0.00878708609583519	0.000226039432034725	-0.42
1786	gloat	gl5t	5	5.75	3	1.5	1632	REG	1	1	2	1	1	0	0	0	0	0	1	0	0	1	0	0	0	1	\lat.alv\	1	1	1	1	-0.473929108154595	0.162563313355004	-0.00878708609583519	0.000226039432034725	-0.41
1787	gloats	gl5ts	6	4.04	3	1.9	1939	REG	1	1	2	1	1	0	0	0	0	0	1	0	0	1	0	0	0	1	\lat.alv\	1	1	1	1	-0.473929108154595	0.162563313355004	-0.00878708609583519	0.000226039432034725	-0.56
1788	globe	gl5b	5	8.6	2	1.65	1304	REG	1	1	2	0.5	0.479591836734694	0	0	0	0	0	1	0	0	1	0	0	0	1	\lat.alv\	1	1	1	1	-0.473929108154595	0.162563313355004	-0.00878708609583519	0.000226039432034725	-0.58
1789	globes	gl5bz	6	5.93	2	1.85	2705	REG	1	1	2	0.5	0.479591836734694	0	0	0	0	0	1	0	0	1	0	0	0	1	\lat.alv\	1	1	1	1	-0.473929108154595	0.162563313355004	-0.00878708609583519	0.000226039432034725	-0.42
1790	gloom	glum	5	8.05	2	1.45	1509	REG	1	1	2	1	1	0	0	0	0	0	1	0	0	1	0	0	0	1	\lat.alv\	1	1	1	1	-0.473929108154595	0.162563313355004	-0.00878708609583519	0.000226039432034725	-0.64
1791	gloss	glQs	5	6.8	4	1.85	1607	REG	0.909090909090909	0.906071355943692	2	1	1	0	0	0	0	0	1	0	0	1	0	0	0	1	\lat.alv\	1	1	1	1	-0.473929108154595	0.162563313355004	-0.00878708609583519	0.000226039432034725	-0.6
1792	glossed	glQst	7	5.45	2	1.9	3399	REG	0.8	1	2	1	1	0	0	0	0	0	1	0	0	1	0	0	0	1	\lat.alv\	1	1	1	1	-0.473929108154595	0.162563313355004	-0.00878708609583519	0.000226039432034725	-0.54
1793	glove	glVv	5	7.76	3	1.75	1613	IRR	0.2	0.571405363606236	2	0.5	0.520408163265306	0	0	0	0	0	1	0	0	1	0	0	0	1	\lat.alv\	0.666666666666667	0.666666666666667	0.666666666666667	0.666666666666667	5.53233994208482	0.665089726955245	0.232844349362436	0.0460030458746168	-0.58
1794	gloves	glVvz	6	8.29	5	1.85	3014	IRR	0.307692307692308	0.350549577692931	2	0.5	0.520408163265306	0	0	0	0	0	1	0	0	1	0	0	0	1	\lat.alv\	0.666666666666667	0.666666666666667	0.666666666666667	0.666666666666667	5.53233994208482	0.665089726955245	0.232844349362436	0.0460030458746168	-0.52
1795	glow	gl5	4	7.86	5	1.15	1215	IRR	0.566666666666667	0.473348952151993	2	1	1	0	0	0	0	0	1	0	0	1	0	0	0	1	\lat.alv\	1	1	1	1	-0.473929108154595	0.162563313355004	-0.00878708609583519	0.000226039432034725	-0.53
1796	glows	gl5z	5	5.6	6	1.15	1276	IRR	0.62962962962963	0.911217181093618	2	1	1	0	0	0	0	0	1	0	0	1	0	0	0	1	\lat.alv\	1	1	1	1	-0.473929108154595	0.162563313355004	-0.00878708609583519	0.000226039432034725	-0.68
1797	glue	glu	4	8.57	6	1.2	827	REG	0.7	0.546448654279206	2	1	1	0	0	0	0	0	1	0	0	1	0	0	0	1	\lat.alv\	1	1	1	1	-0.473929108154595	0.162563313355004	-0.00878708609583519	0.000226039432034725	-0.65
1798	glued	glud	5	7.27	3	1.65	1304	REG	1	1	2	1	1	0	0	0	0	0	1	0	0	1	0	0	0	1	\lat.alv\	1	1	1	1	-0.473929108154595	0.162563313355004	-0.00878708609583519	0.000226039432034725	-0.54
1799	glum	glVm	4	4.23	7	1.6	940	REG	1	1	2	1	1	0	0	0	0	0	1	0	0	1	0	0	0	1	\lat.alv\	1	1	1	1	-0.473929108154595	0.162563313355004	-0.00878708609583519	0.000226039432034725	-0.49
1800	glut	glVt	4	6.43	4	1.75	1009	REG	0.933333333333333	0.909839167264838	2	1	1	0	0	0	0	0	1	0	0	1	0	0	0	1	\lat.alv\	1	1	1	1	-0.473929108154595	0.162563313355004	-0.00878708609583519	0.000226039432034725	-0.36
1801	gnarled	n#ld	7	4.81	1	1.95	4185	REG	1	1	2	1	1	0	0	0	1	0	0	0	1	0	0	0	0	1	\nas.alv\	1	1	1	1	-0.473929108154595	0.162563313355004	-0.00878708609583519	0.000226039432034725	0.29
1802	gnash	n{S	5	3.99	0	1.05	1188	REG	0.91304347826087	0.931531316980233	2	1	1	0	0	0	1	0	0	0	1	0	0	0	0	1	\nas.alv\	1	1	1	1	-0.473929108154595	0.162563313355004	-0.00878708609583519	0.000226039432034725	0.42
1803	gnat	n{t	4	7.13	3	1	1020	REG	0.857142857142857	0.804350336215163	2	1	1	0	0	0	1	0	0	0	1	0	0	0	0	1	\nas.alv\	1	1	1	1	-0.473929108154595	0.162563313355004	-0.00878708609583519	0.000226039432034725	0.01
1804	gnaw	n9	4	5.06	1	1	471	REG	1	1	2	1	1	0	0	0	1	0	0	0	1	0	0	0	0	1	\nas.alv\	1	1	1	1	-0.473929108154595	0.162563313355004	-0.00878708609583519	0.000226039432034725	-0.22
1805	gnawed	n9d	6	4.34	0	1.35	1687	REG	1	1	2	1	1	0	0	0	1	0	0	0	1	0	0	0	0	1	\nas.alv\	1	1	1	1	-0.473929108154595	0.162563313355004	-0.00878708609583519	0.000226039432034725	0.04
1806	gnome	n5m	5	6.36	0	1	951	REG	0.75	0.136776392771241	2	1	1	0	0	0	1	0	0	0	1	0	0	0	0	1	\nas.alv\	1	1	1	1	-0.473929108154595	0.162563313355004	-0.00878708609583519	0.000226039432034725	-0.13
1807	gnomes	n5mz	6	7.48	0	1.45	2352	REG	0.8	0.108179078777443	2	1	1	0	0	0	1	0	0	0	1	0	0	0	0	1	\nas.alv\	1	1	1	1	-0.473929108154595	0.162563313355004	-0.00878708609583519	0.000226039432034725	0.01
1808	go	g5	2	12.92	17	1	326	REG	0.75	0.251080505249323	1	0.2	0.502474158965121	0	0	0	0	0	1	0	0	1	0	0	0	1	\stop.vel\	1	1	1	0.571428571428571	0.657531808236906	-2.2521624459075	0.423368154592139	-0.0912841369128168	-0.86
1809	goad	g5d	4	5.24	11	1	1123	REG	0.833333333333333	0.896552289994913	1	1	1	0	0	0	0	0	1	0	0	1	0	0	0	1	\stop.vel\	1	1	1	1	-0.473929108154595	0.162563313355004	-0.00878708609583519	0.000226039432034725	-0.41
1810	goal	g5l	4	10.17	5	1	1165	REG	1	1	1	1	1	0	0	0	0	0	1	0	0	1	0	0	0	1	\stop.vel\	1	1	1	1	-0.473929108154595	0.162563313355004	-0.00878708609583519	0.000226039432034725	-0.55
1811	goals	g5lz	5	9.6	4	1	1340	REG	1	1	1	1	1	0	0	0	0	0	1	0	0	1	0	0	0	1	\stop.vel\	1	1	1	1	-0.473929108154595	0.162563313355004	-0.00878708609583519	0.000226039432034725	-0.58
1812	goat	g5t	4	7.85	9	1	1336	REG	1	1	1	1	1	0	0	0	0	0	1	0	0	1	0	0	0	1	\stop.vel\	1	1	1	1	-0.473929108154595	0.162563313355004	-0.00878708609583519	0.000226039432034725	-0.61
1813	gob	gQb	3	6.03	19	1.3	586	REG	1	1	1	0.8	0.497525841034879	0	0	0	0	0	1	0	0	1	0	0	0	1	\stop.vel\	1	1	1	1	-0.473929108154595	0.162563313355004	-0.00878708609583519	0.000226039432034725	-0.59
1814	gobs	gQbz	4	6.49	13	1.7	735	REG	1	1	1	0.8	0.497525841034879	0	0	0	0	0	1	0	0	1	0	0	0	1	\stop.vel\	1	1	1	1	-0.473929108154595	0.162563313355004	-0.00878708609583519	0.000226039432034725	-0.54
1815	god	gQd	3	11.77	17	1.05	665	REG	1	1	1	0.8	0.497525841034879	0	0	0	0	0	1	0	0	1	0	0	0	1	\stop.vel\	1	1	1	1	-0.473929108154595	0.162563313355004	-0.00878708609583519	0.000226039432034725	-0.58
1816	gods	gQdz	4	9.35	11	1.55	752	REG	1	1	1	0.8	0.497525841034879	0	0	0	0	0	1	0	0	1	0	0	0	1	\stop.vel\	1	1	1	1	-0.473929108154595	0.162563313355004	-0.00878708609583519	0.000226039432034725	-0.62
1817	goes	g5z	4	11.4	10	1	869	REG	0.846153846153846	0.519032613826177	1	1	1	0	0	0	0	0	1	0	0	1	0	0	0	1	\stop.vel\	1	1	1	0.75	0.186089759740447	-1.24602671288145	0.243303470972149	-0.0531548967691286	-0.55
1818	gold	g5ld	4	10.88	14	1	1509	IRR	1	1	1	0.2	0.502474158965121	0	0	0	0	0	1	0	0	1	0	0	0	1	\stop.vel\	1	1	1	1	-0.473929108154595	0.162563313355004	-0.00878708609583519	0.000226039432034725	-0.78
1819	golf	gQlf	4	9.25	4	1.9	1438	REG	0.5	0.326255308518611	1	0.8	0.497525841034879	0	0	0	0	0	1	0	0	1	0	0	0	1	\stop.vel\	1	1	1	1	-0.473929108154595	0.162563313355004	-0.00878708609583519	0.000226039432034725	-0.76
1820	gone	gQn	4	10.86	13	1	2855	IRR	0.15	0.0254756153058331	1	1	1	0	0	0	0	0	1	0	0	1	0	0	0	1	\stop.vel\	1	1	0.666666666666667	0.25	3.10274598583595	-3.77318267077141	-1.58581422569004	0.909204315528451	-0.56
1821	gong	gQN	4	6.92	10	1.35	2970	REG	1	1	1	0.8	0.497525841034879	0	0	0	0	0	1	0	0	1	0	0	0	1	\stop.vel\	1	1	1	1	-0.473929108154595	0.162563313355004	-0.00878708609583519	0.000226039432034725	-0.44
1822	goo	gu	3	7.22	15	1	1184	REG	1	1	1	0.6	0.00422805396127649	0	0	0	0	0	1	0	0	1	0	0	0	1	\stop.vel\	1	1	1	1	-0.473929108154595	0.162563313355004	-0.00878708609583519	0.000226039432034725	-0.48
1823	good	gUd	4	13.35	10	1.5	1404	IRR	0.363636363636364	0.839308413121295	1	0.4	0.995771946038724	0	0	0	0	0	1	0	0	1	0	0	0	1	\stop.vel\	1	1	1	1	-0.473929108154595	0.162563313355004	-0.00878708609583519	0.000226039432034725	-0.57
1824	goods	gUdz	5	9.41	9	1.75	1612	IRR	0.3	0.682023096399679	1	0.4	0.995771946038724	0	0	0	0	0	1	0	0	1	0	0	0	1	\stop.vel\	1	1	1	1	-0.473929108154595	0.162563313355004	-0.00878708609583519	0.000226039432034725	-0.48
1825	goof	guf	4	6.57	7	1.5	1310	REG	0.875	0.953152622274602	1	0.6	0.00422805396127649	0	0	0	0	0	1	0	0	1	0	0	0	1	\stop.vel\	1	1	1	1	-0.473929108154595	0.162563313355004	-0.00878708609583519	0.000226039432034725	-0.52
1826	goofed	guft	6	6.27	3	1.8	2640	REG	1	1	1	1	1	0	0	0	0	0	1	0	0	1	0	0	0	1	\stop.vel\	1	1	1	1	-0.473929108154595	0.162563313355004	-0.00878708609583519	0.000226039432034725	-0.58
1827	goon	gun	4	6.45	10	1.2	1592	REG	1	1	1	0.6	0.00422805396127649	0	0	0	0	0	1	0	0	1	0	0	0	1	\stop.vel\	1	1	1	1	-0.473929108154595	0.162563313355004	-0.00878708609583519	0.000226039432034725	-0.29
1828	goose	gus	5	7.49	4	1.3	2306	REG	0.8	0.386765087084789	1	1	1	0	0	0	0	0	1	0	0	1	0	0	0	1	\stop.vel\	1	1	1	1	-0.473929108154595	0.162563313355004	-0.00878708609583519	0.000226039432034725	-0.44
1829	gore	g9	4	8.55	13	1	2738	REG	1	1	1	1	1	0	0	0	0	0	1	0	0	1	0	0	0	1	\stop.vel\	1	1	1	1	-0.473929108154595	0.162563313355004	-0.00878708609583519	0.000226039432034725	-0.41
1830	gorge	g9_	5	6.72	4	1.9	2571	REG	1	1	1	1	1	0	0	0	0	0	1	0	0	1	0	0	0	1	\stop.vel\	1	1	1	1	-0.473929108154595	0.162563313355004	-0.00878708609583519	0.000226039432034725	-0.53
1831	gosh	gQS	4	8.05	10	1.55	1203	REG	1	1	1	0.8	0.497525841034879	0	0	0	0	0	1	0	0	1	0	0	0	1	\stop.vel\	1	1	1	1	-0.473929108154595	0.162563313355004	-0.00878708609583519	0.000226039432034725	-0.65
1832	got	gQt	3	12.61	21	1	797	REG	1	1	1	0.8	0.497525841034879	0	0	0	0	0	1	0	0	1	0	0	0	1	\stop.vel\	1	1	1	1	-0.473929108154595	0.162563313355004	-0.00878708609583519	0.000226039432034725	-0.66
1833	gouge	g6_	5	5.72	3	1.95	2125	REG	0.5	0.128704487722269	1	1	1	0	0	0	0	0	1	0	0	1	0	0	0	1	\stop.vel\	1	1	1	1	-0.473929108154595	0.162563313355004	-0.00878708609583519	0.000226039432034725	0.01
1834	gouged	g6_d	6	5.09	5	2.7	3211	REG	0.5	1	1	1	1	0	0	0	0	0	1	0	0	1	0	0	0	1	\stop.vel\	1	1	1	1	-0.473929108154595	0.162563313355004	-0.00878708609583519	0.000226039432034725	-0.3
1835	gourd	g9d	5	5.22	1	1	1889	REG	1	1	1	1	1	0	0	0	0	0	1	0	0	1	0	0	0	1	\stop.vel\	1	1	1	1	-0.473929108154595	0.162563313355004	-0.00878708609583519	0.000226039432034725	0.08
1836	gout	g6t	4	5.65	8	1.5	1670	REG	1	1	1	1	1	0	0	0	0	0	1	0	0	1	0	0	0	1	\stop.vel\	1	1	1	1	-0.473929108154595	0.162563313355004	-0.00878708609583519	0.000226039432034725	-0.14
1837	gown	g6n	4	7.17	7	1.65	810	REG	0.5	0.726497709649412	1	1	1	0	0	0	0	0	1	0	0	1	0	0	0	1	\stop.vel\	1	1	1	1	-0.473929108154595	0.162563313355004	-0.00878708609583519	0.000226039432034725	-0.37
1838	gowned	g6nd	6	1.95	1	1.4	2493	REG	1	1	1	1	1	0	0	0	0	0	1	0	0	1	0	0	0	1	\stop.vel\	1	1	1	1	-0.473929108154595	0.162563313355004	-0.00878708609583519	0.000226039432034725	0.39
1839	gowns	g6nz	5	6.35	3	1.75	1258	REG	1	1	1	1	1	0	0	0	0	0	1	0	0	1	0	0	0	1	\stop.vel\	1	1	1	1	-0.473929108154595	0.162563313355004	-0.00878708609583519	0.000226039432034725	-0.34
1840	grab	gr{b	4	9.23	9	1.5	2363	REG	0.9375	0.99483531997784	2	0.666666666666667	0.84307336775483	0	0	0	0	0	1	0	0	1	0	0	0	1	\approx.(post)alv\	1	1	1	0.75	0.186089759740447	-1.24602671288145	0.243303470972149	-0.0531548967691286	-0.47
1841	grabbed	gr{bd	7	8.83	3	1.75	4101	REG	0.888888888888889	0.994916305021699	2	0.666666666666667	0.84307336775483	0	0	0	0	0	1	0	0	1	0	0	0	1	\approx.(post)alv\	1	1	1	0.666666666666667	0.406096049038793	-1.71555672162694	0.327333656661477	-0.0709485421695163	-0.53
1842	grabs	gr{bz	5	7.84	7	1.7	2421	REG	0.923076923076923	1	2	0.666666666666667	0.84307336775483	0	0	0	0	0	1	0	0	1	0	0	0	1	\approx.(post)alv\	1	1	1	0.666666666666667	0.406096049038793	-1.71555672162694	0.327333656661477	-0.0709485421695163	-0.53
1843	grace	gr1s	5	9.38	8	1	3168	REG	1	1	2	0.714285714285714	0.557593123209169	0	0	0	0	0	1	0	0	1	0	0	0	1	\approx.(post)alv\	1	1	1	1	-0.473929108154595	0.162563313355004	-0.00878708609583519	0.000226039432034725	-0.44
1845	grade	gr1d	5	9.6	9	1	3346	REG	0.846153846153846	0.999658324728178	2	0.714285714285714	0.557593123209169	0	0	0	0	0	1	0	0	1	0	0	0	1	\approx.(post)alv\	1	1	1	1	-0.473929108154595	0.162563313355004	-0.00878708609583519	0.000226039432034725	-0.64
1846	grades	gr1dz	6	8.34	9	1.55	4747	REG	1	1	2	0.714285714285714	0.557593123209169	0	0	0	0	0	1	0	0	1	0	0	0	1	\approx.(post)alv\	1	1	1	1	-0.473929108154595	0.162563313355004	-0.00878708609583519	0.000226039432034725	-0.48
1847	graft	gr#ft	5	6.25	6	1.6	2425	IRR	1	1	2	0.277777777777778	0.153657978014657	0	0	0	0	0	1	0	0	1	0	0	0	1	\approx.(post)alv\	1	1	1	1	-0.473929108154595	0.162563313355004	-0.00878708609583519	0.000226039432034725	-0.49
1848	grail	gr1l	5	7.38	3	1.1	2915	REG	0.941176470588235	1	2	1	1	0	0	0	0	0	1	0	0	1	0	0	0	1	\approx.(post)alv\	1	1	1	1	-0.473929108154595	0.162563313355004	-0.00878708609583519	0.000226039432034725	-0.3
1849	grain	gr1n	5	8.79	5	1	3641	REG	1	1	2	1	1	0	0	0	0	0	1	0	0	1	0	0	0	1	\approx.(post)alv\	1	1	1	1	-0.473929108154595	0.162563313355004	-0.00878708609583519	0.000226039432034725	-0.44
1850	grains	gr1nz	6	7.66	4	1.3	3965	REG	1	1	2	1	1	0	0	0	0	0	1	0	0	1	0	0	0	1	\approx.(post)alv\	1	1	1	1	-0.473929108154595	0.162563313355004	-0.00878708609583519	0.000226039432034725	-0.3
1851	gram	gr{m	4	7.4	11	1.3	2573	REG	1	1	2	0.666666666666667	0.84307336775483	0	0	0	0	0	1	0	0	1	0	0	0	1	\approx.(post)alv\	1	1	1	1	-0.473929108154595	0.162563313355004	-0.00878708609583519	0.000226039432034725	-0.74
1852	grams	gr{mz	5	7.86	8	1.75	2690	REG	1	1	2	0.666666666666667	0.84307336775483	0	0	0	0	0	1	0	0	1	0	0	0	1	\approx.(post)alv\	1	1	1	1	-0.473929108154595	0.162563313355004	-0.00878708609583519	0.000226039432034725	-0.47
1853	grand	gr{nd	5	10.01	5	1.4	3730	REG	0.916666666666667	0.985972903376079	2	0.666666666666667	0.84307336775483	0	0	0	0	0	1	0	0	1	0	0	0	1	\approx.(post)alv\	1	1	1	0.8	0.0540859861614382	-0.964308707634162	0.192885359558552	-0.0424787095288959	-0.55
1854	grands	gr{ndz	6	5.44	5	1.7	3874	REG	0.909090909090909	1	2	0.666666666666667	0.84307336775483	0	0	0	0	0	1	0	0	1	0	0	0	1	\approx.(post)alv\	1	1	1	0.8	0.0540859861614382	-0.964308707634162	0.192885359558552	-0.0424787095288959	-0.58
1855	grange	gr1n_	6	5.75	2	1.95	3925	IRR	0.833333333333333	0.998122837335396	2	0.0555555555555556	0.00326865423051299	0	0	0	0	0	1	0	0	1	0	0	0	1	\approx.(post)alv\	1	1	1	1	-0.473929108154595	0.162563313355004	-0.00878708609583519	0.000226039432034725	-0.03
1856	grant	gr{nt	5	10.01	6	1.55	3821	REG	0.888888888888889	0.102684231903509	2	0.666666666666667	0.84307336775483	0	0	0	0	0	1	0	0	1	0	0	0	1	\approx.(post)alv\	1	1	1	0.666666666666667	0.406096049038793	-1.71555672162694	0.327333656661477	-0.0709485421695163	-0.56
1857	grants	gr{nts	6	8.53	4	1.95	4128	REG	0.888888888888889	0.351676322740053	2	0.666666666666667	0.84307336775483	0	0	0	0	0	1	0	0	1	0	0	0	1	\approx.(post)alv\	1	1	1	0.666666666666667	0.406096049038793	-1.71555672162694	0.327333656661477	-0.0709485421695163	-0.61
1858	grape	gr1p	5	7.4	10	1.05	3062	REG	1	1	2	0.714285714285714	0.557593123209169	0	0	0	0	0	1	0	0	1	0	0	0	1	\approx.(post)alv\	1	1	1	1	-0.473929108154595	0.162563313355004	-0.00878708609583519	0.000226039432034725	-0.81
1859	grapes	gr1ps	6	7.16	10	1.65	4463	REG	1	1	2	0.714285714285714	0.557593123209169	0	0	0	0	0	1	0	0	1	0	0	0	1	\approx.(post)alv\	1	1	1	1	-0.473929108154595	0.162563313355004	-0.00878708609583519	0.000226039432034725	-0.62
1860	graph	gr{f	5	8.42	1	1.5	2670	REG	1	1	2	0.666666666666667	0.84307336775483	0	0	0	0	0	1	0	0	1	0	0	0	1	\approx.(post)alv\	1	1	1	1	-0.473929108154595	0.162563313355004	-0.00878708609583519	0.000226039432034725	-0.65
1861	graphed	gr{ft	7	4.8	0	1.6	4743	REG	1	1	2	0.666666666666667	0.84307336775483	0	0	0	0	0	1	0	0	1	0	0	0	1	\approx.(post)alv\	1	1	1	1	-0.473929108154595	0.162563313355004	-0.00878708609583519	0.000226039432034725	-0.23
1862	graphs	gr{fs	6	7.91	1	1.75	2739	REG	1	1	2	0.666666666666667	0.84307336775483	0	0	0	0	0	1	0	0	1	0	0	0	1	\approx.(post)alv\	1	1	1	1	-0.473929108154595	0.162563313355004	-0.00878708609583519	0.000226039432034725	-0.52
1863	grasp	gr#sp	5	8.66	1	1.65	2873	IRR	0.833333333333333	0.919351528832342	2	0.277777777777778	0.153657978014657	0	0	0	0	0	1	0	0	1	0	0	0	1	\approx.(post)alv\	1	1	1	0.666666666666667	0.406096049038793	-1.71555672162694	0.327333656661477	-0.0709485421695163	-0.5
1864	grasped	gr#spt	7	7.01	1	1.8	4638	IRR	1	1	2	0.277777777777778	0.153657978014657	0	0	0	0	0	1	0	0	1	0	0	0	1	\approx.(post)alv\	1	1	1	1	-0.473929108154595	0.162563313355004	-0.00878708609583519	0.000226039432034725	-0.28
1865	grass	gr#s	5	8.9	9	1.15	3052	IRR	0.5	0.638420858013968	2	0.277777777777778	0.153657978014657	0	0	0	0	0	1	0	0	1	0	0	0	1	\approx.(post)alv\	0.666666666666667	0.666666666666667	0.666666666666667	0.666666666666667	5.53233994208482	0.665089726955245	0.232844349362436	0.0460030458746168	-0.56
1866	grassed	gr#st	7	2.71	3	1.45	4844	IRR	0.5	0.98130960354671	2	0.277777777777778	0.153657978014657	0	0	0	0	0	1	0	0	1	0	0	0	1	\approx.(post)alv\	1	1	1	1	-0.473929108154595	0.162563313355004	-0.00878708609583519	0.000226039432034725	-0.26
1867	grate	gr1t	5	6.6	10	1	4080	REG	1	1	2	0.714285714285714	0.557593123209169	0	0	0	0	0	1	0	0	1	0	0	0	1	\approx.(post)alv\	1	1	1	1	-0.473929108154595	0.162563313355004	-0.00878708609583519	0.000226039432034725	-0.53
1868	grave	gr#v	5	8.93	9	1	2982	IRR	0.888888888888889	0.00470305226655003	2	0.285714285714286	0.442406876790831	0	0	0	0	0	1	0	0	1	0	0	0	1	\approx.(post)alv\	0.2	0.2	0.2	0.166666666666667	14.0291191281393	1.18081470249739	0.604740433279747	0.102973396734081	-0.64
1869	grave	gr#v	5	8.93	9	1	2982	IRR	0.0555555555555556	0.00470305226655003	2	0.285714285714286	0.442406876790831	0	0	0	0	0	1	0	0	1	0	0	0	1	\approx.(post)alv\	0.2	0.2	0.2	0.166666666666667	14.0291191281393	1.18081470249739	0.604740433279747	0.102973396734081	-0.64
1876	grave	gr1v	5	8.93	9	1	2982	REG	0.888888888888889	0.0568505732762661	2	0.285714285714286	0.442406876790831	0	0	0	0	0	1	0	0	1	0	0	0	1	\approx.(post)alv\	0.8	0.8	0.8	0.833333333333333	3.04182980626972	0.651891165013341	0.102579700903397	0.0348097014577404	-0.64
1877	grave	gr1v	5	8.93	9	1	2982	REG	0.0555555555555556	0.0568505732762661	2	0.285714285714286	0.442406876790831	0	0	0	0	0	1	0	0	1	0	0	0	1	\approx.(post)alv\	0.8	0.8	0.8	0.833333333333333	3.04182980626972	0.651891165013341	0.102579700903397	0.0348097014577404	-0.64
1884	graves	gr1vz	6	7.9	11	1.6	4383	REG	0.933333333333333	1	2	0.714285714285714	0.557593123209169	0	0	0	0	0	1	0	0	1	0	0	0	1	\approx.(post)alv\	1	1	1	1	-0.473929108154595	0.162563313355004	-0.00878708609583519	0.000226039432034725	-0.48
1885	graze	gr1z	5	5.57	8	1	2353	REG	1	1	2	0.714285714285714	0.557593123209169	0	0	0	0	0	1	0	0	1	0	0	0	1	\approx.(post)alv\	1	1	1	1	-0.473929108154595	0.162563313355004	-0.00878708609583519	0.000226039432034725	-0.5
1886	grazed	gr1zd	6	5.16	9	1.55	3439	REG	1	1	2	0.714285714285714	0.557593123209169	0	0	0	0	0	1	0	0	1	0	0	0	1	\approx.(post)alv\	1	1	1	1	-0.473929108154595	0.162563313355004	-0.00878708609583519	0.000226039432034725	-0.63
1887	grease	griz	6	7.99	3	1.25	3561	IRR	0.571428571428571	0.975320804661184	2	1	1	0	0	0	0	0	1	0	0	1	0	0	0	1	\approx.(post)alv\	0.333333333333333	0.333333333333333	0.333333333333333	0.333333333333333	11.5386089923242	1.16761614055548	0.474475784820708	0.0917800523172048	-0.33
1889	grease	griz	6	7.99	3	1.25	3561	IRR	0.428571428571429	0.975320804661184	2	1	1	0	0	0	0	0	1	0	0	1	0	0	0	1	\approx.(post)alv\	0.333333333333333	0.333333333333333	0.333333333333333	0.333333333333333	11.5386089923242	1.16761614055548	0.474475784820708	0.0917800523172048	-0.33
1891	grease	gris	6	7.99	3	1.25	3561	REG	0.571428571428571	0.0246791953388165	2	1	1	0	0	0	0	0	1	0	0	1	0	0	0	1	\approx.(post)alv\	0.666666666666667	0.666666666666667	0.666666666666667	0.666666666666667	5.53233994208482	0.665089726955245	0.232844349362436	0.0460030458746168	-0.33
1893	grease	gris	6	7.99	3	1.25	3561	REG	0.428571428571429	0.0246791953388165	2	1	1	0	0	0	0	0	1	0	0	1	0	0	0	1	\approx.(post)alv\	0.666666666666667	0.666666666666667	0.666666666666667	0.666666666666667	5.53233994208482	0.665089726955245	0.232844349362436	0.0460030458746168	-0.33
1903	greased	grizd	7	6.61	3	1.55	4941	IRR	0.5	0.743502128613041	2	1	1	0	0	0	0	0	1	0	0	1	0	0	0	1	\approx.(post)alv\	0.5	0.5	0.5	0.5	8.53547446720453	0.916352933755364	0.353660067091571	0.0688915490959117	-0.52
1904	great	gr1t	5	12.47	4	1	3436	IRR	0.0588235294117647	0.622508335446096	2	1	1	0	0	0	0	0	1	0	0	1	0	0	0	1	\approx.(post)alv\	0.333333333333333	0.333333333333333	0.333333333333333	0.2	11.8906190552016	0.416368126562709	0.608924081923633	0.0633102196765849	-0.63
1905	greed	grid	5	8.37	8	1.15	3163	REG	1	1	2	1	1	0	0	0	0	0	1	0	0	1	0	0	0	1	\approx.(post)alv\	1	1	1	1	-0.473929108154595	0.162563313355004	-0.00878708609583519	0.000226039432034725	-0.6
1906	green	grin	5	11.42	5	1.3	3675	REG	1	1	2	1	1	0	0	0	0	0	1	0	0	1	0	0	0	1	\approx.(post)alv\	1	1	1	1	-0.473929108154595	0.162563313355004	-0.00878708609583519	0.000226039432034725	-0.71
1907	greens	grinz	6	7.63	4	1.85	3999	REG	1	1	2	1	1	0	0	0	0	0	1	0	0	1	0	0	0	1	\approx.(post)alv\	1	1	1	1	-0.473929108154595	0.162563313355004	-0.00878708609583519	0.000226039432034725	-0.53
1908	greet	grit	5	6.83	6	1.3	3121	REG	1	1	2	1	1	0	0	0	0	0	1	0	0	1	0	0	0	1	\approx.(post)alv\	1	1	1	1	-0.473929108154595	0.162563313355004	-0.00878708609583519	0.000226039432034725	-0.49
1909	greets	grits	6	6.07	2	1.7	3428	REG	1	1	2	1	1	0	0	0	0	0	1	0	0	1	0	0	0	1	\approx.(post)alv\	1	1	1	1	-0.473929108154595	0.162563313355004	-0.00878708609583519	0.000226039432034725	-0.47
1910	grew	gru	4	9.28	8	1.1	2247	REG	0.5	0.0629097459124577	2	1	1	0	0	0	0	0	1	0	0	1	0	0	0	1	\approx.(post)alv\	1	1	1	1	-0.473929108154595	0.162563313355004	-0.00878708609583519	0.000226039432034725	-0.48
1911	grey	gr1	4	9.45	6	1	2189	REG	0.888888888888889	0.94633857017638	2	1	1	0	0	0	0	0	1	0	0	1	0	0	0	1	\approx.(post)alv\	1	1	1	1	-0.473929108154595	0.162563313355004	-0.00878708609583519	0.000226039432034725	-0.59
1912	grid	grId	4	8.59	7	1.2	1986	REG	1	1	2	0.875	0.903619016730182	0	0	0	0	0	1	0	0	1	0	0	0	1	\approx.(post)alv\	1	1	1	1	-0.473929108154595	0.162563313355004	-0.00878708609583519	0.000226039432034725	-0.54
1913	grief	grif	5	8.27	1	1.45	2145	IRR	1	1	2	1	1	0	0	0	0	0	1	0	0	1	0	0	0	1	\approx.(post)alv\	1	1	1	1	-0.473929108154595	0.162563313355004	-0.00878708609583519	0.000226039432034725	-0.68
1914	grieve	griv	6	6.35	0	1.45	2295	REG	0.666666666666667	0.542592592592593	2	1	1	0	0	0	0	0	1	0	0	1	0	0	0	1	\approx.(post)alv\	1	1	1	1	-0.473929108154595	0.162563313355004	-0.00878708609583519	0.000226039432034725	-0.27
1915	grill	grIl	5	7.31	4	1.3	2633	REG	1	1	2	0.875	0.903619016730182	0	0	0	0	0	1	0	0	1	0	0	0	1	\approx.(post)alv\	1	1	1	1	-0.473929108154595	0.162563313355004	-0.00878708609583519	0.000226039432034725	-0.19
1916	grille	grIl	6	5.89	1	1.3	4068	REG	1	1	2	0.875	0.903619016730182	0	0	0	0	0	1	0	0	1	0	0	0	1	\approx.(post)alv\	1	1	1	1	-0.473929108154595	0.162563313355004	-0.00878708609583519	0.000226039432034725	-0.36
1917	grilled	grIld	7	5.91	4	1.5	5448	REG	1	1	2	0.875	0.903619016730182	0	0	0	0	0	1	0	0	1	0	0	0	1	\approx.(post)alv\	1	1	1	1	-0.473929108154595	0.162563313355004	-0.00878708609583519	0.000226039432034725	-0.56
1918	grim	grIm	4	7.52	10	1.35	2111	REG	1	1	2	0.875	0.903619016730182	0	0	0	0	0	1	0	0	1	0	0	0	1	\approx.(post)alv\	1	1	1	1	-0.473929108154595	0.162563313355004	-0.00878708609583519	0.000226039432034725	-0.32
1919	grime	gr2m	5	5.73	5	1.5	2604	REG	1	1	2	1	1	0	0	0	0	0	1	0	0	1	0	0	0	1	\approx.(post)alv\	1	1	1	1	-0.473929108154595	0.162563313355004	-0.00878708609583519	0.000226039432034725	-0.43
1920	grimed	gr2md	6	1.39	4	1.8	3690	REG	1	1	2	1	1	0	0	0	0	0	1	0	0	1	0	0	0	1	\approx.(post)alv\	1	1	1	1	-0.473929108154595	0.162563313355004	-0.00878708609583519	0.000226039432034725	-0.06
1921	grin	grIn	4	9.08	9	1.3	2620	REG	1	1	2	0.875	0.903619016730182	0	0	0	0	0	1	0	0	1	0	0	0	1	\approx.(post)alv\	1	1	1	1	-0.473929108154595	0.162563313355004	-0.00878708609583519	0.000226039432034725	-0.53
1922	grind	gr2nd	5	8.03	2	1.7	3092	IRR	0.9	0.938736156789914	2	0.125	0.0963809832698181	0	0	0	0	0	1	0	0	1	0	0	0	1	\approx.(post)alv\	1	1	1	0.75	0.186089759740447	-1.24602671288145	0.243303470972149	-0.0531548967691286	-0.49
1923	grinds	gr2ndz	6	6.23	1	1.85	3236	IRR	0.9	0.827062014879274	2	0.125	0.0963809832698181	0	0	0	0	0	1	0	0	1	0	0	0	1	\approx.(post)alv\	1	1	1	0.75	0.186089759740447	-1.24602671288145	0.243303470972149	-0.0531548967691286	-0.35
1924	grinned	grInd	7	7.65	0	1.65	4749	REG	1	1	2	0.875	0.903619016730182	0	0	0	0	0	1	0	0	1	0	0	0	1	\approx.(post)alv\	1	1	1	1	-0.473929108154595	0.162563313355004	-0.00878708609583519	0.000226039432034725	-0.04
1925	grins	grInz	5	6.79	6	1.8	3068	REG	1	1	2	0.875	0.903619016730182	0	0	0	0	0	1	0	0	1	0	0	0	1	\approx.(post)alv\	1	1	1	1	-0.473929108154595	0.162563313355004	-0.00878708609583519	0.000226039432034725	-0.26
1926	grip	grIp	4	8.97	8	1.2	2021	REG	1	1	2	0.875	0.903619016730182	0	0	0	0	0	1	0	0	1	0	0	0	1	\approx.(post)alv\	1	1	1	1	-0.473929108154595	0.162563313355004	-0.00878708609583519	0.000226039432034725	-0.55
1927	gripe	gr2p	5	7.26	5	1.7	2594	REG	1	1	2	1	1	0	0	0	0	0	1	0	0	1	0	0	0	1	\approx.(post)alv\	1	1	1	1	-0.473929108154595	0.162563313355004	-0.00878708609583519	0.000226039432034725	-0.43
1928	gripes	gr2ps	6	6.35	6	1.85	3995	REG	1	1	2	1	1	0	0	0	0	0	1	0	0	1	0	0	0	1	\approx.(post)alv\	1	1	1	1	-0.473929108154595	0.162563313355004	-0.00878708609583519	0.000226039432034725	-0.27
1929	gripped	grIpt	7	6.65	2	1.5	4025	REG	1	1	2	0.875	0.903619016730182	0	0	0	0	0	1	0	0	1	0	0	0	1	\approx.(post)alv\	1	1	1	1	-0.473929108154595	0.162563313355004	-0.00878708609583519	0.000226039432034725	-0.3
1930	grips	grIps	5	7.58	6	1.6	2178	REG	1	1	2	0.875	0.903619016730182	0	0	0	0	0	1	0	0	1	0	0	0	1	\approx.(post)alv\	1	1	1	1	-0.473929108154595	0.162563313355004	-0.00878708609583519	0.000226039432034725	-0.53
1931	grist	grIst	5	5.58	3	1.65	3008	REG	0.9	1	2	0.875	0.903619016730182	0	0	0	0	0	1	0	0	1	0	0	0	1	\approx.(post)alv\	0.5	0.666666666666667	0.666666666666667	0.8	6.06948157179693	1.99172793281739	1.16350617328521	0.915076566082648	-0.29
1932	grit	grIt	4	6.98	10	1.25	2256	REG	1	1	2	0.875	0.903619016730182	0	0	0	0	0	1	0	0	1	0	0	0	1	\approx.(post)alv\	1	1	1	1	-0.473929108154595	0.162563313355004	-0.00878708609583519	0.000226039432034725	-0.56
1933	grits	grIts	5	5.43	6	1.75	2536	REG	1	1	2	0.875	0.903619016730182	0	0	0	0	0	1	0	0	1	0	0	0	1	\approx.(post)alv\	1	1	1	1	-0.473929108154595	0.162563313355004	-0.00878708609583519	0.000226039432034725	-0.43
1934	groan	gr5n	5	6.92	3	1.2	3022	REG	1	1	2	1	1	0	0	0	0	0	1	0	0	1	0	0	0	1	\approx.(post)alv\	1	1	1	1	-0.473929108154595	0.162563313355004	-0.00878708609583519	0.000226039432034725	-0.55
1935	groaned	gr5nd	7	6.99	1	1.8	5020	REG	1	1	2	1	1	0	0	0	0	0	1	0	0	1	0	0	0	1	\approx.(post)alv\	1	1	1	1	-0.473929108154595	0.162563313355004	-0.00878708609583519	0.000226039432034725	-0.31
1936	groat	gr5t	5	4.53	4	1.1	2965	REG	1	1	2	1	1	0	0	0	0	0	1	0	0	1	0	0	0	1	\approx.(post)alv\	1	1	1	1	-0.473929108154595	0.162563313355004	-0.00878708609583519	0.000226039432034725	-0.28
1937	groin	gr4n	5	7.17	3	1.95	3533	REG	1	1	2	1	1	0	0	0	0	0	1	0	0	1	0	0	0	1	\approx.(post)alv\	1	1	1	1	-0.473929108154595	0.162563313355004	-0.00878708609583519	0.000226039432034725	-0.43
1938	groom	grum	5	7.43	3	1.45	2842	REG	1	1	2	1	1	0	0	0	0	0	1	0	0	1	0	0	0	1	\approx.(post)alv\	1	1	1	1	-0.473929108154595	0.162563313355004	-0.00878708609583519	0.000226039432034725	-0.43
1939	groomed	grumd	7	6.69	1	1.85	4584	REG	1	1	2	1	1	0	0	0	0	0	1	0	0	1	0	0	0	1	\approx.(post)alv\	1	1	1	1	-0.473929108154595	0.162563313355004	-0.00878708609583519	0.000226039432034725	-0.48
1940	grooms	grumz	6	5.33	2	1.75	2904	REG	1	1	2	1	1	0	0	0	0	0	1	0	0	1	0	0	0	1	\approx.(post)alv\	1	1	1	1	-0.473929108154595	0.162563313355004	-0.00878708609583519	0.000226039432034725	-0.44
1941	groove	gruv	6	7.72	1	1.5	2846	REG	1	1	2	1	1	0	0	0	0	0	1	0	0	1	0	0	0	1	\approx.(post)alv\	1	1	1	1	-0.473929108154595	0.162563313355004	-0.00878708609583519	0.000226039432034725	-0.5
1942	grooved	gruvd	7	4.91	3	1.75	4226	REG	1	1	2	1	1	0	0	0	0	0	1	0	0	1	0	0	0	1	\approx.(post)alv\	1	1	1	1	-0.473929108154595	0.162563313355004	-0.00878708609583519	0.000226039432034725	-0.33
1943	grooves	gruvz	7	6.66	2	1.65	4791	REG	1	1	2	1	1	0	0	0	0	0	1	0	0	1	0	0	0	1	\approx.(post)alv\	1	1	1	1	-0.473929108154595	0.162563313355004	-0.00878708609583519	0.000226039432034725	-0.47
1944	grope	gr5p	5	5.14	4	1.35	3166	REG	1	1	2	1	1	0	0	0	0	0	1	0	0	1	0	0	0	1	\approx.(post)alv\	1	1	1	1	-0.473929108154595	0.162563313355004	-0.00878708609583519	0.000226039432034725	-0.41
1945	groped	gr5pt	6	4.84	2	1.75	4252	REG	1	1	2	1	1	0	0	0	0	0	1	0	0	1	0	0	0	1	\approx.(post)alv\	1	1	1	1	-0.473929108154595	0.162563313355004	-0.00878708609583519	0.000226039432034725	-0.17
1946	gross	gr5s	5	9.03	6	1.35	2940	IRR	0.0909090909090909	0.0939286440563075	2	1	1	0	0	0	0	0	1	0	0	1	0	0	0	1	\approx.(post)alv\	0.333333333333333	0.333333333333333	0.333333333333333	0.333333333333333	11.5386089923242	1.16761614055548	0.474475784820708	0.0917800523172048	-0.5
1947	grouch	gr6J	6	5.48	1	1.9	3154	REG	0.833333333333333	0.177409061901723	2	0.6	0.128543797978811	0	0	0	0	0	1	0	0	1	0	0	0	1	\approx.(post)alv\	1	1	1	1	-0.473929108154595	0.162563313355004	-0.00878708609583519	0.000226039432034725	-0.4
1948	ground	gr6nd	6	10.79	1	1.5	3091	REG	0.9	0.97371485823407	2	0.6	0.128543797978811	0	0	0	0	0	1	0	0	1	0	0	0	1	\approx.(post)alv\	1	1	1	0.75	0.186089759740447	-1.24602671288145	0.243303470972149	-0.0531548967691286	-0.56
1949	grounds	gr6ndz	7	9.09	0	1.8	3200	REG	0.9	0.952629306622917	2	0.6	0.128543797978811	0	0	0	0	0	1	0	0	1	0	0	0	1	\approx.(post)alv\	1	1	1	0.75	0.186089759740447	-1.24602671288145	0.243303470972149	-0.0531548967691286	-0.6
1950	group	grup	5	12.56	2	1.35	2619	IRR	0.833333333333333	0.992149269735247	2	0.4	0.871456202021189	0	0	0	0	0	1	0	0	1	0	0	0	1	\approx.(post)alv\	1	1	1	1	-0.473929108154595	0.162563313355004	-0.00878708609583519	0.000226039432034725	-0.65
1951	grouped	grupt	7	7.32	1	1.7	4384	IRR	1	1	2	0.5	0.888561320754717	0	0	0	0	0	1	0	0	1	0	0	0	1	\approx.(post)alv\	1	1	1	1	-0.473929108154595	0.162563313355004	-0.00878708609583519	0.000226039432034725	-0.34
1952	groups	grups	6	11.59	1	1.65	2741	IRR	0.75	0.998311527744459	2	0.4	0.871456202021189	0	0	0	0	0	1	0	0	1	0	0	0	1	\approx.(post)alv\	1	1	1	1	-0.473929108154595	0.162563313355004	-0.00878708609583519	0.000226039432034725	-0.66
1953	grouse	gr6s	6	5.24	2	1.8	3246	REG	0.545454545454545	0.494558950643586	2	0.5	0.111438679245283	0	0	0	0	0	1	0	0	1	0	0	0	1	\approx.(post)alv\	0.5	0.5	0.5	0.5	8.53547446720453	0.916352933755364	0.353660067091571	0.0688915490959117	-0.36
1954	grove	gr5v	5	8.27	6	1.25	2946	REG	0.7	0.0655537432824958	2	1	1	0	0	0	0	0	1	0	0	1	0	0	0	1	\approx.(post)alv\	0.875	0.875	0.875	0.888888888888889	1.74175407080213	0.429265719912676	0.0678196712527953	0.0203580244147351	-0.36
1955	groves	gr5vz	6	6.51	8	1.75	4347	REG	0.538461538461538	0.0568783987041536	2	1	1	0	0	0	0	0	1	0	0	1	0	0	0	1	\approx.(post)alv\	0.8	0.8	0.8	0.8	3.12983232198905	0.464079161515148	0.136191775179127	0.0276922432975852	-0.3
1956	grow	gr5	4	10.12	8	1.05	2548	IRR	0.566666666666667	0.473348952151993	2	0.833333333333333	0.992163448082844	0	0	0	0	0	1	0	0	1	0	0	0	1	\approx.(post)alv\	0.571428571428571	0.571428571428571	0.571428571428571	0.5	7.43699363298039	0.406214409059184	0.37390777579851	0.0438304945150283	-0.59
1957	growl	gr6l	5	6.42	3	1.85	2603	REG	0.888888888888889	0.326167578100446	2	0.166666666666667	0.00783655191715645	0	0	0	0	0	1	0	0	1	0	0	0	1	\approx.(post)alv\	1	1	1	1	-0.473929108154595	0.162563313355004	-0.00878708609583519	0.000226039432034725	-0.47
1958	growled	gr6ld	7	6.22	2	1.85	5418	REG	0.875	1	2	1	1	0	0	0	0	0	1	0	0	1	0	0	0	1	\approx.(post)alv\	1	1	1	1	-0.473929108154595	0.162563313355004	-0.00878708609583519	0.000226039432034725	-0.44
1959	grown	gr5n	5	9.27	8	1.2	2613	IRR	0.5	0.273502290350588	2	0.833333333333333	0.992163448082844	0	0	0	0	0	1	0	0	1	0	0	0	1	\approx.(post)alv\	0.333333333333333	0.333333333333333	0.333333333333333	0.333333333333333	11.5386089923242	1.16761614055548	0.474475784820708	0.0917800523172048	-0.31
1960	grows	gr5z	5	8.63	8	1	2609	IRR	0.62962962962963	0.911217181093618	2	0.833333333333333	0.992163448082844	0	0	0	0	0	1	0	0	1	0	0	0	1	\approx.(post)alv\	0.571428571428571	0.571428571428571	0.571428571428571	0.571428571428571	7.24841681358181	0.808668702269599	0.301881902350514	0.0590821905725036	-0.56
1961	growth	gr5T	6	10.51	0	1.55	2781	IRR	1	1	2	0.833333333333333	0.992163448082844	0	0	0	0	0	1	0	0	1	0	0	0	1	\approx.(post)alv\	1	1	1	1	-0.473929108154595	0.162563313355004	-0.00878708609583519	0.000226039432034725	-0.65
1962	growths	gr5Ts	7	5.82	0	1.9	2817	IRR	1	1	2	0.833333333333333	0.992163448082844	0	0	0	0	0	1	0	0	1	0	0	0	1	\approx.(post)alv\	1	1	1	1	-0.473929108154595	0.162563313355004	-0.00878708609583519	0.000226039432034725	-0.45
1963	grub	grVb	4	5.21	2	1.7	1237	REG	1	1	2	1	1	0	0	0	0	0	1	0	0	1	0	0	0	1	\approx.(post)alv\	1	1	1	1	-0.473929108154595	0.162563313355004	-0.00878708609583519	0.000226039432034725	-0.45
1964	grubs	grVbz	5	5.02	3	1.8	1295	REG	1	1	2	1	1	0	0	0	0	0	1	0	0	1	0	0	0	1	\approx.(post)alv\	1	1	1	1	-0.473929108154595	0.162563313355004	-0.00878708609583519	0.000226039432034725	-0.48
1965	grudge	grV_	6	6.6	2	1.9	1734	REG	1	1	2	1	1	0	0	0	0	0	1	0	0	1	0	0	0	1	\approx.(post)alv\	1	1	1	1	-0.473929108154595	0.162563313355004	-0.00878708609583519	0.000226039432034725	-0.36
1966	gruel	grul	5	4.58	1	1.95	1897	REG	1	1	2	1	1	0	0	0	0	0	1	0	0	1	0	0	0	1	\approx.(post)alv\	1	1	1	1	-0.473929108154595	0.162563313355004	-0.00878708609583519	0.000226039432034725	-0.3
1967	gruff	grVf	5	5.33	1	1.8	1420	REG	1	1	2	1	1	0	0	0	0	0	1	0	0	1	0	0	0	1	\approx.(post)alv\	1	1	1	1	-0.473929108154595	0.162563313355004	-0.00878708609583519	0.000226039432034725	-0.47
1968	grunt	grVnt	5	7.01	3	1.8	2285	REG	1	1	2	1	1	0	0	0	0	0	1	0	0	1	0	0	0	1	\approx.(post)alv\	1	1	1	1	-0.473929108154595	0.162563313355004	-0.00878708609583519	0.000226039432034725	-0.53
1969	guard	g#d	5	9.68	0	1.25	1521	REG	1	1	1	1	1	0	0	0	0	0	1	0	0	1	0	0	0	1	\stop.vel\	1	1	1	1	-0.473929108154595	0.162563313355004	-0.00878708609583519	0.000226039432034725	-0.37
1970	guards	g#dz	6	8.61	0	1.7	1665	REG	1	1	1	1	1	0	0	0	0	0	1	0	0	1	0	0	0	1	\stop.vel\	1	1	1	1	-0.473929108154595	0.162563313355004	-0.00878708609583519	0.000226039432034725	-0.6
1971	guess	gEs	5	11.5	1	1.35	1221	REG	1	1	1	1	1	0	0	0	0	0	1	0	0	1	0	0	0	1	\stop.vel\	1	1	1	1	-0.473929108154595	0.162563313355004	-0.00878708609583519	0.000226039432034725	-0.39
1972	guessed	gEst	7	8.12	2	1.15	3013	REG	1	1	1	1	1	0	0	0	0	0	1	0	0	1	0	0	0	1	\stop.vel\	1	1	1	1	-0.473929108154595	0.162563313355004	-0.00878708609583519	0.000226039432034725	-0.37
1973	guest	gEst	5	9.6	2	1.15	1666	REG	1	1	1	1	1	0	0	0	0	0	1	0	0	1	0	0	0	1	\stop.vel\	1	1	1	1	-0.473929108154595	0.162563313355004	-0.00878708609583519	0.000226039432034725	-0.46
1974	guests	gEsts	6	8.75	1	1.5	1973	REG	1	1	1	1	1	0	0	0	0	0	1	0	0	1	0	0	0	1	\stop.vel\	1	1	1	1	-0.473929108154595	0.162563313355004	-0.00878708609583519	0.000226039432034725	-0.46
1975	guide	g2d	5	10.88	3	1	1464	REG	1	1	1	1	1	0	0	0	0	0	1	0	0	1	0	0	0	1	\stop.vel\	1	1	1	1	-0.473929108154595	0.162563313355004	-0.00878708609583519	0.000226039432034725	-0.65
1976	guides	g2dz	6	8.94	3	1.6	2865	REG	1	1	1	1	1	0	0	0	0	0	1	0	0	1	0	0	0	1	\stop.vel\	1	1	1	1	-0.473929108154595	0.162563313355004	-0.00878708609583519	0.000226039432034725	-0.52
1977	guild	gIld	5	8.2	3	1.25	1193	REG	1	1	1	1	1	0	0	0	0	0	1	0	0	1	0	0	0	1	\stop.vel\	1	1	1	1	-0.473929108154595	0.162563313355004	-0.00878708609583519	0.000226039432034725	-0.12
1978	guile	g2l	5	6.04	4	1	1967	REG	1	1	1	1	1	0	0	0	0	0	1	0	0	1	0	0	0	1	\stop.vel\	1	1	1	1	-0.473929108154595	0.162563313355004	-0.00878708609583519	0.000226039432034725	-0.02
1979	guilt	gIlt	5	8.52	4	1.35	1198	REG	1	1	1	1	1	0	0	0	0	0	1	0	0	1	0	0	0	1	\stop.vel\	1	1	1	1	-0.473929108154595	0.162563313355004	-0.00878708609583519	0.000226039432034725	-0.41
1980	guise	g2z	5	7.04	3	1	1743	IRR	0.333333333333333	0.125013719679508	1	1	1	0	0	0	0	0	1	0	0	1	0	0	0	1	\stop.vel\	1	1	1	1	-0.473929108154595	0.162563313355004	-0.00878708609583519	0.000226039432034725	-0.17
1981	gulch	gVlS	5	5.02	1	1.95	1623	IRR	0.5	0.302186878727634	1	1	1	0	0	0	0	0	1	0	0	1	0	0	0	1	\stop.vel\	1	1	1	1	-0.473929108154595	0.162563313355004	-0.00878708609583519	0.000226039432034725	-0.26
1982	gulf	gVlf	4	8.77	3	1.75	916	REG	1	1	1	1	1	0	0	0	0	0	1	0	0	1	0	0	0	1	\stop.vel\	1	1	1	1	-0.473929108154595	0.162563313355004	-0.00878708609583519	0.000226039432034725	-0.6
1983	gull	gVl	4	5.64	13	1	2043	REG	0.75	0.149932295492561	1	1	1	0	0	0	0	0	1	0	0	1	0	0	0	1	\stop.vel\	1	1	1	0.714285714285714	0.280378169439739	-1.44725385948666	0.279316407696147	-0.0607807447978662	-0.46
1984	gulled	gVld	6	1.79	13	1.5	4045	REG	0.7	0.0128509849736132	1	1	1	0	0	0	0	0	1	0	0	1	0	0	0	1	\stop.vel\	1	1	1	0.666666666666667	0.406096049038793	-1.71555672162694	0.327333656661477	-0.0709485421695163	-0.36
1985	gulp	gVlp	4	6.52	3	1.65	913	REG	1	1	1	1	1	0	0	0	0	0	1	0	0	1	0	0	0	1	\stop.vel\	1	1	1	1	-0.473929108154595	0.162563313355004	-0.00878708609583519	0.000226039432034725	-0.58
1986	gulped	gVlpt	6	5.62	2	1.85	2572	REG	1	1	1	1	1	0	0	0	0	0	1	0	0	1	0	0	0	1	\stop.vel\	1	1	1	1	-0.473929108154595	0.162563313355004	-0.00878708609583519	0.000226039432034725	-0.29
1987	gulps	gVlps	5	4.78	3	1.9	1070	REG	1	1	1	1	1	0	0	0	0	0	1	0	0	1	0	0	0	1	\stop.vel\	1	1	1	1	-0.473929108154595	0.162563313355004	-0.00878708609583519	0.000226039432034725	-0.53
1988	gum	gVm	3	7.87	13	1.05	771	REG	1	1	1	1	1	0	0	0	0	0	1	0	0	1	0	0	0	1	\stop.vel\	1	1	1	1	-0.473929108154595	0.162563313355004	-0.00878708609583519	0.000226039432034725	-0.55
1989	gums	gVmz	4	6.25	10	1.6	836	REG	1	1	1	1	1	0	0	0	0	0	1	0	0	1	0	0	0	1	\stop.vel\	1	1	1	1	-0.473929108154595	0.162563313355004	-0.00878708609583519	0.000226039432034725	-0.64
1990	gun	gVn	3	10.76	17	1	877	REG	1	1	1	1	1	0	0	0	0	0	1	0	0	1	0	0	0	1	\stop.vel\	1	1	1	1	-0.473929108154595	0.162563313355004	-0.00878708609583519	0.000226039432034725	-0.59
1991	gunk	gVNk	4	6.05	8	1.65	1133	REG	1	1	1	1	1	0	0	0	0	0	1	0	0	1	0	0	0	1	\stop.vel\	1	1	1	1	-0.473929108154595	0.162563313355004	-0.00878708609583519	0.000226039432034725	-0.46
1992	guns	gVnz	4	10.09	14	1.4	1472	REG	1	1	1	1	1	0	0	0	0	0	1	0	0	1	0	0	0	1	\stop.vel\	1	1	1	1	-0.473929108154595	0.162563313355004	-0.00878708609583519	0.000226039432034725	-0.52
1993	gush	gVS	4	6.09	10	1.3	1237	REG	0.8125	0.616369809217361	1	1	1	0	0	0	0	0	1	0	0	1	0	0	0	1	\stop.vel\	1	1	1	0.5	0.846108627635488	-2.65461673911791	0.495394028040134	-0.106535832970292	-0.67
1994	gushed	gVSt	6	5.22	7	1.7	2733	REG	0.7	0.458298032570837	1	1	1	0	0	0	0	0	1	0	0	1	0	0	0	1	\stop.vel\	1	1	1	0.333333333333333	1.28612120623218	-3.59367675660889	0.663454399418791	-0.142123123771067	-0.39
1995	gust	gVst	4	5.7	9	1.25	2253	REG	1	1	1	1	1	0	0	0	0	0	1	0	0	1	0	0	0	1	\stop.vel\	1	1	1	1	-0.473929108154595	0.162563313355004	-0.00878708609583519	0.000226039432034725	-0.53
1996	gusts	gVsts	5	5.21	8	1.5	2533	REG	1	1	1	1	1	0	0	0	0	0	1	0	0	1	0	0	0	1	\stop.vel\	1	1	1	1	-0.473929108154595	0.162563313355004	-0.00878708609583519	0.000226039432034725	-0.18
1997	gut	gVt	3	8.22	18	1	1013	REG	0.933333333333333	0.909839167264838	1	1	1	0	0	0	0	0	1	0	0	1	0	0	0	1	\stop.vel\	1	1	1	0.833333333333333	-0.0339165295578998	-0.77649670413597	0.159273285282821	-0.0353612513687409	-0.61
1998	guts	gVts	4	8.22	14	1.4	1158	REG	0.933333333333333	0.646933632035844	1	1	1	0	0	0	0	0	1	0	0	1	0	0	0	1	\stop.vel\	1	1	1	0.833333333333333	-0.0339165295578998	-0.77649670413597	0.159273285282821	-0.0353612513687409	-0.5
1999	guy	g2	3	11.34	7	1	310	REG	1	1	1	1	1	0	0	0	0	0	1	0	0	1	0	0	0	1	\stop.vel\	1	1	1	1	-0.473929108154595	0.162563313355004	-0.00878708609583519	0.000226039432034725	-0.69
2000	guys	g2z	4	10.98	6	1	418	IRR	1	1	1	1	1	0	0	0	0	0	1	0	0	1	0	0	0	1	\stop.vel\	1	1	1	1	-0.473929108154595	0.162563313355004	-0.00878708609583519	0.000226039432034725	-0.56
2001	gym	_Im	3	8.17	4	1.45	136	IRR	1	1	1	1	1	0	0	0	1	1	0	0	0	0	1	0	0	1	\aff.postalv\	1	1	1	1	-0.473929108154595	0.162563313355004	-0.00878708609583519	0.000226039432034725	-0.17
2002	gyms	_Imz	4	5.66	3	1.55	201	IRR	1	1	1	1	1	0	0	0	1	1	0	0	0	0	1	0	0	1	\aff.postalv\	1	1	1	1	-0.473929108154595	0.162563313355004	-0.00878708609583519	0.000226039432034725	0.1
2003	gyp	_Ip	3	2.89	2	1.55	191	IRR	1	1	1	1	1	0	0	0	1	1	0	0	0	0	1	0	0	1	\aff.postalv\	1	1	1	1	-0.473929108154595	0.162563313355004	-0.00878708609583519	0.000226039432034725	0.76
2004	hack	h{k	4	9.19	16	1	2346	REG	1	1	1	0.782608695652174	0.981512945656418	0	0	0	0	0	0	1	0	0	0	1	0	0	\fric.glot\	1	1	1	1	-0.473929108154595	0.162563313355004	-0.00878708609583519	0.000226039432034725	-0.38
2005	hacked	h{kt	6	7.73	9	1.1	4014	REG	1	1	1	0.782608695652174	0.981512945656418	0	0	0	0	0	0	1	0	0	0	1	0	0	\fric.glot\	1	1	1	1	-0.473929108154595	0.162563313355004	-0.00878708609583519	0.000226039432034725	-0.46
2006	had	h{d	3	13.53	21	1	1167	REG	0.944444444444444	0.997075839548422	1	0.782608695652174	0.981512945656418	0	0	0	0	0	0	1	0	0	0	1	0	0	\fric.glot\	1	1	1	1	-0.473929108154595	0.162563313355004	-0.00878708609583519	0.000226039432034725	-0.83
2007	hag	h{g	3	8.3	23	1	1179	REG	1	1	1	0.782608695652174	0.981512945656418	0	0	0	0	0	0	1	0	0	0	1	0	0	\fric.glot\	1	1	1	1	-0.473929108154595	0.162563313355004	-0.00878708609583519	0.000226039432034725	-0.5
2008	hail	h1l	4	8.08	15	1	1872	REG	0.941176470588235	1	1	1	1	0	0	0	0	0	0	1	0	0	0	1	0	0	\fric.glot\	1	1	1	1	-0.473929108154595	0.162563313355004	-0.00878708609583519	0.000226039432034725	-0.5
2009	hailed	h1ld	6	6.38	10	1.2	3874	REG	1	1	1	1	1	0	0	0	0	0	0	1	0	0	0	1	0	0	\fric.glot\	1	1	1	1	-0.473929108154595	0.162563313355004	-0.00878708609583519	0.000226039432034725	-0.51
2010	hails	h1lz	5	5.48	13	1	2047	REG	1	1	1	1	1	0	0	0	0	0	0	1	0	0	0	1	0	0	\fric.glot\	1	1	1	1	-0.473929108154595	0.162563313355004	-0.00878708609583519	0.000226039432034725	-0.47
2011	hair	h8	4	10.66	5	1	1691	REG	1	1	1	1	1	0	0	0	0	0	0	1	0	0	0	1	0	0	\fric.glot\	1	1	1	1	-0.473929108154595	0.162563313355004	-0.00878708609583519	0.000226039432034725	-0.87
2012	hairs	h8z	5	7.63	6	1	1922	REG	1	1	1	1	1	0	0	0	0	0	0	1	0	0	0	1	0	0	\fric.glot\	1	1	1	1	-0.473929108154595	0.162563313355004	-0.00878708609583519	0.000226039432034725	-0.67
2013	hale	h1l	4	7.54	23	1	2588	REG	1	1	1	0.8	0.0166041815077104	0	0	0	0	0	0	1	0	0	0	1	0	0	\fric.glot\	1	1	1	1	-0.473929108154595	0.162563313355004	-0.00878708609583519	0.000226039432034725	-0.69
2014	hall	h9l	4	10.42	19	1	3220	IRR	0.923076923076923	0.913320548710996	1	0.173913043478261	0.018138343741476	0	0	0	0	0	0	1	0	0	0	1	0	0	\fric.glot\	1	1	1	0.666666666666667	0.406096049038793	-1.71555672162694	0.327333656661477	-0.0709485421695163	-0.45
2015	halls	h9lz	5	7.81	16	1.15	3395	IRR	1	1	1	0.173913043478261	0.018138343741476	0	0	0	0	0	0	1	0	0	0	1	0	0	\fric.glot\	1	1	1	1	-0.473929108154595	0.162563313355004	-0.00878708609583519	0.000226039432034725	-0.67
2016	halt	h9lt	4	8.3	13	1.3	2284	IRR	0.75	1	1	0.173913043478261	0.018138343741476	0	0	0	0	0	0	1	0	0	0	1	0	0	\fric.glot\	1	1	1	0.666666666666667	0.406096049038793	-1.71555672162694	0.327333656661477	-0.0709485421695163	-0.6
2017	halts	h9lts	5	6.05	9	1.7	2564	IRR	1	1	1	0.173913043478261	0.018138343741476	0	0	0	0	0	0	1	0	0	0	1	0	0	\fric.glot\	1	1	1	1	-0.473929108154595	0.162563313355004	-0.00878708609583519	0.000226039432034725	-0.56
2018	ham	h{m	3	8.82	23	1	1433	REG	1	1	1	0.782608695652174	0.981512945656418	0	0	0	0	0	0	1	0	0	0	1	0	0	\fric.glot\	1	1	1	1	-0.473929108154595	0.162563313355004	-0.00878708609583519	0.000226039432034725	-0.51
2019	hams	h{mz	4	7.07	16	1.4	1498	REG	1	1	1	0.782608695652174	0.981512945656418	0	0	0	0	0	0	1	0	0	0	1	0	0	\fric.glot\	1	1	1	1	-0.473929108154595	0.162563313355004	-0.00878708609583519	0.000226039432034725	-0.68
2020	hand	h{nd	4	11.73	11	1.1	3223	REG	0.916666666666667	0.985972903376079	1	0.782608695652174	0.981512945656418	0	0	0	0	0	0	1	0	0	0	1	0	0	\fric.glot\	1	1	1	1	-0.473929108154595	0.162563313355004	-0.00878708609583519	0.000226039432034725	-0.71
2021	hands	h{ndz	5	10.97	11	1.7	3431	REG	0.909090909090909	1	1	0.782608695652174	0.981512945656418	0	0	0	0	0	0	1	0	0	0	1	0	0	\fric.glot\	1	1	1	1	-0.473929108154595	0.162563313355004	-0.00878708609583519	0.000226039432034725	-0.77
2022	hang	h{N	4	9.79	15	1	3002	REG	1	1	1	0.782608695652174	0.981512945656418	0	0	0	0	0	0	1	0	0	0	1	0	0	\fric.glot\	1	1	1	1	-0.473929108154595	0.162563313355004	-0.00878708609583519	0.000226039432034725	-0.38
2023	hangs	h{Nz	5	8.74	8	1.45	3104	REG	1	1	1	0.782608695652174	0.981512945656418	0	0	0	0	0	0	1	0	0	0	1	0	0	\fric.glot\	1	1	1	1	-0.473929108154595	0.162563313355004	-0.00878708609583519	0.000226039432034725	-0.56
2024	hard	h#d	4	12.08	15	1.1	3297	REG	0.8	0.943713539730872	1	1	1	0	0	0	0	0	0	1	0	0	0	1	0	0	\fric.glot\	1	1	1	1	-0.473929108154595	0.162563313355004	-0.00878708609583519	0.000226039432034725	-0.8
2025	hare	h8	4	7.57	23	1	3931	REG	1	1	1	1	1	0	0	0	0	0	0	1	0	0	0	1	0	0	\fric.glot\	1	1	1	1	-0.473929108154595	0.162563313355004	-0.00878708609583519	0.000226039432034725	-0.44
2026	hark	h#k	4	6.48	14	1.2	3218	REG	1	1	1	1	1	0	0	0	0	0	0	1	0	0	0	1	0	0	\fric.glot\	1	1	1	1	-0.473929108154595	0.162563313355004	-0.00878708609583519	0.000226039432034725	-0.73
2027	harm	h#m	4	9.42	9	1.55	3382	REG	0.666666666666667	0.538071671337428	1	1	1	0	0	0	0	0	0	1	0	0	0	1	0	0	\fric.glot\	1	1	1	1	-0.473929108154595	0.162563313355004	-0.00878708609583519	0.000226039432034725	-0.77
2028	harmed	h#md	6	7.12	4	1.8	4961	REG	0.6	0.578723404255319	1	1	1	0	0	0	0	0	0	1	0	0	0	1	0	0	\fric.glot\	1	1	1	1	-0.473929108154595	0.162563313355004	-0.00878708609583519	0.000226039432034725	-0.61
2029	harp	h#p	4	7.42	9	1.5	3177	REG	0.8	0.232212031663885	1	1	1	0	0	0	0	0	0	1	0	0	0	1	0	0	\fric.glot\	1	1	1	1	-0.473929108154595	0.162563313355004	-0.00878708609583519	0.000226039432034725	-0.65
2030	harsh	h#S	5	8.5	1	1.65	3711	REG	1	1	1	1	1	0	0	0	0	0	0	1	0	0	0	1	0	0	\fric.glot\	1	1	1	1	-0.473929108154595	0.162563313355004	-0.00878708609583519	0.000226039432034725	-0.87
2031	has	h{z	3	13.98	21	1	1691	IRR	0.166666666666667	0.356507472043879	1	0.782608695652174	0.981512945656418	0	0	0	0	0	0	1	0	0	0	1	0	0	\fric.glot\	1	1	1	1	-0.473929108154595	0.162563313355004	-0.00878708609583519	0.000226039432034725	-0.56
2032	hash	h{S	4	8.2	13	1	2072	REG	0.91304347826087	0.931531316980233	1	0.782608695652174	0.981512945656418	0	0	0	0	0	0	1	0	0	0	1	0	0	\fric.glot\	1	1	1	1	-0.473929108154595	0.162563313355004	-0.00878708609583519	0.000226039432034725	-0.59
2033	hast	h{st	4	6.64	17	1.15	3088	REG	0.2	0.00230496659440703	1	0.782608695652174	0.981512945656418	0	0	0	0	0	0	1	0	0	0	1	0	0	\fric.glot\	1	1	1	0.333333333333333	1.28612120623218	-3.59367675660889	0.663454399418791	-0.142123123771067	-0.45
2034	haste	h1st	5	6.65	8	1.2	4324	IRR	0.857142857142857	0.971335828440676	1	0.0434782608695652	0.000348710602105475	0	0	0	0	0	0	1	0	0	0	1	0	0	\fric.glot\	1	1	1	1	-0.473929108154595	0.162563313355004	-0.00878708609583519	0.000226039432034725	-0.53
2035	hat	h{t	3	9.37	26	1	1966	REG	0.857142857142857	0.804350336215163	1	0.782608695652174	0.981512945656418	0	0	0	0	0	0	1	0	0	0	1	0	0	\fric.glot\	1	1	1	1	-0.473929108154595	0.162563313355004	-0.00878708609583519	0.000226039432034725	-0.55
2036	hatch	h{J	5	7.87	11	1.35	2903	REG	0.833333333333333	0.649632082413539	1	0.782608695652174	0.981512945656418	0	0	0	0	0	0	1	0	0	0	1	0	0	\fric.glot\	1	1	1	1	-0.473929108154595	0.162563313355004	-0.00878708609583519	0.000226039432034725	-0.63
2037	hatched	h{Jt	7	6.03	7	1.7	4976	REG	0.875	0.335241373789128	1	0.782608695652174	0.981512945656418	0	0	0	0	0	0	1	0	0	0	1	0	0	\fric.glot\	1	1	1	1	-0.473929108154595	0.162563313355004	-0.00878708609583519	0.000226039432034725	-0.63
2038	hate	h1t	4	10.69	20	1	3084	REG	1	1	1	0.8	0.0166041815077104	0	0	0	0	0	0	1	0	0	0	1	0	0	\fric.glot\	1	1	1	1	-0.473929108154595	0.162563313355004	-0.00878708609583519	0.000226039432034725	-0.74
2039	hates	h1ts	5	8.23	15	1.35	4000	REG	1	1	1	0.8	0.0166041815077104	0	0	0	0	0	0	1	0	0	0	1	0	0	\fric.glot\	1	1	1	1	-0.473929108154595	0.162563313355004	-0.00878708609583519	0.000226039432034725	-0.67
2040	hath	h{T	4	7.64	8	1	2440	REG	0.285714285714286	0.270801395570122	1	0.782608695652174	0.981512945656418	0	0	0	0	0	0	1	0	0	0	1	0	0	\fric.glot\	1	1	1	1	-0.473929108154595	0.162563313355004	-0.00878708609583519	0.000226039432034725	-0.34
2041	hats	h{ts	4	7.85	22	1.35	2111	REG	0.869565217391304	1	1	0.782608695652174	0.981512945656418	0	0	0	0	0	0	1	0	0	0	1	0	0	\fric.glot\	1	1	1	1	-0.473929108154595	0.162563313355004	-0.00878708609583519	0.000226039432034725	-0.75
2042	haul	h9l	4	7.57	7	1	1556	REG	1	1	1	1	1	0	0	0	0	0	0	1	0	0	0	1	0	0	\fric.glot\	1	1	1	1	-0.473929108154595	0.162563313355004	-0.00878708609583519	0.000226039432034725	-0.66
2043	hauled	h9ld	6	6.69	3	1.1	3558	REG	1	1	1	1	1	0	0	0	0	0	0	1	0	0	0	1	0	0	\fric.glot\	1	1	1	1	-0.473929108154595	0.162563313355004	-0.00878708609583519	0.000226039432034725	-0.49
2044	hauls	h9lz	5	5.07	6	1.15	1731	REG	1	1	1	1	1	0	0	0	0	0	0	1	0	0	0	1	0	0	\fric.glot\	1	1	1	1	-0.473929108154595	0.162563313355004	-0.00878708609583519	0.000226039432034725	-0.38
2045	haunch	h9nJ	6	2.77	2	1.75	2703	REG	1	1	1	1	1	0	0	0	0	0	0	1	0	0	0	1	0	0	\fric.glot\	1	1	1	1	-0.473929108154595	0.162563313355004	-0.00878708609583519	0.000226039432034725	-0.21
2046	haunt	h9nt	5	6.86	6	1.5	2447	REG	1	1	1	1	1	0	0	0	0	0	0	1	0	0	0	1	0	0	\fric.glot\	1	1	1	1	-0.473929108154595	0.162563313355004	-0.00878708609583519	0.000226039432034725	-0.57
2047	haunts	h9nts	6	5.69	4	1.7	2754	REG	1	1	1	1	1	0	0	0	0	0	0	1	0	0	0	1	0	0	\fric.glot\	1	1	1	1	-0.473929108154595	0.162563313355004	-0.00878708609583519	0.000226039432034725	-0.54
2048	have	h{v	4	14.92	18	1.1	1761	IRR	0.0555555555555556	0.938446374457184	1	0.2	0.98339581849229	0	0	0	0	0	0	1	0	0	0	1	0	0	\fric.glot\	1	1	1	0.333333333333333	1.28612120623218	-3.59367675660889	0.663454399418791	-0.142123123771067	-0.64
2049	haw	h9	3	6.32	20	1	1046	REG	1	1	1	1	1	0	0	0	0	0	0	1	0	0	0	1	0	0	\fric.glot\	1	1	1	1	-0.473929108154595	0.162563313355004	-0.00878708609583519	0.000226039432034725	-0.39
2050	hawk	h9k	4	8.19	5	1.15	1074	REG	1	1	1	1	1	0	0	0	0	0	0	1	0	0	0	1	0	0	\fric.glot\	1	1	1	1	-0.473929108154595	0.162563313355004	-0.00878708609583519	0.000226039432034725	-0.56
2051	hawked	h9kt	6	3.87	4	1.55	2742	REG	1	1	1	1	1	0	0	0	0	0	0	1	0	0	0	1	0	0	\fric.glot\	1	1	1	1	-0.473929108154595	0.162563313355004	-0.00878708609583519	0.000226039432034725	-0.54
2052	hawks	h9ks	5	7.17	4	1.45	1305	REG	1	1	1	1	1	0	0	0	0	0	0	1	0	0	0	1	0	0	\fric.glot\	1	1	1	1	-0.473929108154595	0.162563313355004	-0.00878708609583519	0.000226039432034725	-0.7
2053	hay	h1	3	9.45	24	1	1076	REG	1	1	1	1	1	0	0	0	0	0	0	1	0	0	0	1	0	0	\fric.glot\	1	1	1	1	-0.473929108154595	0.162563313355004	-0.00878708609583519	0.000226039432034725	-0.66
2054	haze	h1z	4	6.84	13	1	1043	REG	1	1	1	0.8	0.0166041815077104	0	0	0	0	0	0	1	0	0	0	1	0	0	\fric.glot\	1	1	1	1	-0.473929108154595	0.162563313355004	-0.00878708609583519	0.000226039432034725	-0.72
2055	he	hi	2	13.98	15	1	642	REG	0.888888888888889	1	1	0.0588235294117647	0.670702465748436	0	0	0	0	0	0	1	0	0	0	1	0	0	\fric.glot\	1	1	1	1	-0.473929108154595	0.162563313355004	-0.00878708609583519	0.000226039432034725	-0.71
2056	head	hEd	4	11.6	13	1	2285	IRR	0.625	0.583265021434959	1	0.428571428571429	0.832210752859591	0	0	0	0	0	0	1	0	0	0	1	0	0	\fric.glot\	1	1	1	1	-0.473929108154595	0.162563313355004	-0.00878708609583519	0.000226039432034725	-0.64
2057	heads	hEdz	5	9.79	12	1.55	2493	IRR	0.5	0.571320097192915	1	0.428571428571429	0.832210752859591	0	0	0	0	0	0	1	0	0	0	1	0	0	\fric.glot\	1	1	1	1	-0.473929108154595	0.162563313355004	-0.00878708609583519	0.000226039432034725	-0.54
2058	heal	hil	4	8.37	17	1	2327	REG	0.916666666666667	0.366649693033444	1	0.571428571428571	0.167789247140409	0	0	0	0	0	0	1	0	0	0	1	0	0	\fric.glot\	1	1	1	1	-0.473929108154595	0.162563313355004	-0.00878708609583519	0.000226039432034725	-0.53
2059	healed	hild	6	7.54	8	1.05	4329	REG	1	1	1	1	1	0	0	0	0	0	0	1	0	0	0	1	0	0	\fric.glot\	1	1	1	1	-0.473929108154595	0.162563313355004	-0.00878708609583519	0.000226039432034725	-0.06
2060	health	hElT	6	11.02	2	1.7	2703	IRR	1	1	1	0.428571428571429	0.832210752859591	0	0	0	0	0	0	1	0	0	0	1	0	0	\fric.glot\	1	1	1	1	-0.473929108154595	0.162563313355004	-0.00878708609583519	0.000226039432034725	-0.7
2061	heap	hip	4	8.37	9	1	2143	REG	1	1	1	0.571428571428571	0.167789247140409	0	0	0	0	0	0	1	0	0	0	1	0	0	\fric.glot\	1	1	1	1	-0.473929108154595	0.162563313355004	-0.00878708609583519	0.000226039432034725	-0.7
2062	heaped	hipt	6	5.51	7	1.65	3802	REG	1	1	1	1	1	0	0	0	0	0	0	1	0	0	0	1	0	0	\fric.glot\	1	1	1	1	-0.473929108154595	0.162563313355004	-0.00878708609583519	0.000226039432034725	-0.56
2063	heaps	hips	5	6.78	9	1.5	2300	REG	1	1	1	0.571428571428571	0.167789247140409	0	0	0	0	0	0	1	0	0	0	1	0	0	\fric.glot\	1	1	1	1	-0.473929108154595	0.162563313355004	-0.00878708609583519	0.000226039432034725	-0.7
2064	hear	h7	4	11.41	19	1	2695	REG	0.736842105263158	0.891185081925466	1	0.285714285714286	0.330303504825898	0	0	0	0	0	0	1	0	0	0	1	0	0	\fric.glot\	1	1	1	1	-0.473929108154595	0.162563313355004	-0.00878708609583519	0.000226039432034725	-0.74
2065	heard	h3d	5	11.8	7	1.35	2850	IRR	0.5	0.976827576133791	1	0.285714285714286	0.476600091108391	0	0	0	0	0	0	1	0	0	0	1	0	0	\fric.glot\	1	1	1	1	-0.473929108154595	0.162563313355004	-0.00878708609583519	0.000226039432034725	-0.4
2066	hears	h7z	5	7.82	21	1	2926	REG	0.722222222222222	0.924632388182742	1	0.285714285714286	0.330303504825898	0	0	0	0	0	0	1	0	0	0	1	0	0	\fric.glot\	1	1	1	1	-0.473929108154595	0.162563313355004	-0.00878708609583519	0.000226039432034725	-0.6
2067	hearse	h3s	6	5.08	2	1.3	3338	IRR	1	1	1	0.285714285714286	0.476600091108391	0	0	0	0	0	0	1	0	0	0	1	0	0	\fric.glot\	1	1	1	1	-0.473929108154595	0.162563313355004	-0.00878708609583519	0.000226039432034725	0.31
2068	heart	h#t	5	10.73	4	1.15	3053	IRR	1	1	1	0.428571428571429	0.193096404065712	0	0	0	0	0	0	1	0	0	0	1	0	0	\fric.glot\	1	1	1	1	-0.473929108154595	0.162563313355004	-0.00878708609583519	0.000226039432034725	-0.56
2069	hearth	h#T	6	6.04	4	1.7	3282	IRR	0.5	0.526381909547739	1	0.428571428571429	0.193096404065712	0	0	0	0	0	0	1	0	0	0	1	0	0	\fric.glot\	1	1	1	1	-0.473929108154595	0.162563313355004	-0.00878708609583519	0.000226039432034725	0.33
2070	hearts	h#ts	6	8.99	2	1.75	3360	IRR	1	1	1	0.428571428571429	0.193096404065712	0	0	0	0	0	0	1	0	0	0	1	0	0	\fric.glot\	1	1	1	1	-0.473929108154595	0.162563313355004	-0.00878708609583519	0.000226039432034725	-0.59
2071	heat	hit	4	10.25	11	1	2498	REG	0.823529411764706	0.321054595378073	1	0.571428571428571	0.167789247140409	0	0	0	0	0	0	1	0	0	0	1	0	0	\fric.glot\	1	1	1	1	-0.473929108154595	0.162563313355004	-0.00878708609583519	0.000226039432034725	-0.75
2072	heave	hiv	5	5.7	6	1.25	2636	REG	1	1	1	1	1	0	0	0	0	0	0	1	0	0	0	1	0	0	\fric.glot\	1	1	1	1	-0.473929108154595	0.162563313355004	-0.00878708609583519	0.000226039432034725	-0.43
2073	heaved	hivd	6	5.59	8	1.8	3722	REG	1	1	1	1	1	0	0	0	0	0	0	1	0	0	0	1	0	0	\fric.glot\	1	1	1	1	-0.473929108154595	0.162563313355004	-0.00878708609583519	0.000226039432034725	-0.16
2074	heaves	hivz	6	4.83	5	1.6	4037	REG	1	1	1	1	1	0	0	0	0	0	0	1	0	0	0	1	0	0	\fric.glot\	1	1	1	1	-0.473929108154595	0.162563313355004	-0.00878708609583519	0.000226039432034725	-0.11
2075	heck	hEk	4	9.47	8	1	2292	REG	1	1	1	0.941176470588235	0.329297534251564	0	0	0	0	0	0	1	0	0	0	1	0	0	\fric.glot\	1	1	1	1	-0.473929108154595	0.162563313355004	-0.00878708609583519	0.000226039432034725	-0.79
2076	hedge	hE_	5	6.68	3	1.65	1809	REG	1	1	1	0.941176470588235	0.329297534251564	0	0	0	0	0	0	1	0	0	0	1	0	0	\fric.glot\	1	1	1	1	-0.473929108154595	0.162563313355004	-0.00878708609583519	0.000226039432034725	-0.56
2077	hedged	hE_d	6	4.45	2	1.85	2895	REG	1	1	1	0.941176470588235	0.329297534251564	0	0	0	0	0	0	1	0	0	0	1	0	0	\fric.glot\	1	1	1	1	-0.473929108154595	0.162563313355004	-0.00878708609583519	0.000226039432034725	-0.36
2078	heed	hid	4	6.96	16	1	1408	REG	1	1	1	1	1	0	0	0	0	0	0	1	0	0	0	1	0	0	\fric.glot\	1	1	1	1	-0.473929108154595	0.162563313355004	-0.00878708609583519	0.000226039432034725	-0.37
2079	heel	hil	4	8.38	7	1	1399	REG	1	1	1	1	1	0	0	0	0	0	0	1	0	0	0	1	0	0	\fric.glot\	1	1	1	1	-0.473929108154595	0.162563313355004	-0.00878708609583519	0.000226039432034725	-0.55
2080	heels	hilz	5	8.44	7	1.05	1574	REG	1	1	1	1	1	0	0	0	0	0	0	1	0	0	0	1	0	0	\fric.glot\	1	1	1	1	-0.473929108154595	0.162563313355004	-0.00878708609583519	0.000226039432034725	-0.47
2081	height	h2t	6	9.4	1	1	1601	IRR	0.333333333333333	0.247616699539776	1	1	1	0	0	0	0	0	0	1	0	0	0	1	0	0	\fric.glot\	1	1	1	1	-0.473929108154595	0.162563313355004	-0.00878708609583519	0.000226039432034725	-0.69
2082	heights	h2ts	7	8.34	1	1.2	1970	IRR	0.333333333333333	0.550426229508197	1	1	1	0	0	0	0	0	0	1	0	0	0	1	0	0	\fric.glot\	1	1	1	1	-0.473929108154595	0.162563313355004	-0.00878708609583519	0.000226039432034725	-0.45
2083	held	hEld	4	10.98	12	1.15	1706	REG	0.8	1	1	0.941176470588235	0.329297534251564	0	0	0	0	0	0	1	0	0	0	1	0	0	\fric.glot\	1	1	1	0.5	0.846108627635488	-2.65461673911791	0.495394028040134	-0.106535832970292	-0.74
2084	hell	hEl	4	11.03	17	1	2762	REG	1	1	1	0.941176470588235	0.329297534251564	0	0	0	0	0	0	1	0	0	0	1	0	0	\fric.glot\	1	1	1	1	-0.473929108154595	0.162563313355004	-0.00878708609583519	0.000226039432034725	-0.72
2085	helm	hElm	4	8.51	3	1.65	1638	REG	1	1	1	0.941176470588235	0.329297534251564	0	0	0	0	0	0	1	0	0	0	1	0	0	\fric.glot\	1	1	1	1	-0.473929108154595	0.162563313355004	-0.00878708609583519	0.000226039432034725	-0.58
2086	help	hElp	4	12.72	7	1.5	1632	REG	1	1	1	0.941176470588235	0.329297534251564	0	0	0	0	0	0	1	0	0	0	1	0	0	\fric.glot\	1	1	1	1	-0.473929108154595	0.162563313355004	-0.00878708609583519	0.000226039432034725	-0.73
2087	helped	hElpt	6	9.95	3	1.85	3291	REG	1	1	1	0.941176470588235	0.329297534251564	0	0	0	0	0	0	1	0	0	0	1	0	0	\fric.glot\	1	1	1	1	-0.473929108154595	0.162563313355004	-0.00878708609583519	0.000226039432034725	-0.7
2088	helps	hElps	5	10.78	4	1.85	1789	REG	1	1	1	0.941176470588235	0.329297534251564	0	0	0	0	0	0	1	0	0	0	1	0	0	\fric.glot\	1	1	1	1	-0.473929108154595	0.162563313355004	-0.00878708609583519	0.000226039432034725	-0.63
2089	hem	hEm	3	7.49	18	1.15	1203	REG	1	1	1	0.941176470588235	0.329297534251564	0	0	0	0	0	0	1	0	0	0	1	0	0	\fric.glot\	1	1	1	1	-0.473929108154595	0.162563313355004	-0.00878708609583519	0.000226039432034725	-0.56
2090	hemmed	hEmd	6	4.32	3	1.75	3188	REG	1	1	1	0.941176470588235	0.329297534251564	0	0	0	0	0	0	1	0	0	0	1	0	0	\fric.glot\	1	1	1	1	-0.473929108154595	0.162563313355004	-0.00878708609583519	0.000226039432034725	-0.34
2091	hemp	hEmp	4	8.7	5	1.75	1859	REG	1	1	1	0.941176470588235	0.329297534251564	0	0	0	0	0	0	1	0	0	0	1	0	0	\fric.glot\	1	1	1	1	-0.473929108154595	0.162563313355004	-0.00878708609583519	0.000226039432034725	-0.73
2092	hen	hEn	3	7.17	28	1	1763	REG	1	1	1	0.941176470588235	0.329297534251564	0	0	0	0	0	0	1	0	0	0	1	0	0	\fric.glot\	1	1	1	1	-0.473929108154595	0.162563313355004	-0.00878708609583519	0.000226039432034725	-0.55
2093	hence	hEns	5	9.91	2	1.4	2697	REG	1	1	1	0.941176470588235	0.329297534251564	0	0	0	0	0	0	1	0	0	0	1	0	0	\fric.glot\	1	1	1	1	-0.473929108154595	0.162563313355004	-0.00878708609583519	0.000226039432034725	-0.56
2094	hens	hEnz	4	5.91	19	1.55	2358	REG	1	1	1	0.941176470588235	0.329297534251564	0	0	0	0	0	0	1	0	0	0	1	0	0	\fric.glot\	1	1	1	1	-0.473929108154595	0.162563313355004	-0.00878708609583519	0.000226039432034725	-0.49
2095	her	h3	3	13.3	16	1.25	2087	REG	0.666666666666667	1	1	1	1	0	0	0	0	0	0	1	0	0	0	1	0	0	\fric.glot\	1	1	1	1	-0.473929108154595	0.162563313355004	-0.00878708609583519	0.000226039432034725	-0.6
2096	herb	h3b	4	8.31	7	1.6	2338	REG	1	1	1	1	1	0	0	0	0	0	0	1	0	0	0	1	0	0	\fric.glot\	1	1	1	1	-0.473929108154595	0.162563313355004	-0.00878708609583519	0.000226039432034725	-0.44
2097	herbs	h3bz	5	7.79	3	1.75	2396	REG	1	1	1	1	1	0	0	0	0	0	0	1	0	0	0	1	0	0	\fric.glot\	1	1	1	1	-0.473929108154595	0.162563313355004	-0.00878708609583519	0.000226039432034725	-0.31
2098	herd	h3d	4	7.74	11	1.35	2413	REG	1	1	1	1	1	0	0	0	0	0	0	1	0	0	0	1	0	0	\fric.glot\	1	1	1	1	-0.473929108154595	0.162563313355004	-0.00878708609583519	0.000226039432034725	-0.55
2099	herds	h3dz	5	6.02	3	1.65	2621	REG	1	1	1	1	1	0	0	0	0	0	0	1	0	0	0	1	0	0	\fric.glot\	1	1	1	1	-0.473929108154595	0.162563313355004	-0.00878708609583519	0.000226039432034725	-0.42
2100	here	h7	4	13.08	12	1	3047	REG	0.571428571428571	0.170326389855535	1	1	1	0	0	0	0	0	0	1	0	0	0	1	0	0	\fric.glot\	1	1	1	0.75	0.186089759740447	-1.24602671288145	0.243303470972149	-0.0531548967691286	-0.58
2101	hers	h3z	4	8.14	11	1.5	2511	REG	1	1	1	1	1	0	0	0	0	0	0	1	0	0	0	1	0	0	\fric.glot\	1	1	1	1	-0.473929108154595	0.162563313355004	-0.00878708609583519	0.000226039432034725	-0.33
2102	hertz	h3ts	5	6.75	0	1.85	2812	REG	1	1	1	1	1	0	0	0	0	0	0	1	0	0	0	1	0	0	\fric.glot\	1	1	1	1	-0.473929108154595	0.162563313355004	-0.00878708609583519	0.000226039432034725	-0.48
2103	hew	hW	3	5.24	22	1.35	848	REG	0.428571428571429	0.935907445204936	1	1	1	0	0	0	0	0	0	1	0	0	0	1	0	0	\fric.glot\	1	1	1	0.666666666666667	0.406096049038793	-1.71555672162694	0.327333656661477	-0.0709485421695163	-0.18
2104	hex	hEks	3	8.46	16	1.25	748	REG	1	1	1	0.941176470588235	0.329297534251564	0	0	0	0	0	0	1	0	0	0	1	0	0	\fric.glot\	1	1	1	1	-0.473929108154595	0.162563313355004	-0.00878708609583519	0.000226039432034725	-0.67
2105	hey	h1	3	10.98	19	1	701	REG	0.888888888888889	0.94633857017638	1	1	1	0	0	0	0	0	0	1	0	0	0	1	0	0	\fric.glot\	1	1	1	1	-0.473929108154595	0.162563313355004	-0.00878708609583519	0.000226039432034725	-0.69
2106	hi	h2	2	11.36	13	1	262	REG	0.444444444444444	0.897621929984577	1	0.0909090909090909	0.0670234055688949	0	0	0	0	0	0	1	0	0	0	1	0	0	\fric.glot\	1	1	1	0.666666666666667	0.406096049038793	-1.71555672162694	0.327333656661477	-0.0709485421695163	-0.77
2107	hick	hIk	4	6.07	14	1	1551	REG	1	1	1	0.909090909090909	0.932976594431105	0	0	0	0	0	0	1	0	0	0	1	0	0	\fric.glot\	1	1	1	1	-0.473929108154595	0.162563313355004	-0.00878708609583519	0.000226039432034725	-0.56
2108	hicks	hIks	5	7.35	12	1.2	1782	REG	1	1	1	0.909090909090909	0.932976594431105	0	0	0	0	0	0	1	0	0	0	1	0	0	\fric.glot\	1	1	1	1	-0.473929108154595	0.162563313355004	-0.00878708609583519	0.000226039432034725	-0.69
2109	hid	hId	3	7.38	18	1	588	REG	1	1	1	0.909090909090909	0.932976594431105	0	0	0	0	0	0	1	0	0	0	1	0	0	\fric.glot\	1	1	1	1	-0.473929108154595	0.162563313355004	-0.00878708609583519	0.000226039432034725	-0.53
2110	hide	h2d	4	9.55	13	1	1279	REG	1	1	1	1	1	0	0	0	0	0	0	1	0	0	0	1	0	0	\fric.glot\	1	1	1	1	-0.473929108154595	0.162563313355004	-0.00878708609583519	0.000226039432034725	-0.72
2111	hides	h2dz	5	7.59	10	1.5	2195	REG	1	1	1	1	1	0	0	0	0	0	0	1	0	0	0	1	0	0	\fric.glot\	1	1	1	1	-0.473929108154595	0.162563313355004	-0.00878708609583519	0.000226039432034725	-0.43
2112	high	h2	4	12.13	3	1	1043	REG	1	1	1	1	1	0	0	0	0	0	0	1	0	0	0	1	0	0	\fric.glot\	1	1	1	1	-0.473929108154595	0.162563313355004	-0.00878708609583519	0.000226039432034725	-0.7
2113	highs	h2z	5	7.25	1	1	1076	REG	1	1	1	1	1	0	0	0	0	0	0	1	0	0	0	1	0	0	\fric.glot\	1	1	1	1	-0.473929108154595	0.162563313355004	-0.00878708609583519	0.000226039432034725	-0.47
2114	hike	h2k	4	7.78	11	1	492	REG	1	1	1	1	1	0	0	0	0	0	0	1	0	0	0	1	0	0	\fric.glot\	1	1	1	1	-0.473929108154595	0.162563313355004	-0.00878708609583519	0.000226039432034725	-0.79
2115	hiked	h2kt	5	6.17	8	1.7	969	REG	1	1	1	1	1	0	0	0	0	0	0	1	0	0	0	1	0	0	\fric.glot\	1	1	1	1	-0.473929108154595	0.162563313355004	-0.00878708609583519	0.000226039432034725	-0.7
2116	hikes	h2ks	5	6.77	12	1.7	1408	REG	1	1	1	1	1	0	0	0	0	0	0	1	0	0	0	1	0	0	\fric.glot\	1	1	1	1	-0.473929108154595	0.162563313355004	-0.00878708609583519	0.000226039432034725	-0.63
2117	hill	hIl	4	10.35	16	1	2254	REG	1	1	1	0.909090909090909	0.932976594431105	0	0	0	0	0	0	1	0	0	0	1	0	0	\fric.glot\	1	1	1	1	-0.473929108154595	0.162563313355004	-0.00878708609583519	0.000226039432034725	-0.82
2118	hills	hIlz	5	9.25	15	1	2429	REG	1	1	1	0.909090909090909	0.932976594431105	0	0	0	0	0	0	1	0	0	0	1	0	0	\fric.glot\	1	1	1	1	-0.473929108154595	0.162563313355004	-0.00878708609583519	0.000226039432034725	-0.82
2119	hilt	hIlt	4	6.57	13	1.2	1318	REG	1	1	1	0.909090909090909	0.932976594431105	0	0	0	0	0	0	1	0	0	0	1	0	0	\fric.glot\	1	1	1	1	-0.473929108154595	0.162563313355004	-0.00878708609583519	0.000226039432034725	-0.57
2120	him	hIm	3	12.82	16	1	600	REG	1	1	1	0.909090909090909	0.932976594431105	0	0	0	0	0	0	1	0	0	0	1	0	0	\fric.glot\	1	1	1	1	-0.473929108154595	0.162563313355004	-0.00878708609583519	0.000226039432034725	-0.82
2121	hind	h2nd	4	9.47	11	1.2	2198	IRR	0.9	0.938736156789914	1	0.0909090909090909	0.0670234055688949	0	0	0	0	0	0	1	0	0	0	1	0	0	\fric.glot\	1	1	1	1	-0.473929108154595	0.162563313355004	-0.00878708609583519	0.000226039432034725	-0.48
2122	hinge	hIn_	5	6.86	3	1.75	2524	REG	1	1	1	0.909090909090909	0.932976594431105	0	0	0	0	0	0	1	0	0	0	1	0	0	\fric.glot\	1	1	1	1	-0.473929108154595	0.162563313355004	-0.00878708609583519	0.000226039432034725	-0.55
2123	hinged	hIn_d	6	6.35	8	2.05	3610	REG	0.6	0.521237545883587	1	0.909090909090909	0.932976594431105	0	0	0	0	0	0	1	0	0	0	1	0	0	\fric.glot\	1	1	1	1	-0.473929108154595	0.162563313355004	-0.00878708609583519	0.000226039432034725	-0.44
2124	hint	hInt	4	9.26	10	1.55	2148	REG	0.923076923076923	0.991143191102221	1	0.909090909090909	0.932976594431105	0	0	0	0	0	0	1	0	0	0	1	0	0	\fric.glot\	1	1	1	1	-0.473929108154595	0.162563313355004	-0.00878708609583519	0.000226039432034725	-0.47
2125	hints	hInts	5	9.2	7	1.75	2428	REG	0.909090909090909	1	1	0.909090909090909	0.932976594431105	0	0	0	0	0	0	1	0	0	0	1	0	0	\fric.glot\	1	1	1	1	-0.473929108154595	0.162563313355004	-0.00878708609583519	0.000226039432034725	-0.6
2126	hip	hIp	3	8.83	20	1	481	REG	1	1	1	0.909090909090909	0.932976594431105	0	0	0	0	0	0	1	0	0	0	1	0	0	\fric.glot\	1	1	1	1	-0.473929108154595	0.162563313355004	-0.00878708609583519	0.000226039432034725	-0.79
2127	hips	hIps	4	8.81	13	1.2	589	REG	1	1	1	0.909090909090909	0.932976594431105	0	0	0	0	0	0	1	0	0	0	1	0	0	\fric.glot\	1	1	1	1	-0.473929108154595	0.162563313355004	-0.00878708609583519	0.000226039432034725	-0.67
2128	his	hIz	3	13.64	13	1	1886	IRR	0.125	0.205284362227231	1	0.909090909090909	0.932976594431105	0	0	0	0	0	0	1	0	0	0	1	0	0	\fric.glot\	1	1	1	0.2	1.63813126910954	-4.34492477060166	0.797902696521715	-0.170592956411688	-0.43
2129	hiss	hIs	4	7.03	10	1	2470	REG	1	1	1	0.909090909090909	0.932976594431105	0	0	0	0	0	0	1	0	0	0	1	0	0	\fric.glot\	1	1	1	1	-0.473929108154595	0.162563313355004	-0.00878708609583519	0.000226039432034725	-0.69
2130	hissed	hIst	6	6.31	4	1.2	4329	REG	1	1	1	0.909090909090909	0.932976594431105	0	0	0	0	0	0	1	0	0	0	1	0	0	\fric.glot\	1	1	1	1	-0.473929108154595	0.162563313355004	-0.00878708609583519	0.000226039432034725	-0.62
2131	hit	hIt	3	11.07	19	1	770	REG	1	1	1	0.909090909090909	0.932976594431105	0	0	0	0	0	0	1	0	0	0	1	0	0	\fric.glot\	1	1	1	1	-0.473929108154595	0.162563313355004	-0.00878708609583519	0.000226039432034725	-0.85
2132	hitch	hIJ	5	7.37	9	1.25	1707	REG	1	1	1	0.909090909090909	0.932976594431105	0	0	0	0	0	0	1	0	0	0	1	0	0	\fric.glot\	1	1	1	1	-0.473929108154595	0.162563313355004	-0.00878708609583519	0.000226039432034725	-0.71
2133	hitched	hIJt	7	5.19	5	1.85	3780	REG	1	1	1	0.909090909090909	0.932976594431105	0	0	0	0	0	0	1	0	0	0	1	0	0	\fric.glot\	1	1	1	1	-0.473929108154595	0.162563313355004	-0.00878708609583519	0.000226039432034725	-0.51
2134	hits	hIts	4	9.67	13	1	915	REG	1	1	1	0.909090909090909	0.932976594431105	0	0	0	0	0	0	1	0	0	0	1	0	0	\fric.glot\	1	1	1	1	-0.473929108154595	0.162563313355004	-0.00878708609583519	0.000226039432034725	-0.74
2135	hive	h2v	4	8.22	12	1.35	1150	REG	0.857142857142857	0.510008538851776	1	1	1	0	0	0	0	0	0	1	0	0	0	1	0	0	\fric.glot\	1	1	1	1	-0.473929108154595	0.162563313355004	-0.00878708609583519	0.000226039432034725	-0.47
2136	hives	h2vz	5	5.9	12	1.55	2066	REG	0.875	0.496128591421149	1	1	1	0	0	0	0	0	0	1	0	0	0	1	0	0	\fric.glot\	1	1	1	1	-0.473929108154595	0.162563313355004	-0.00878708609583519	0.000226039432034725	-0.37
2137	hoar	h9	4	6	8	1	1929	REG	1	1	1	1	1	0	0	0	0	0	0	1	0	0	0	1	0	0	\fric.glot\	1	1	1	1	-0.473929108154595	0.162563313355004	-0.00878708609583519	0.000226039432034725	-0.21
2138	hoard	h9d	5	6.27	3	1	2084	REG	1	1	1	1	1	0	0	0	0	0	0	1	0	0	0	1	0	0	\fric.glot\	1	1	1	1	-0.473929108154595	0.162563313355004	-0.00878708609583519	0.000226039432034725	-0.38
2139	hoarse	h9s	6	5.36	2	1.2	2572	REG	1	1	1	1	1	0	0	0	0	0	0	1	0	0	0	1	0	0	\fric.glot\	1	1	1	1	-0.473929108154595	0.162563313355004	-0.00878708609583519	0.000226039432034725	-0.25
2140	hoax	h5ks	4	7.72	4	1.5	1103	REG	1	1	1	1	1	0	0	0	0	0	0	1	0	0	0	1	0	0	\fric.glot\	1	1	1	1	-0.473929108154595	0.162563313355004	-0.00878708609583519	0.000226039432034725	-0.63
2141	hock	hQk	4	6.33	17	1	1907	REG	1	1	1	0.666666666666667	0.327534796434343	0	0	0	0	0	0	1	0	0	0	1	0	0	\fric.glot\	1	1	1	1	-0.473929108154595	0.162563313355004	-0.00878708609583519	0.000226039432034725	-0.38
2142	hoe	h5	3	6.93	22	1	845	REG	0.888888888888889	0.73189561994956	1	1	1	0	0	0	0	0	0	1	0	0	0	1	0	0	\fric.glot\	1	1	1	0.666666666666667	0.406096049038793	-1.71555672162694	0.327333656661477	-0.0709485421695163	-0.4
2143	hoes	h5z	4	5.04	16	1	1265	REG	0.846153846153846	0.519032613826177	1	1	1	0	0	0	0	0	0	1	0	0	0	1	0	0	\fric.glot\	1	1	1	0.666666666666667	0.406096049038793	-1.71555672162694	0.327333656661477	-0.0709485421695163	-0.41
2144	hog	hQg	3	7.79	20	1.45	959	REG	1	1	1	0.666666666666667	0.327534796434343	0	0	0	0	0	0	1	0	0	0	1	0	0	\fric.glot\	1	1	1	1	-0.473929108154595	0.162563313355004	-0.00878708609583519	0.000226039432034725	-0.74
2145	hogs	hQgz	4	6.56	16	1.7	1025	REG	1	1	1	0.666666666666667	0.327534796434343	0	0	0	0	0	0	1	0	0	0	1	0	0	\fric.glot\	1	1	1	1	-0.473929108154595	0.162563313355004	-0.00878708609583519	0.000226039432034725	-0.56
2146	hoist	h4st	5	6.27	2	1.85	2162	REG	1	1	1	1	1	0	0	0	0	0	0	1	0	0	0	1	0	0	\fric.glot\	1	1	1	1	-0.473929108154595	0.162563313355004	-0.00878708609583519	0.000226039432034725	-0.44
2147	hold	h5ld	4	11.17	14	1	1905	IRR	1	1	1	0.333333333333333	0.672465203565657	0	0	0	0	0	0	1	0	0	0	1	0	0	\fric.glot\	1	1	1	1	-0.473929108154595	0.162563313355004	-0.00878708609583519	0.000226039432034725	-0.65
2148	holds	h5ldz	5	9.57	6	1.6	2113	IRR	1	1	1	0.333333333333333	0.672465203565657	0	0	0	0	0	0	1	0	0	0	1	0	0	\fric.glot\	1	1	1	1	-0.473929108154595	0.162563313355004	-0.00878708609583519	0.000226039432034725	-0.7
2149	hole	h5l	4	10.16	18	1	2329	REG	1	1	1	1	1	0	0	0	0	0	0	1	0	0	0	1	0	0	\fric.glot\	1	1	1	1	-0.473929108154595	0.162563313355004	-0.00878708609583519	0.000226039432034725	-0.76
2150	holed	h5ld	5	5.41	8	1	2806	REG	1	1	1	1	1	0	0	0	0	0	0	1	0	0	0	1	0	0	\fric.glot\	1	1	1	1	-0.473929108154595	0.162563313355004	-0.00878708609583519	0.000226039432034725	-0.54
2151	holes	h5lz	5	9.38	14	1	3245	REG	1	1	1	1	1	0	0	0	0	0	0	1	0	0	0	1	0	0	\fric.glot\	1	1	1	1	-0.473929108154595	0.162563313355004	-0.00878708609583519	0.000226039432034725	-0.72
2152	home	h5m	4	12.16	13	1	2136	REG	0.75	0.136776392771241	1	1	1	0	0	0	0	0	0	1	0	0	0	1	0	0	\fric.glot\	1	1	1	0.5	0.846108627635488	-2.65461673911791	0.495394028040134	-0.106535832970292	-0.9
2153	homes	h5mz	5	9.19	11	1.35	3052	REG	0.8	0.108179078777443	1	1	1	0	0	0	0	0	0	1	0	0	0	1	0	0	\fric.glot\	1	1	1	1	-0.473929108154595	0.162563313355004	-0.00878708609583519	0.000226039432034725	-0.73
2154	hone	h5n	4	5.75	18	1	3251	REG	0.7	0.14954828361416	1	1	1	0	0	0	0	0	0	1	0	0	0	1	0	0	\fric.glot\	1	1	1	0.75	0.186089759740447	-1.24602671288145	0.243303470972149	-0.0531548967691286	-0.37
2155	honk	hQNk	4	6.07	10	1.75	2970	REG	0.75	0.11468105065666	1	0.666666666666667	0.327534796434343	0	0	0	0	0	0	1	0	0	0	1	0	0	\fric.glot\	1	1	1	1	-0.473929108154595	0.162563313355004	-0.00878708609583519	0.000226039432034725	-0.6
2156	hooch	huJ	5	4.5	3	1.65	2563	REG	0.8	0.875471698113208	1	0.636363636363636	0.256650229780953	0	0	0	0	0	0	1	0	0	0	1	0	0	\fric.glot\	1	1	1	1	-0.473929108154595	0.162563313355004	-0.00878708609583519	0.000226039432034725	-0.22
2157	hood	hUd	4	8.93	12	1.45	1800	IRR	0.363636363636364	0.839308413121295	1	0.363636363636364	0.743349770219047	0	0	0	0	0	0	1	0	0	0	1	0	0	\fric.glot\	1	1	1	0.5	0.846108627635488	-2.65461673911791	0.495394028040134	-0.106535832970292	-0.66
2158	hoods	hUdz	5	6.25	10	1.8	2008	IRR	0.3	0.682023096399679	1	0.363636363636364	0.743349770219047	0	0	0	0	0	0	1	0	0	0	1	0	0	\fric.glot\	1	1	1	0.5	0.846108627635488	-2.65461673911791	0.495394028040134	-0.106535832970292	-0.75
2159	hoof	huf	4	6.06	8	1.45	1706	REG	0.875	0.953152622274602	1	0.636363636363636	0.256650229780953	0	0	0	0	0	0	1	0	0	0	1	0	0	\fric.glot\	1	1	1	1	-0.473929108154595	0.162563313355004	-0.00878708609583519	0.000226039432034725	-0.53
2160	hoofs	hufs	5	3.83	7	1.8	1750	REG	1	1	1	0.636363636363636	0.256650229780953	0	0	0	0	0	0	1	0	0	0	1	0	0	\fric.glot\	1	1	1	1	-0.473929108154595	0.162563313355004	-0.00878708609583519	0.000226039432034725	-0.45
2161	hook	hUk	4	9.36	14	1.2	1764	IRR	0.833333333333333	0.999007894476691	1	0.363636363636364	0.743349770219047	0	0	0	0	0	0	1	0	0	0	1	0	0	\fric.glot\	1	1	1	1	-0.473929108154595	0.162563313355004	-0.00878708609583519	0.000226039432034725	-0.7
2162	hooked	hUkt	6	8.86	10	1.6	3432	IRR	0.875	1	1	0.5	0.959430122116689	0	0	0	0	0	0	1	0	0	0	1	0	0	\fric.glot\	1	1	1	1	-0.473929108154595	0.162563313355004	-0.00878708609583519	0.000226039432034725	-0.75
2163	hooks	hUks	5	7.81	13	1.45	1995	IRR	0.888888888888889	1	1	0.363636363636364	0.743349770219047	0	0	0	0	0	0	1	0	0	0	1	0	0	\fric.glot\	1	1	1	1	-0.473929108154595	0.162563313355004	-0.00878708609583519	0.000226039432034725	-0.77
2164	hoop	hup	4	7.15	8	1.15	1938	REG	1	1	1	0.636363636363636	0.256650229780953	0	0	0	0	0	0	1	0	0	0	1	0	0	\fric.glot\	1	1	1	1	-0.473929108154595	0.162563313355004	-0.00878708609583519	0.000226039432034725	-0.54
2165	hoops	hups	5	8.46	8	1.5	2095	REG	1	1	1	0.636363636363636	0.256650229780953	0	0	0	0	0	0	1	0	0	0	1	0	0	\fric.glot\	1	1	1	1	-0.473929108154595	0.162563313355004	-0.00878708609583519	0.000226039432034725	-0.6
2166	hoot	hut	4	6.87	14	1	2155	REG	0.833333333333333	0.802668148971651	1	0.636363636363636	0.256650229780953	0	0	0	0	0	0	1	0	0	0	1	0	0	\fric.glot\	1	1	1	0.5	0.846108627635488	-2.65461673911791	0.495394028040134	-0.106535832970292	-0.48
[truncated: 3,158 more rows]
